# Supplementary material for: RNA editing by ADAR1 leads to context-dependent transcriptome-wide changes in RNA secondary structure
Source: Nat Commun. 2017 Nov 13;8:1440. doi: 10.1038/s41467-017-01458-8 (PMC5682290; doi:10.1038/s41467-017-01458-8)
Supplement: Supplementary file 3 — Supplementary Data 1 [file 41467_2017_1458_MOESM3_ESM.txt]

chr1	568462	568463
chr1	662541	662542
chr1	662543	662544
chr1	662557	662558
chr1	662646	662647
chr1	662659	662660
chr1	684726	684727
chr1	714724	714725
chr1	715761	715762
chr1	879613	879614
chr1	879640	879641
chr1	879649	879650
chr1	879650	879651
chr1	879916	879917
chr1	879918	879919
chr1	879924	879925
chr1	944462	944463
chr1	945243	945244
chr1	948261	948262
chr1	989161	989162
chr1	1003970	1003971
chr1	1004106	1004107
chr1	1028263	1028264
chr1	1028275	1028276
chr1	1029869	1029870
chr1	1031656	1031657
chr1	1032930	1032931
chr1	1033508	1033509
chr1	1033515	1033516
chr1	1033721	1033722
chr1	1033727	1033728
chr1	1033743	1033744
chr1	1034128	1034129
chr1	1036644	1036645
chr1	1036737	1036738
chr1	1036740	1036741
chr1	1036754	1036755
chr1	1037194	1037195
chr1	1037216	1037217
chr1	1037285	1037286
chr1	1037368	1037369
chr1	1037369	1037370
chr1	1037915	1037916
chr1	1037924	1037925
chr1	1037942	1037943
chr1	1038503	1038504
chr1	1040790	1040791
chr1	1040854	1040855
chr1	1046831	1046832
chr1	1048098	1048099
chr1	1048244	1048245
chr1	1048262	1048263
chr1	1048383	1048384
chr1	1048623	1048624
chr1	1048633	1048634
chr1	1048640	1048641
chr1	1048697	1048698
chr1	1048953	1048954
chr1	1049042	1049043
chr1	1049055	1049056
chr1	1049112	1049113
chr1	1049460	1049461
chr1	1049469	1049470
chr1	1049523	1049524
chr1	1153018	1153019
chr1	1156877	1156878
chr1	1156881	1156882
chr1	1157459	1157460
chr1	1159225	1159226
chr1	1170191	1170192
chr1	1187623	1187624
chr1	1187931	1187932
chr1	1188161	1188162
chr1	1188166	1188167
chr1	1188169	1188170
chr1	1188202	1188203
chr1	1188511	1188512
chr1	1188514	1188515
chr1	1188520	1188521
chr1	1188528	1188529
chr1	1188540	1188541
chr1	1188546	1188547
chr1	1188615	1188616
chr1	1199929	1199930
chr1	1200204	1200205
chr1	1201067	1201068
chr1	1201848	1201849
chr1	1207097	1207098
chr1	1207473	1207474
chr1	1214963	1214964
chr1	1218930	1218931
chr1	1218956	1218957
chr1	1218957	1218958
chr1	1251609	1251610
chr1	1251758	1251759
chr1	1251776	1251777
chr1	1251861	1251862
chr1	1252141	1252142
chr1	1252156	1252157
chr1	1252171	1252172
chr1	1252348	1252349
chr1	1252361	1252362
chr1	1252440	1252441
chr1	1252442	1252443
chr1	1252467	1252468
chr1	1252509	1252510
chr1	1252722	1252723
chr1	1253305	1253306
chr1	1253350	1253351
chr1	1253356	1253357
chr1	1253364	1253365
chr1	1253375	1253376
chr1	1253385	1253386
chr1	1253410	1253411
chr1	1253792	1253793
chr1	1253793	1253794
chr1	1253802	1253803
chr1	1253877	1253878
chr1	1253889	1253890
chr1	1253955	1253956
chr1	1254015	1254016
chr1	1332055	1332056
chr1	1332533	1332534
chr1	1333122	1333123
chr1	1338105	1338106
chr1	1338165	1338166
chr1	1338186	1338187
chr1	1338190	1338191
chr1	1338251	1338252
chr1	1338349	1338350
chr1	1338447	1338448
chr1	1338470	1338471
chr1	1338475	1338476
chr1	1338683	1338684
chr1	1338761	1338762
chr1	1339332	1339333
chr1	1339414	1339415
chr1	1339445	1339446
chr1	1339503	1339504
chr1	1340018	1340019
chr1	1340054	1340055
chr1	1340057	1340058
chr1	1340107	1340108
chr1	1340645	1340646
chr1	1340700	1340701
chr1	1340713	1340714
chr1	1341587	1341588
chr1	1341617	1341618
chr1	1341618	1341619
chr1	1341666	1341667
chr1	1343154	1343155
chr1	1343208	1343209
chr1	1343232	1343233
chr1	1343465	1343466
chr1	1344253	1344254
chr1	1344254	1344255
chr1	1344422	1344423
chr1	1344519	1344520
chr1	1344520	1344521
chr1	1344648	1344649
chr1	1344654	1344655
chr1	1344672	1344673
chr1	1344741	1344742
chr1	1344756	1344757
chr1	1344764	1344765
chr1	1344902	1344903
chr1	1345050	1345051
chr1	1364473	1364474
chr1	1408574	1408575
chr1	1418274	1418275
chr1	1418402	1418403
chr1	1418410	1418411
chr1	1418419	1418420
chr1	1418441	1418442
chr1	1418454	1418455
chr1	1418457	1418458
chr1	1418487	1418488
chr1	1418493	1418494
chr1	1418562	1418563
chr1	1418616	1418617
chr1	1418619	1418620
chr1	1418670	1418671
chr1	1418726	1418727
chr1	1418787	1418788
chr1	1419033	1419034
chr1	1419059	1419060
chr1	1419060	1419061
chr1	1419065	1419066
chr1	1419630	1419631
chr1	1419634	1419635
chr1	1419640	1419641
chr1	1419689	1419690
chr1	1419699	1419700
chr1	1419767	1419768
chr1	1419772	1419773
chr1	1419887	1419888
chr1	1419897	1419898
chr1	1419947	1419948
chr1	1433125	1433126
chr1	1433134	1433135
chr1	1433561	1433562
chr1	1434821	1434822
chr1	1434825	1434826
chr1	1436606	1436607
chr1	1437358	1437359
chr1	1437391	1437392
chr1	1438481	1438482
chr1	1438491	1438492
chr1	1438545	1438546
chr1	1439388	1439389
chr1	1456303	1456304
chr1	1456409	1456410
chr1	1457178	1457179
chr1	1457179	1457180
chr1	1457220	1457221
chr1	1457291	1457292
chr1	1457308	1457309
chr1	1457370	1457371
chr1	1457603	1457604
chr1	1463408	1463409
chr1	1491160	1491161
chr1	1491204	1491205
chr1	1491208	1491209
chr1	1491418	1491419
chr1	1491712	1491713
chr1	1492626	1492627
chr1	1495024	1495025
chr1	1495031	1495032
chr1	1495063	1495064
chr1	1495234	1495235
chr1	1495268	1495269
chr1	1495285	1495286
chr1	1495503	1495504
chr1	1495667	1495668
chr1	1495720	1495721
chr1	1495724	1495725
chr1	1496691	1496692
chr1	1496729	1496730
chr1	1496734	1496735
chr1	1496735	1496736
chr1	1496743	1496744
chr1	1498718	1498719
chr1	1498728	1498729
chr1	1498746	1498747
chr1	1498790	1498791
chr1	1498859	1498860
chr1	1506502	1506503
chr1	1506734	1506735
chr1	1542750	1542751
chr1	1543719	1543720
chr1	1574244	1574245
chr1	1574574	1574575
chr1	1594961	1594962
chr1	1594976	1594977
chr1	1595005	1595006
chr1	1595006	1595007
chr1	1595024	1595025
chr1	1595033	1595034
chr1	1595047	1595048
chr1	1595077	1595078
chr1	1595078	1595079
chr1	1595179	1595180
chr1	1595539	1595540
chr1	1597939	1597940
chr1	1608951	1608952
chr1	1609080	1609081
chr1	1609129	1609130
chr1	1609183	1609184
chr1	1611048	1611049
chr1	1611623	1611624
chr1	1613570	1613571
chr1	1613589	1613590
chr1	1616469	1616470
chr1	1617571	1617572
chr1	1617580	1617581
chr1	1618122	1618123
chr1	1618758	1618759
chr1	1618780	1618781
chr1	1618830	1618831
chr1	1619225	1619226
chr1	1620488	1620489
chr1	1620558	1620559
chr1	1620563	1620564
chr1	1625469	1625470
chr1	1657891	1657892
chr1	1660956	1660957
chr1	1660957	1660958
chr1	1661037	1661038
chr1	1661046	1661047
chr1	1661051	1661052
chr1	1661052	1661053
chr1	1661054	1661055
chr1	1661089	1661090
chr1	1661098	1661099
chr1	1661103	1661104
chr1	1661409	1661410
chr1	1661423	1661424
chr1	1662603	1662604
chr1	1662609	1662610
chr1	1662626	1662627
chr1	1662634	1662635
chr1	1662651	1662652
chr1	1662667	1662668
chr1	1662703	1662704
chr1	1662707	1662708
chr1	1662728	1662729
chr1	1662732	1662733
chr1	1662753	1662754
chr1	1662758	1662759
chr1	1662763	1662764
chr1	1663267	1663268
chr1	1663674	1663675
chr1	1664433	1664434
chr1	1664474	1664475
chr1	1664496	1664497
chr1	1664500	1664501
chr1	1664562	1664563
chr1	1664577	1664578
chr1	1664581	1664582
chr1	1664853	1664854
chr1	1664859	1664860
chr1	1664911	1664912
chr1	1664913	1664914
chr1	1664914	1664915
chr1	1668076	1668077
chr1	1673751	1673752
chr1	1673757	1673758
chr1	1679114	1679115
chr1	1698207	1698208
chr1	1699719	1699720
chr1	1703993	1703994
chr1	1706378	1706379
chr1	1708448	1708449
chr1	1708453	1708454
chr1	1708464	1708465
chr1	1709146	1709147
chr1	1718439	1718440
chr1	1718444	1718445
chr1	1718517	1718518
chr1	1719383	1719384
chr1	1723901	1723902
chr1	1724105	1724106
chr1	1724466	1724467
chr1	1725723	1725724
chr1	1727189	1727190
chr1	1729069	1729070
chr1	1734966	1734967
chr1	1734986	1734987
chr1	1735235	1735236
chr1	1738290	1738291
chr1	1738336	1738337
chr1	1740355	1740356
chr1	1742243	1742244
chr1	1742244	1742245
chr1	1742647	1742648
chr1	1745053	1745054
chr1	1751079	1751080
chr1	1753676	1753677
chr1	1755345	1755346
chr1	1755407	1755408
chr1	1755448	1755449
chr1	1756922	1756923
chr1	1763159	1763160
chr1	1763279	1763280
chr1	1767416	1767417
chr1	1767445	1767446
chr1	1771647	1771648
chr1	1771780	1771781
chr1	1771884	1771885
chr1	1772864	1772865
chr1	1772867	1772868
chr1	1773871	1773872
chr1	1778273	1778274
chr1	1783897	1783898
chr1	1783940	1783941
chr1	1786160	1786161
chr1	1786305	1786306
chr1	1786571	1786572
chr1	1786883	1786884
chr1	1787584	1787585
chr1	1787994	1787995
chr1	1790597	1790598
chr1	1794015	1794016
chr1	1794192	1794193
chr1	1796941	1796942
chr1	1799742	1799743
chr1	1799751	1799752
chr1	1799752	1799753
chr1	1799778	1799779
chr1	1799784	1799785
chr1	1801361	1801362
chr1	1801503	1801504
chr1	1801572	1801573
chr1	1801580	1801581
chr1	1801707	1801708
chr1	1801751	1801752
chr1	1801770	1801771
chr1	1801779	1801780
chr1	1802774	1802775
chr1	1802816	1802817
chr1	1802857	1802858
chr1	1803497	1803498
chr1	1803502	1803503
chr1	1803505	1803506
chr1	1803508	1803509
chr1	1803512	1803513
chr1	1803537	1803538
chr1	1803545	1803546
chr1	1803568	1803569
chr1	1803572	1803573
chr1	1803578	1803579
chr1	1803584	1803585
chr1	1803586	1803587
chr1	1803591	1803592
chr1	1803604	1803605
chr1	1803607	1803608
chr1	1803609	1803610
chr1	1803614	1803615
chr1	1803615	1803616
chr1	1803617	1803618
chr1	1803621	1803622
chr1	1803658	1803659
chr1	1803689	1803690
chr1	1805218	1805219
chr1	1805796	1805797
chr1	1805962	1805963
chr1	1806727	1806728
chr1	1806732	1806733
chr1	1806758	1806759
chr1	1806768	1806769
chr1	1806810	1806811
chr1	1807840	1807841
chr1	1808656	1808657
chr1	1808661	1808662
chr1	1809067	1809068
chr1	1811530	1811531
chr1	1811534	1811535
chr1	1811570	1811571
chr1	1811575	1811576
chr1	1811650	1811651
chr1	1811657	1811658
chr1	1812950	1812951
chr1	1813636	1813637
chr1	1813744	1813745
chr1	1813757	1813758
chr1	1814174	1814175
chr1	1814483	1814484
chr1	1814484	1814485
chr1	1814511	1814512
chr1	1814594	1814595
chr1	1814598	1814599
chr1	1814653	1814654
chr1	1814713	1814714
chr1	1817201	1817202
chr1	1817491	1817492
chr1	1817493	1817494
chr1	1817499	1817500
chr1	1817567	1817568
chr1	1817628	1817629
chr1	1817634	1817635
chr1	1817673	1817674
chr1	1817699	1817700
chr1	1817738	1817739
chr1	1817742	1817743
chr1	1817750	1817751
chr1	1818430	1818431
chr1	1819139	1819140
chr1	1820071	1820072
chr1	1820154	1820155
chr1	1820214	1820215
chr1	1821015	1821016
chr1	1835798	1835799
chr1	1841635	1841636
chr1	1841736	1841737
chr1	1845147	1845148
chr1	1976896	1976897
chr1	2010355	2010356
chr1	2073058	2073059
chr1	2118891	2118892
chr1	2120676	2120677
chr1	2134014	2134015
chr1	2149760	2149761
chr1	2152822	2152823
chr1	2152902	2152903
chr1	2154750	2154751
chr1	2173038	2173039
chr1	2175508	2175509
chr1	2175754	2175755
chr1	2194873	2194874
chr1	2195432	2195433
chr1	2195807	2195808
chr1	2196073	2196074
chr1	2197143	2197144
chr1	2197150	2197151
chr1	2211703	2211704
chr1	2217392	2217393
chr1	2217441	2217442
chr1	2217715	2217716
chr1	2217777	2217778
chr1	2217816	2217817
chr1	2217880	2217881
chr1	2227592	2227593
chr1	2295162	2295163
chr1	2298205	2298206
chr1	2298253	2298254
chr1	2299106	2299107
chr1	2299137	2299138
chr1	2299198	2299199
chr1	2299204	2299205
chr1	2299220	2299221
chr1	2299270	2299271
chr1	2300237	2300238
chr1	2300585	2300586
chr1	2300596	2300597
chr1	2300600	2300601
chr1	2302213	2302214
chr1	2302263	2302264
chr1	2302268	2302269
chr1	2302323	2302324
chr1	2302347	2302348
chr1	2302750	2302751
chr1	2303184	2303185
chr1	2303283	2303284
chr1	2303284	2303285
chr1	2311909	2311910
chr1	2320803	2320804
chr1	2320812	2320813
chr1	2320835	2320836
chr1	2334679	2334680
chr1	2334700	2334701
chr1	3430214	3430215
chr1	3430434	3430435
chr1	3543404	3543405
chr1	3543416	3543417
chr1	3702869	3702870
chr1	3702931	3702932
chr1	3702939	3702940
chr1	3702951	3702952
chr1	3702976	3702977
chr1	3703027	3703028
chr1	3709812	3709813
chr1	3711535	3711536
chr1	3729952	3729953
chr1	3729976	3729977
chr1	3729986	3729987
chr1	3730080	3730081
chr1	3730081	3730082
chr1	3730249	3730250
chr1	3730331	3730332
chr1	3730399	3730400
chr1	3743509	3743510
chr1	3743915	3743916
chr1	3743938	3743939
chr1	3752073	3752074
chr1	3752084	3752085
chr1	3761235	3761236
chr1	3764535	3764536
chr1	3764574	3764575
chr1	3771823	3771824
chr1	3776890	3776891
chr1	3777027	3777028
chr1	3777598	3777599
chr1	3777623	3777624
chr1	3778104	3778105
chr1	3778132	3778133
chr1	3778165	3778166
chr1	3778177	3778178
chr1	3778265	3778266
chr1	3781258	3781259
chr1	3781386	3781387
chr1	3782948	3782949
chr1	3784158	3784159
chr1	3784225	3784226
chr1	3784295	3784296
chr1	3784305	3784306
chr1	3784360	3784361
chr1	3814890	3814891
chr1	3814901	3814902
chr1	3814988	3814989
chr1	5983005	5983006
chr1	5983049	5983050
chr1	6070398	6070399
chr1	6077711	6077712
chr1	6112024	6112025
chr1	6112290	6112291
chr1	6112363	6112364
chr1	6113987	6113988
chr1	6135794	6135795
chr1	6135933	6135934
chr1	6247484	6247485
chr1	6248228	6248229
chr1	6248235	6248236
chr1	6248255	6248256
chr1	6248363	6248364
chr1	6248364	6248365
chr1	6248366	6248367
chr1	6248370	6248371
chr1	6248492	6248493
chr1	6248538	6248539
chr1	6248577	6248578
chr1	6248956	6248957
chr1	6249527	6249528
chr1	6250632	6250633
chr1	6250715	6250716
chr1	6251117	6251118
chr1	6251822	6251823
chr1	6251894	6251895
chr1	6252184	6252185
chr1	6252223	6252224
chr1	6252246	6252247
chr1	6252395	6252396
chr1	6252565	6252566
chr1	6252636	6252637
chr1	6252646	6252647
chr1	6252672	6252673
chr1	6252676	6252677
chr1	6252696	6252697
chr1	6252711	6252712
chr1	6252719	6252720
chr1	6252732	6252733
chr1	6253585	6253586
chr1	6253654	6253655
chr1	6254906	6254907
chr1	6257226	6257227
chr1	6257227	6257228
chr1	6273331	6273332
chr1	6273433	6273434
chr1	6274645	6274646
chr1	6275461	6275462
chr1	6275489	6275490
chr1	6277101	6277102
chr1	6279930	6279931
chr1	6282223	6282224
chr1	6282399	6282400
chr1	6282400	6282401
chr1	6282419	6282420
chr1	6282486	6282487
chr1	6282586	6282587
chr1	6283239	6283240
chr1	6283256	6283257
chr1	6283259	6283260
chr1	6283263	6283264
chr1	6283264	6283265
chr1	6283275	6283276
chr1	6283278	6283279
chr1	6283282	6283283
chr1	6283288	6283289
chr1	6283291	6283292
chr1	6283295	6283296
chr1	6283304	6283305
chr1	6283305	6283306
chr1	6283331	6283332
chr1	6283334	6283335
chr1	6283336	6283337
chr1	6283338	6283339
chr1	6283339	6283340
chr1	6283341	6283342
chr1	6283343	6283344
chr1	6283345	6283346
chr1	6283346	6283347
chr1	6283347	6283348
chr1	6283350	6283351
chr1	6283361	6283362
chr1	6283395	6283396
chr1	6283400	6283401
chr1	6283438	6283439
chr1	6283439	6283440
chr1	6283447	6283448
chr1	6290423	6290424
chr1	6296354	6296355
chr1	6319290	6319291
chr1	6427206	6427207
chr1	6442747	6442748
chr1	6474154	6474155
chr1	6582148	6582149
chr1	6582220	6582221
chr1	6582257	6582258
chr1	6582258	6582259
chr1	6582352	6582353
chr1	6582424	6582425
chr1	6582446	6582447
chr1	6582557	6582558
chr1	6582688	6582689
chr1	6582700	6582701
chr1	6583035	6583036
chr1	6583054	6583055
chr1	6583137	6583138
chr1	6583161	6583162
chr1	6583195	6583196
chr1	6583199	6583200
chr1	6583376	6583377
chr1	6583380	6583381
chr1	6583382	6583383
chr1	6583394	6583395
chr1	6583456	6583457
chr1	6583555	6583556
chr1	6583592	6583593
chr1	6585065	6585066
chr1	6585087	6585088
chr1	6585093	6585094
chr1	6585210	6585211
chr1	6585227	6585228
chr1	6585234	6585235
chr1	6585330	6585331
chr1	6585331	6585332
chr1	6589480	6589481
chr1	6590450	6590451
chr1	6590451	6590452
chr1	6596718	6596719
chr1	6596730	6596731
chr1	6596819	6596820
chr1	6600773	6600774
chr1	6600785	6600786
chr1	6601520	6601521
chr1	6607663	6607664
chr1	6607742	6607743
chr1	6608238	6608239
chr1	6609112	6609113
chr1	6644225	6644226
chr1	6650908	6650909
chr1	6656336	6656337
chr1	6665586	6665587
chr1	6666365	6666366
chr1	6667032	6667033
chr1	6667064	6667065
chr1	6667068	6667069
chr1	6670514	6670515
chr1	6687541	6687542
chr1	6690730	6690731
chr1	6690795	6690796
chr1	6690988	6690989
chr1	6691189	6691190
chr1	6691296	6691297
chr1	6691556	6691557
chr1	6691836	6691837
chr1	6692168	6692169
chr1	6705979	6705980
chr1	6706970	6706971
chr1	6706980	6706981
chr1	6707022	6707023
chr1	6707031	6707032
chr1	6707067	6707068
chr1	6707068	6707069
chr1	6707093	6707094
chr1	6707279	6707280
chr1	6707305	6707306
chr1	6707315	6707316
chr1	6707417	6707418
chr1	6707431	6707432
chr1	6707433	6707434
chr1	6708481	6708482
chr1	6708487	6708488
chr1	6708488	6708489
chr1	6708679	6708680
chr1	6708680	6708681
chr1	6709094	6709095
chr1	6709109	6709110
chr1	6709168	6709169
chr1	6709184	6709185
chr1	6709189	6709190
chr1	6709196	6709197
chr1	6709405	6709406
chr1	6709409	6709410
chr1	6709500	6709501
chr1	6709808	6709809
chr1	6709829	6709830
chr1	6709905	6709906
chr1	6709927	6709928
chr1	6710178	6710179
chr1	6710246	6710247
chr1	6710254	6710255
chr1	6710275	6710276
chr1	6710276	6710277
chr1	6710377	6710378
chr1	6710381	6710382
chr1	6710421	6710422
chr1	6710503	6710504
chr1	6710509	6710510
chr1	6710542	6710543
chr1	6710543	6710544
chr1	6710573	6710574
chr1	6710584	6710585
chr1	6710594	6710595
chr1	6710625	6710626
chr1	6710849	6710850
chr1	6710870	6710871
chr1	6716918	6716919
chr1	6737476	6737477
chr1	6753102	6753103
chr1	6754023	6754024
chr1	6863805	6863806
chr1	6863874	6863875
chr1	6870717	6870718
chr1	6870743	6870744
chr1	6898916	6898917
chr1	6898949	6898950
chr1	6898955	6898956
chr1	6904521	6904522
chr1	6904634	6904635
chr1	6904685	6904686
chr1	6907192	6907193
chr1	6907202	6907203
chr1	6943056	6943057
chr1	7832887	7832888
chr1	7836897	7836898
chr1	7841013	7841014
chr1	7857573	7857574
chr1	7857574	7857575
chr1	7857579	7857580
chr1	7857583	7857584
chr1	7857600	7857601
chr1	7857640	7857641
chr1	7955183	7955184
chr1	7981645	7981646
chr1	7990795	7990796
chr1	8023543	8023544
chr1	8025987	8025988
chr1	8027858	8027859
chr1	8028785	8028786
chr1	8029995	8029996
chr1	8030022	8030023
chr1	8030107	8030108
chr1	8030127	8030128
chr1	8035137	8035138
chr1	8035175	8035176
chr1	8037862	8037863
chr1	8037919	8037920
chr1	8039629	8039630
chr1	8039699	8039700
chr1	8039705	8039706
chr1	8056773	8056774
chr1	8069585	8069586
chr1	8069613	8069614
chr1	8072534	8072535
chr1	8072550	8072551
chr1	8072561	8072562
chr1	8344558	8344559
chr1	8428421	8428422
chr1	8445906	8445907
chr1	8460029	8460030
chr1	8461650	8461651
chr1	8464027	8464028
chr1	8464054	8464055
chr1	8464430	8464431
chr1	8472487	8472488
chr1	8473504	8473505
chr1	8473611	8473612
chr1	8473898	8473899
chr1	8486324	8486325
chr1	8528746	8528747
chr1	8528788	8528789
chr1	8530516	8530517
chr1	8548469	8548470
chr1	8555608	8555609
chr1	8606305	8606306
chr1	8606743	8606744
chr1	8619255	8619256
chr1	8642357	8642358
chr1	8652722	8652723
chr1	8665424	8665425
chr1	8665479	8665480
chr1	8665650	8665651
chr1	8665658	8665659
chr1	8666160	8666161
chr1	8668222	8668223
chr1	8668899	8668900
chr1	8669991	8669992
chr1	8670046	8670047
chr1	8711966	8711967
chr1	8745008	8745009
chr1	8745013	8745014
chr1	8745030	8745031
chr1	8745083	8745084
chr1	8745115	8745116
chr1	8748291	8748292
chr1	8748293	8748294
chr1	8748367	8748368
chr1	8760280	8760281
chr1	8775202	8775203
chr1	8775705	8775706
chr1	8775711	8775712
chr1	8785580	8785581
chr1	8787690	8787691
chr1	8788968	8788969
chr1	8789153	8789154
chr1	8789510	8789511
chr1	8794079	8794080
chr1	8803600	8803601
chr1	8820248	8820249
chr1	8820267	8820268
chr1	8834604	8834605
chr1	8854043	8854044
chr1	8855361	8855362
chr1	8860054	8860055
chr1	8860767	8860768
chr1	8861003	8861004
chr1	8861200	8861201
chr1	8861312	8861313
chr1	8861430	8861431
chr1	8863866	8863867
chr1	8865386	8865387
chr1	8866087	8866088
chr1	8866089	8866090
chr1	8867194	8867195
chr1	8868119	8868120
chr1	8869109	8869110
chr1	8870200	8870201
chr1	8932496	8932497
chr1	8936930	8936931
chr1	8937424	8937425
chr1	8950984	8950985
chr1	8959938	8959939
chr1	8967791	8967792
chr1	9054966	9054967
chr1	9160899	9160900
chr1	9160948	9160949
chr1	9160957	9160958
chr1	9160988	9160989
chr1	9161000	9161001
chr1	9161010	9161011
chr1	9161064	9161065
chr1	9161073	9161074
chr1	9161141	9161142
chr1	9161217	9161218
chr1	9161230	9161231
chr1	9161234	9161235
chr1	9161270	9161271
chr1	9161293	9161294
chr1	9162222	9162223
chr1	9162347	9162348
chr1	9162393	9162394
chr1	9163109	9163110
chr1	9163318	9163319
chr1	9163327	9163328
chr1	9163330	9163331
chr1	9163386	9163387
chr1	9163501	9163502
chr1	9169738	9169739
chr1	9176970	9176971
chr1	9176981	9176982
chr1	9177018	9177019
chr1	9177026	9177027
chr1	9177030	9177031
chr1	9209050	9209051
chr1	9209077	9209078
chr1	9209194	9209195
chr1	9209242	9209243
chr1	9209472	9209473
chr1	9209478	9209479
chr1	9209481	9209482
chr1	9209487	9209488
chr1	9209519	9209520
chr1	9209522	9209523
chr1	9209559	9209560
chr1	9209567	9209568
chr1	9209568	9209569
chr1	9209586	9209587
chr1	9214920	9214921
chr1	9216505	9216506
chr1	9216587	9216588
chr1	9217983	9217984
chr1	9218029	9218030
chr1	9218057	9218058
chr1	9218283	9218284
chr1	9219040	9219041
chr1	9219827	9219828
chr1	9219830	9219831
chr1	9219834	9219835
chr1	9220031	9220032
chr1	9220717	9220718
chr1	9225554	9225555
chr1	9228399	9228400
chr1	9228747	9228748
chr1	9230576	9230577
chr1	9230753	9230754
chr1	9230821	9230822
chr1	9230944	9230945
chr1	9231511	9231512
chr1	9232492	9232493
chr1	9232546	9232547
chr1	9232553	9232554
chr1	9232591	9232592
chr1	9232592	9232593
chr1	9232700	9232701
chr1	9232727	9232728
chr1	9232917	9232918
chr1	9232963	9232964
chr1	9232975	9232976
chr1	9233321	9233322
chr1	9233383	9233384
chr1	9233507	9233508
chr1	9233512	9233513
chr1	9233513	9233514
chr1	9233659	9233660
chr1	9236033	9236034
chr1	9236139	9236140
chr1	9236407	9236408
chr1	9236418	9236419
chr1	9236539	9236540
chr1	9237307	9237308
chr1	9237322	9237323
chr1	9237460	9237461
chr1	9237478	9237479
chr1	9237495	9237496
chr1	9237523	9237524
chr1	9238373	9238374
chr1	9239569	9239570
chr1	9246255	9246256
chr1	9246259	9246260
chr1	9246269	9246270
chr1	9246344	9246345
chr1	9246400	9246401
chr1	9246407	9246408
chr1	9249279	9249280
chr1	9249293	9249294
chr1	9249338	9249339
chr1	9250643	9250644
chr1	9254077	9254078
chr1	9254261	9254262
chr1	9255030	9255031
chr1	9296104	9296105
chr1	9296235	9296236
chr1	9296328	9296329
chr1	9296619	9296620
chr1	9297355	9297356
chr1	9297408	9297409
chr1	9326958	9326959
chr1	9327112	9327113
chr1	9327139	9327140
chr1	9328241	9328242
chr1	9328242	9328243
chr1	9331093	9331094
chr1	9331100	9331101
chr1	9369780	9369781
chr1	9551783	9551784
chr1	9603014	9603015
chr1	9625814	9625815
chr1	9628706	9628707
chr1	9631764	9631765
chr1	9634238	9634239
chr1	9634349	9634350
chr1	9637253	9637254
chr1	9643027	9643028
chr1	9643121	9643122
chr1	9643153	9643154
chr1	9643154	9643155
chr1	9643207	9643208
chr1	9643230	9643231
chr1	9644841	9644842
chr1	9644846	9644847
chr1	9644889	9644890
chr1	9644933	9644934
chr1	9645763	9645764
chr1	9659494	9659495
chr1	9678707	9678708
chr1	9678729	9678730
chr1	9738391	9738392
chr1	9756132	9756133
chr1	9766366	9766367
chr1	9766443	9766444
chr1	9799623	9799624
chr1	9799629	9799630
chr1	9801300	9801301
chr1	9806587	9806588
chr1	9814589	9814590
chr1	9823076	9823077
chr1	9823086	9823087
chr1	9824502	9824503
chr1	9824506	9824507
chr1	9825484	9825485
chr1	9825490	9825491
chr1	9839507	9839508
chr1	9842969	9842970
chr1	9859914	9859915
chr1	9877255	9877256
chr1	9880320	9880321
chr1	9917695	9917696
chr1	9951997	9951998
chr1	9955827	9955828
chr1	9959561	9959562
chr1	9968254	9968255
chr1	9987395	9987396
chr1	9987400	9987401
chr1	9987421	9987422
chr1	9987430	9987431
chr1	9987435	9987436
chr1	9987442	9987443
chr1	9987444	9987445
chr1	9987447	9987448
chr1	9987456	9987457
chr1	9987461	9987462
chr1	9987467	9987468
chr1	9987469	9987470
chr1	9987479	9987480
chr1	9987483	9987484
chr1	9987519	9987520
chr1	9987523	9987524
chr1	9987585	9987586
chr1	9987589	9987590
chr1	9987610	9987611
chr1	9987622	9987623
chr1	9987630	9987631
chr1	9987639	9987640
chr1	9987770	9987771
chr1	9987776	9987777
chr1	9987843	9987844
chr1	9987849	9987850
chr1	9987852	9987853
chr1	9987914	9987915
chr1	9987931	9987932
chr1	9987935	9987936
chr1	9987948	9987949
chr1	9987950	9987951
chr1	9987951	9987952
chr1	9987959	9987960
chr1	9987964	9987965
chr1	9987994	9987995
chr1	9987997	9987998
chr1	9988009	9988010
chr1	9988019	9988020
chr1	9988094	9988095
chr1	9988106	9988107
chr1	9988112	9988113
chr1	9988129	9988130
chr1	9988146	9988147
chr1	9988167	9988168
chr1	9988248	9988249
chr1	9988258	9988259
chr1	9988331	9988332
chr1	9988344	9988345
chr1	9988356	9988357
chr1	9988368	9988369
chr1	9988690	9988691
chr1	9988691	9988692
chr1	9988748	9988749
chr1	9988765	9988766
chr1	9988848	9988849
chr1	9988850	9988851
chr1	9988876	9988877
chr1	9988884	9988885
chr1	9997761	9997762
chr1	10000051	10000052
chr1	10004673	10004674
chr1	10005885	10005886
chr1	10005976	10005977
chr1	10006072	10006073
chr1	10008354	10008355
chr1	10008843	10008844
chr1	10009727	10009728
chr1	10009733	10009734
chr1	10011649	10011650
chr1	10023606	10023607
chr1	10024515	10024516
chr1	10024520	10024521
chr1	10041431	10041432
chr1	10042891	10042892
chr1	10042909	10042910
chr1	10042910	10042911
chr1	10044136	10044137
chr1	10044270	10044271
chr1	10044271	10044272
chr1	10044278	10044279
chr1	10044284	10044285
chr1	10045894	10045895
chr1	10045900	10045901
chr1	10048906	10048907
chr1	10093440	10093441
chr1	10093465	10093466
chr1	10093633	10093634
chr1	10099587	10099588
chr1	10101448	10101449
chr1	10101773	10101774
chr1	10109867	10109868
chr1	10111133	10111134
chr1	10115422	10115423
chr1	10115505	10115506
chr1	10115513	10115514
chr1	10115585	10115586
chr1	10121389	10121390
chr1	10121412	10121413
chr1	10121528	10121529
chr1	10122239	10122240
chr1	10134065	10134066
chr1	10134073	10134074
chr1	10135927	10135928
chr1	10136865	10136866
chr1	10136904	10136905
chr1	10137004	10137005
chr1	10140595	10140596
chr1	10152629	10152630
chr1	10152630	10152631
chr1	10157639	10157640
chr1	10171867	10171868
chr1	10171891	10171892
chr1	10174643	10174644
chr1	10174743	10174744
chr1	10174800	10174801
chr1	10175394	10175395
chr1	10175426	10175427
chr1	10175576	10175577
chr1	10181686	10181687
chr1	10183278	10183279
chr1	10183887	10183888
chr1	10184480	10184481
chr1	10185012	10185013
chr1	10198255	10198256
chr1	10199271	10199272
chr1	10199300	10199301
chr1	10201282	10201283
chr1	10201571	10201572
chr1	10203559	10203560
chr1	10203592	10203593
chr1	10203602	10203603
chr1	10216372	10216373
chr1	10216458	10216459
chr1	10216480	10216481
chr1	10216494	10216495
chr1	10216519	10216520
chr1	10217054	10217055
chr1	10217176	10217177
chr1	10217189	10217190
chr1	10217727	10217728
chr1	10217741	10217742
chr1	10217815	10217816
chr1	10220818	10220819
chr1	10223139	10223140
chr1	10224430	10224431
chr1	10236912	10236913
chr1	10272826	10272827
chr1	10274012	10274013
chr1	10274072	10274073
chr1	10274912	10274913
chr1	10313615	10313616
chr1	10317517	10317518
chr1	10325154	10325155
chr1	10325760	10325761
chr1	10325894	10325895
chr1	10347347	10347348
chr1	10349820	10349821
chr1	10350558	10350559
chr1	10350806	10350807
chr1	10376574	10376575
chr1	10378567	10378568
chr1	10408856	10408857
chr1	10408886	10408887
chr1	10408902	10408903
chr1	10416938	10416939
chr1	10416995	10416996
chr1	10432614	10432615
chr1	10432615	10432616
chr1	10437746	10437747
chr1	10437838	10437839
chr1	10437841	10437842
chr1	10437846	10437847
chr1	10437872	10437873
chr1	10437873	10437874
chr1	10440642	10440643
chr1	10440720	10440721
chr1	10442353	10442354
chr1	10447366	10447367
chr1	10447376	10447377
chr1	10449013	10449014
chr1	10449016	10449017
chr1	10455821	10455822
chr1	10455931	10455932
chr1	10456963	10456964
chr1	10461096	10461097
chr1	10461101	10461102
chr1	10461114	10461115
chr1	10461808	10461809
chr1	10462312	10462313
chr1	10462764	10462765
chr1	10464761	10464762
chr1	10465083	10465084
chr1	10465087	10465088
chr1	10465834	10465835
chr1	10466350	10466351
chr1	10469922	10469923
chr1	10469986	10469987
chr1	10470229	10470230
chr1	10470378	10470379
chr1	10474635	10474636
chr1	10477810	10477811
chr1	10477895	10477896
chr1	10477942	10477943
chr1	10477954	10477955
chr1	10477968	10477969
chr1	10478020	10478021
chr1	10478720	10478721
chr1	10478752	10478753
chr1	10491702	10491703
chr1	10491799	10491800
chr1	10503056	10503057
chr1	10503411	10503412
chr1	10505279	10505280
chr1	10505293	10505294
chr1	10505505	10505506
chr1	10505845	10505846
chr1	10505903	10505904
chr1	10506745	10506746
chr1	10506820	10506821
chr1	10507084	10507085
chr1	10507482	10507483
chr1	10512401	10512402
chr1	10512422	10512423
chr1	10514652	10514653
chr1	10515936	10515937
chr1	10516119	10516120
chr1	10516162	10516163
chr1	10516168	10516169
chr1	10517275	10517276
chr1	10517299	10517300
chr1	10517313	10517314
chr1	10517334	10517335
chr1	10517351	10517352
chr1	10517361	10517362
chr1	10517484	10517485
chr1	10517546	10517547
chr1	10517549	10517550
chr1	10517557	10517558
chr1	10517563	10517564
chr1	10517566	10517567
chr1	10517612	10517613
chr1	10517622	10517623
chr1	10517658	10517659
chr1	10517671	10517672
chr1	10517690	10517691
chr1	10517696	10517697
chr1	10517975	10517976
chr1	10517991	10517992
chr1	10517995	10517996
chr1	10518036	10518037
chr1	10518049	10518050
chr1	10518051	10518052
chr1	10518066	10518067
chr1	10518100	10518101
chr1	10518687	10518688
chr1	10518732	10518733
chr1	10518733	10518734
chr1	10518755	10518756
chr1	10518759	10518760
chr1	10518773	10518774
chr1	10518774	10518775
chr1	10518786	10518787
chr1	10518796	10518797
chr1	10518866	10518867
chr1	10518872	10518873
chr1	10518874	10518875
chr1	10518882	10518883
chr1	10518997	10518998
chr1	10519001	10519002
chr1	10519047	10519048
chr1	10519063	10519064
chr1	10519073	10519074
chr1	10519078	10519079
chr1	10519111	10519112
chr1	10519118	10519119
chr1	10519886	10519887
chr1	10519908	10519909
chr1	10519911	10519912
chr1	10519931	10519932
chr1	10519949	10519950
chr1	10519955	10519956
chr1	10519972	10519973
chr1	10519974	10519975
chr1	10519981	10519982
chr1	10520173	10520174
chr1	10520189	10520190
chr1	10520218	10520219
chr1	10520257	10520258
chr1	10520263	10520264
chr1	10520287	10520288
chr1	10520295	10520296
chr1	10520504	10520505
chr1	10520512	10520513
chr1	10520531	10520532
chr1	10520734	10520735
chr1	10520750	10520751
chr1	10520763	10520764
chr1	10520766	10520767
chr1	10520769	10520770
chr1	10520865	10520866
chr1	10521103	10521104
chr1	10521129	10521130
chr1	10521199	10521200
chr1	10521237	10521238
chr1	10521259	10521260
chr1	10522049	10522050
chr1	10522304	10522305
chr1	10522470	10522471
chr1	10526147	10526148
chr1	10526152	10526153
chr1	10526351	10526352
chr1	10526410	10526411
chr1	10560772	10560773
chr1	10563259	10563260
chr1	10565120	10565121
chr1	10584850	10584851
chr1	10602666	10602667
chr1	10602706	10602707
chr1	10603210	10603211
chr1	10603254	10603255
chr1	10603255	10603256
chr1	10603285	10603286
chr1	10603291	10603292
chr1	10603320	10603321
chr1	10603330	10603331
chr1	10603392	10603393
chr1	10603401	10603402
chr1	10603426	10603427
chr1	10603452	10603453
chr1	10603719	10603720
chr1	10603763	10603764
chr1	10603780	10603781
chr1	10603792	10603793
chr1	10603802	10603803
chr1	10603845	10603846
chr1	10603917	10603918
chr1	10603918	10603919
chr1	10603921	10603922
chr1	10603930	10603931
chr1	10603932	10603933
chr1	10603934	10603935
chr1	10603936	10603937
chr1	10603940	10603941
chr1	10604849	10604850
chr1	10604897	10604898
chr1	10604918	10604919
chr1	10604919	10604920
chr1	10604965	10604966
chr1	10604995	10604996
chr1	10605016	10605017
chr1	10605019	10605020
chr1	10605844	10605845
chr1	10605909	10605910
chr1	10605954	10605955
chr1	10605972	10605973
chr1	10605997	10605998
chr1	10606003	10606004
chr1	10606007	10606008
chr1	10606040	10606041
chr1	10606050	10606051
chr1	10606083	10606084
chr1	10606501	10606502
chr1	10618535	10618536
chr1	10636858	10636859
chr1	10636882	10636883
chr1	10636989	10636990
chr1	10636992	10636993
chr1	10637192	10637193
chr1	10637208	10637209
chr1	10637291	10637292
chr1	10637297	10637298
chr1	10637306	10637307
chr1	10641463	10641464
chr1	10668055	10668056
chr1	10680837	10680838
chr1	10817762	10817763
chr1	11006738	11006739
chr1	11071937	11071938
chr1	11072037	11072038
chr1	11075102	11075103
chr1	11075107	11075108
chr1	11076434	11076435
chr1	11080710	11080711
chr1	11080925	11080926
chr1	11080927	11080928
chr1	11081259	11081260
chr1	11081274	11081275
chr1	11081281	11081282
chr1	11081295	11081296
chr1	11081312	11081313
chr1	11081513	11081514
chr1	11081887	11081888
chr1	11088016	11088017
chr1	11088092	11088093
chr1	11088222	11088223
chr1	11088232	11088233
chr1	11088246	11088247
chr1	11088261	11088262
chr1	11088976	11088977
chr1	11088980	11088981
chr1	11089797	11089798
chr1	11089812	11089813
chr1	11089834	11089835
chr1	11089877	11089878
chr1	11117972	11117973
chr1	11126742	11126743
chr1	11133265	11133266
chr1	11138137	11138138
chr1	11138183	11138184
chr1	11138236	11138237
chr1	11138301	11138302
chr1	11138315	11138316
chr1	11138318	11138319
chr1	11139725	11139726
chr1	11143145	11143146
chr1	11143173	11143174
chr1	11143178	11143179
chr1	11143181	11143182
chr1	11143377	11143378
chr1	11143535	11143536
chr1	11149246	11149247
chr1	11149625	11149626
chr1	11176565	11176566
chr1	11177498	11177499
chr1	11177506	11177507
chr1	11178323	11178324
chr1	11178360	11178361
chr1	11178564	11178565
chr1	11178586	11178587
chr1	11178639	11178640
chr1	11178949	11178950
chr1	11179795	11179796
chr1	11209021	11209022
chr1	11261980	11261981
chr1	11262002	11262003
chr1	11287162	11287163
chr1	11315290	11315291
chr1	11334766	11334767
chr1	11348731	11348732
chr1	11350156	11350157
chr1	11351569	11351570
chr1	11355978	11355979
chr1	11355988	11355989
chr1	11358477	11358478
chr1	11465640	11465641
chr1	11702873	11702874
chr1	11706997	11706998
chr1	11708817	11708818
chr1	11732542	11732543
chr1	11802686	11802687
chr1	11802687	11802688
chr1	11802792	11802793
chr1	11804122	11804123
chr1	11804126	11804127
chr1	11856992	11856993
chr1	11856996	11856997
chr1	11856998	11856999
chr1	11857487	11857488
chr1	11867921	11867922
chr1	11867935	11867936
chr1	11867944	11867945
chr1	11869011	11869012
chr1	11869988	11869989
chr1	11869994	11869995
chr1	11869996	11869997
chr1	11869997	11869998
chr1	11870030	11870031
chr1	11870093	11870094
chr1	11871122	11871123
chr1	11871160	11871161
chr1	11871192	11871193
chr1	11871677	11871678
chr1	11873630	11873631
chr1	11874834	11874835
chr1	11882561	11882562
chr1	11976058	11976059
chr1	11999733	11999734
chr1	12001923	12001924
chr1	12002801	12002802
chr1	12002802	12002803
chr1	12004169	12004170
chr1	12004209	12004210
chr1	12009497	12009498
chr1	12011033	12011034
chr1	12016422	12016423
chr1	12021334	12021335
chr1	12021338	12021339
chr1	12021751	12021752
chr1	12021766	12021767
chr1	12021876	12021877
chr1	12022677	12022678
chr1	12028149	12028150
chr1	12034422	12034423
chr1	12035713	12035714
chr1	12035738	12035739
chr1	12035746	12035747
chr1	12035762	12035763
chr1	12035782	12035783
chr1	12035786	12035787
chr1	12035847	12035848
chr1	12035879	12035880
chr1	12035882	12035883
chr1	12035916	12035917
chr1	12036401	12036402
chr1	12036405	12036406
chr1	12037551	12037552
chr1	12043222	12043223
chr1	12043233	12043234
chr1	12043334	12043335
chr1	12046727	12046728
chr1	12047896	12047897
chr1	12052899	12052900
chr1	12052903	12052904
chr1	12060032	12060033
chr1	12060105	12060106
chr1	12060113	12060114
chr1	12060508	12060509
chr1	12083676	12083677
chr1	12084569	12084570
chr1	12084609	12084610
chr1	12085202	12085203
chr1	12086106	12086107
chr1	12086203	12086204
chr1	12086205	12086206
chr1	12087255	12087256
chr1	12088183	12088184
chr1	12133168	12133169
chr1	12298746	12298747
chr1	12299248	12299249
chr1	12299322	12299323
chr1	12316113	12316114
chr1	12351558	12351559
chr1	12384148	12384149
chr1	12426051	12426052
chr1	12437605	12437606
chr1	12452108	12452109
chr1	12492194	12492195
chr1	12527251	12527252
chr1	12628695	12628696
chr1	12628697	12628698
chr1	12629704	12629705
chr1	12629730	12629731
chr1	12634301	12634302
chr1	12647643	12647644
chr1	12649766	12649767
chr1	12651057	12651058
chr1	12651125	12651126
chr1	12665978	12665979
chr1	12668010	12668011
chr1	12670234	12670235
chr1	12671899	12671900
chr1	12672846	12672847
chr1	13980653	13980654
chr1	14076998	14076999
chr1	14077015	14077016
chr1	14094205	14094206
chr1	14094348	14094349
chr1	14094362	14094363
chr1	15257828	15257829
chr1	15368097	15368098
chr1	15488868	15488869
chr1	15809418	15809419
chr1	15809548	15809549
chr1	15809554	15809555
chr1	15816420	15816421
chr1	15816429	15816430
chr1	15816473	15816474
chr1	15816496	15816497
chr1	15816505	15816506
chr1	15816506	15816507
chr1	15817117	15817118
chr1	15817144	15817145
chr1	15817242	15817243
chr1	15817281	15817282
chr1	15817288	15817289
chr1	15817307	15817308
chr1	15818007	15818008
chr1	15818027	15818028
chr1	15818030	15818031
chr1	15818034	15818035
chr1	15818080	15818081
chr1	15818086	15818087
chr1	15818103	15818104
chr1	15818104	15818105
chr1	15818130	15818131
chr1	15818152	15818153
chr1	15818169	15818170
chr1	15835862	15835863
chr1	15835868	15835869
chr1	15839324	15839325
chr1	15839779	15839780
chr1	15840234	15840235
chr1	15840236	15840237
chr1	15840294	15840295
chr1	15840299	15840300
chr1	15840303	15840304
chr1	15841308	15841309
chr1	15842892	15842893
chr1	15857365	15857366
chr1	15862043	15862044
chr1	15862138	15862139
chr1	15862309	15862310
chr1	15878727	15878728
chr1	15881319	15881320
chr1	15898459	15898460
chr1	15898476	15898477
chr1	15898519	15898520
chr1	15898523	15898524
chr1	15898556	15898557
chr1	15898557	15898558
chr1	15898582	15898583
chr1	15898756	15898757
chr1	15898792	15898793
chr1	15898951	15898952
chr1	15898982	15898983
chr1	15898986	15898987
chr1	15899374	15899375
chr1	15899381	15899382
chr1	15899386	15899387
chr1	15899495	15899496
chr1	15899507	15899508
chr1	15899508	15899509
chr1	15899518	15899519
chr1	15899536	15899537
chr1	15899548	15899549
chr1	15899671	15899672
chr1	15899691	15899692
chr1	15899709	15899710
chr1	15899714	15899715
chr1	15899746	15899747
chr1	15899750	15899751
chr1	15900085	15900086
chr1	15912195	15912196
chr1	15914190	15914191
chr1	15916430	15916431
chr1	15956460	15956461
chr1	15962079	15962080
chr1	15965168	15965169
chr1	15966008	15966009
chr1	15978638	15978639
chr1	15978643	15978644
chr1	15978668	15978669
chr1	15978669	15978670
chr1	15978672	15978673
chr1	15978908	15978909
chr1	15980070	15980071
chr1	15980254	15980255
chr1	15985001	15985002
chr1	15985002	15985003
chr1	15985007	15985008
chr1	15985154	15985155
chr1	15993697	15993698
chr1	16015567	16015568
chr1	16015572	16015573
chr1	16026351	16026352
chr1	16034479	16034480
chr1	16053950	16053951
chr1	16106428	16106429
chr1	16106756	16106757
chr1	16115847	16115848
chr1	16133911	16133912
chr1	16133913	16133914
chr1	16134629	16134630
chr1	16137214	16137215
chr1	16139282	16139283
chr1	16139283	16139284
chr1	16139296	16139297
chr1	16139301	16139302
chr1	16139493	16139494
chr1	16145334	16145335
chr1	16146279	16146280
chr1	16147340	16147341
chr1	16151605	16151606
chr1	16154856	16154857
chr1	16154862	16154863
chr1	16159090	16159091
chr1	16159096	16159097
chr1	16164488	16164489
chr1	16172908	16172909
chr1	16185317	16185318
chr1	16189325	16189326
chr1	16189621	16189622
chr1	16189623	16189624
chr1	16190144	16190145
chr1	16191304	16191305
chr1	16205424	16205425
chr1	16205613	16205614
chr1	16205658	16205659
chr1	16205749	16205750
chr1	16209066	16209067
chr1	16210025	16210026
chr1	16213541	16213542
chr1	16214876	16214877
chr1	16219338	16219339
chr1	16219437	16219438
chr1	16220456	16220457
chr1	16227940	16227941
chr1	16230209	16230210
chr1	16239973	16239974
chr1	16241928	16241929
chr1	16241932	16241933
chr1	16243537	16243538
chr1	16243547	16243548
chr1	16243551	16243552
chr1	16243554	16243555
chr1	16252708	16252709
chr1	16266806	16266807
chr1	16279793	16279794
chr1	16300603	16300604
chr1	16340973	16340974
chr1	16341800	16341801
chr1	16451338	16451339
chr1	16457248	16457249
chr1	16457262	16457263
chr1	16462485	16462486
chr1	16462611	16462612
chr1	16489579	16489580
chr1	16494935	16494936
chr1	16541614	16541615
chr1	16550912	16550913
chr1	16550923	16550924
chr1	16555604	16555605
chr1	16555605	16555606
chr1	16555924	16555925
chr1	16557567	16557568
chr1	16557579	16557580
chr1	16557632	16557633
chr1	16557659	16557660
chr1	16557662	16557663
chr1	16557789	16557790
chr1	16589368	16589369
chr1	16604002	16604003
chr1	16604016	16604017
chr1	16604053	16604054
chr1	16604062	16604063
chr1	16604136	16604137
chr1	16605384	16605385
chr1	16605411	16605412
chr1	16612038	16612039
chr1	16612039	16612040
chr1	16612385	16612386
chr1	16615838	16615839
chr1	16619752	16619753
chr1	16628074	16628075
chr1	16633775	16633776
chr1	16635700	16635701
chr1	16635726	16635727
chr1	16636968	16636969
chr1	16639578	16639579
chr1	16640606	16640607
chr1	16641291	16641292
chr1	16642995	16642996
chr1	16646824	16646825
chr1	16651109	16651110
chr1	16651514	16651515
chr1	16652248	16652249
chr1	16652933	16652934
chr1	16654467	16654468
chr1	16654474	16654475
chr1	16658504	16658505
chr1	16659137	16659138
chr1	16659172	16659173
chr1	16659324	16659325
chr1	16661530	16661531
chr1	16666077	16666078
chr1	16666626	16666627
chr1	16666669	16666670
chr1	16666915	16666916
chr1	16668646	16668647
chr1	16669980	16669981
chr1	16670273	16670274
chr1	16670281	16670282
chr1	16670961	16670962
chr1	16671427	16671428
chr1	16673373	16673374
chr1	16690820	16690821
chr1	16691379	16691380
chr1	16697709	16697710
chr1	16697802	16697803
chr1	16700237	16700238
chr1	16700239	16700240
chr1	16700294	16700295
chr1	16700332	16700333
chr1	16702075	16702076
chr1	16704965	16704966
chr1	16704971	16704972
chr1	16705753	16705754
chr1	16707625	16707626
chr1	16707641	16707642
chr1	16707663	16707664
chr1	16707673	16707674
chr1	16709063	16709064
chr1	16709413	16709414
chr1	16710850	16710851
chr1	16772129	16772130
chr1	16772143	16772144
chr1	16773108	16773109
chr1	16783431	16783432
chr1	16783803	16783804
chr1	16783830	16783831
chr1	16787013	16787014
chr1	16787053	16787054
chr1	16787360	16787361
chr1	16787471	16787472
chr1	16788020	16788021
chr1	16791880	16791881
chr1	16791947	16791948
chr1	16793101	16793102
chr1	16793553	16793554
chr1	16793652	16793653
chr1	16797382	16797383
chr1	16797553	16797554
chr1	16801962	16801963
chr1	16802105	16802106
chr1	16822848	16822849
chr1	16823341	16823342
chr1	16824242	16824243
chr1	16824398	16824399
chr1	16889137	16889138
chr1	16889501	16889502
chr1	16889512	16889513
chr1	16889623	16889624
chr1	16889629	16889630
chr1	16889632	16889633
chr1	16889638	16889639
chr1	16889641	16889642
chr1	16889645	16889646
chr1	16889653	16889654
chr1	16889661	16889662
chr1	16889686	16889687
chr1	16947520	16947521
chr1	16947529	16947530
chr1	16948998	16948999
chr1	16949177	16949178
chr1	16949303	16949304
chr1	16951353	16951354
chr1	16951955	16951956
chr1	16952056	16952057
chr1	16962773	16962774
chr1	16963190	16963191
chr1	16963261	16963262
chr1	16963963	16963964
chr1	16964009	16964010
chr1	16964012	16964013
chr1	16964212	16964213
chr1	16968728	16968729
chr1	17015848	17015849
chr1	17227038	17227039
chr1	17243179	17243180
chr1	17243269	17243270
chr1	17243281	17243282
chr1	17243492	17243493
chr1	17258683	17258684
chr1	17267314	17267315
chr1	17268379	17268380
chr1	17268605	17268606
chr1	17274555	17274556
chr1	17278486	17278487
chr1	17278619	17278620
chr1	17278620	17278621
chr1	17278724	17278725
chr1	17278725	17278726
chr1	17278832	17278833
chr1	17286596	17286597
chr1	17286601	17286602
chr1	17324173	17324174
chr1	17324973	17324974
chr1	17326343	17326344
chr1	17326579	17326580
chr1	17347874	17347875
chr1	17358755	17358756
chr1	17361075	17361076
chr1	17362232	17362233
chr1	17367087	17367088
chr1	17369021	17369022
chr1	17369046	17369047
chr1	17369727	17369728
chr1	17376064	17376065
chr1	17377058	17377059
chr1	17419728	17419729
chr1	17740454	17740455
chr1	17741219	17741220
chr1	17741242	17741243
chr1	17741387	17741388
chr1	17742280	17742281
chr1	17744140	17744141
chr1	17757530	17757531
chr1	17775251	17775252
chr1	17878925	17878926
chr1	18837239	18837240
chr1	19242590	19242591
chr1	19401233	19401234
chr1	19408007	19408008
chr1	19458150	19458151
chr1	19458184	19458185
chr1	19458204	19458205
chr1	19458217	19458218
chr1	19458244	19458245
chr1	19458250	19458251
chr1	19458283	19458284
chr1	19485518	19485519
chr1	19495965	19495966
chr1	19507856	19507857
chr1	19508948	19508949
chr1	19529386	19529387
chr1	19529491	19529492
chr1	19530546	19530547
chr1	19541366	19541367
chr1	19541537	19541538
chr1	19541542	19541543
chr1	19541551	19541552
chr1	19541576	19541577
chr1	19541645	19541646
chr1	19541649	19541650
chr1	19541655	19541656
chr1	19541681	19541682
chr1	19541682	19541683
chr1	19541721	19541722
[truncated: 135,003 more rows]
