# Supplementary material for: RNA editing by ADAR1 leads to context-dependent transcriptome-wide changes in RNA secondary structure
Source: Nat Commun. 2017 Nov 13;8:1440. doi: 10.1038/s41467-017-01458-8 (PMC5682290; doi:10.1038/s41467-017-01458-8)
Supplement: Supplementary file 4 — Supplementary Data 2 [file 41467_2017_1458_MOESM4_ESM.txt]

chr7	56058666	56058667
chr7	150729520	150729521
chr7	56079212	56079213
chr7	23345775	23345776
chr7	158434156	158434157
chr7	99926118	99926119
chr7	102024622	102024623
chr7	151197032	151197033
chr7	116608534	116608535
chr7	99712682	99712683
chr7	139055383	139055384
chr7	104980151	104980152
chr7	44872299	44872300
chr7	73911693	73911694
chr7	75101542	75101543
chr7	129676173	129676174
chr7	90018800	90018801
chr7	138970693	138970694
chr7	56078255	56078256
chr7	90018804	90018805
chr7	17384817	17384818
chr7	44023382	44023383
chr7	44872861	44872862
chr7	65778351	65778352
chr7	56142774	56142775
chr7	44617021	44617022
chr7	56148203	56148204
chr7	65620743	65620744
chr7	128144588	128144589
chr7	2474371	2474372
chr7	99962454	99962455
chr7	4694428	4694429
chr7	139055339	139055340
chr7	100452772	100452773
chr7	99712633	99712634
chr7	66014953	66014954
chr7	40105702	40105703
chr7	4694427	4694428
chr7	97597989	97597990
chr7	99810492	99810493
chr7	44619832	44619833
chr7	6012710	6012711
chr7	44841932	44841933
chr7	65619365	65619366
chr7	99712407	99712408
chr7	30598893	30598894
chr7	56104258	56104259
chr7	102043555	102043556
chr7	44841927	44841928
chr7	40068915	40068916
chr7	116615540	116615541
chr7	104632173	104632174
chr7	127549719	127549720
chr7	90015223	90015224
chr7	56148073	56148074
chr7	23414111	23414112
chr7	66015008	66015009
chr7	25161482	25161483
chr7	44872420	44872421
chr7	102018865	102018866
chr7	6073729	6073730
chr7	65619241	65619242
chr7	100954545	100954546
chr7	101602349	101602350
chr7	44842021	44842022
chr7	102024561	102024562
chr7	66121685	66121686
chr7	72373874	72373875
chr7	17384879	17384880
chr7	158440511	158440512
chr7	44507574	44507575
chr7	44117816	44117817
chr7	38764458	38764459
chr7	44872898	44872899
chr7	101575043	101575044
chr7	23451667	23451668
chr7	98962128	98962129
chr7	129536523	129536524
chr7	73793045	73793046
chr7	102089283	102089284
chr7	44841847	44841848
chr7	128143218	128143219
chr7	86815655	86815656
chr7	129271139	129271140
chr7	21928196	21928197
chr7	90018803	90018804
chr7	56078432	56078433
chr7	72953111	72953112
chr7	99810484	99810485
chr7	25160101	25160102
chr7	44515241	44515242
chr7	66739111	66739112
chr7	44872413	44872414
chr7	44117895	44117896
chr7	56078323	56078324
chr7	101575040	101575041
chr7	100954478	100954479
chr7	66014996	66014997
chr7	23664736	23664737
chr7	148941037	148941038
chr7	65619330	65619331
chr7	99712513	99712514
chr7	99712124	99712125
chr7	56083911	56083912
chr7	920524	920525
chr7	99648658	99648659
chr7	129546112	129546113
chr7	66118024	66118025
chr7	128144316	128144317
chr7	55834598	55834599
chr7	65991455	65991456
chr7	44841518	44841519
chr7	26210997	26210998
chr7	44872465	44872466
chr7	38764394	38764395
chr7	50506202	50506203
chr7	128144343	128144344
chr7	56078341	56078342
chr7	56144114	56144115
chr7	5516689	5516690
chr7	55526043	55526044
chr7	156764266	156764267
chr7	44841488	44841489
chr7	44870404	44870405
chr7	65851985	65851986
chr7	158440427	158440428
chr7	44873105	44873106
chr7	5639361	5639362
chr7	30598784	30598785
chr7	129271172	129271173
chr7	99166146	99166147
chr7	128293323	128293324
chr7	56078329	56078330
chr7	130630033	130630034
chr7	151756396	151756397
chr7	100452818	100452819
chr7	66013216	66013217
chr7	65619328	65619329
chr7	4809345	4809346
chr7	102960405	102960406
chr7	38763150	38763151
chr7	44841510	44841511
chr7	65851956	65851957
chr7	65623065	65623066
chr7	65619236	65619237
chr7	150729659	150729660
chr7	44872522	44872523
chr7	128142832	128142833
chr7	17384729	17384730
chr7	128142674	128142675
chr7	56078358	56078359
chr7	99941653	99941654
chr7	65619242	65619243
chr7	99963810	99963811
chr7	100954510	100954511
chr7	44507559	44507560
chr7	56078231	56078232
chr7	158440521	158440522
chr7	55837993	55837994
chr7	44841588	44841589
chr7	17384881	17384882
chr7	44649653	44649654
chr7	65851945	65851946
chr7	6079566	6079567
chr7	44616970	44616971
chr7	74296672	74296673
chr7	140617344	140617345
chr7	66180769	66180770
chr7	44873106	44873107
chr7	141324079	141324080
chr7	128142805	128142806
chr7	65620775	65620776
chr7	73646187	73646188
chr7	23345557	23345558
chr7	44872472	44872473
chr7	56078404	56078405
chr7	102288449	102288450
chr7	17384886	17384887
chr7	128143796	128143797
chr7	44117868	44117869
chr7	121008891	121008892
chr7	99748490	99748491
chr7	56013262	56013263
chr7	56078362	56078363
chr7	44872426	44872427
chr7	101575048	101575049
chr7	44617333	44617334
chr7	23664684	23664685
chr7	110898700	110898701
chr7	65203826	65203827
chr7	72953018	72953019
chr7	56148139	56148140
chr7	55526051	55526052
chr7	73646295	73646296
chr7	44023384	44023385
chr7	116608495	116608496
chr7	56079215	56079216
chr7	72363749	72363750
chr7	128100989	128100990
chr7	128142933	128142934
chr7	105366719	105366720
chr7	65623106	65623107
chr7	56078303	56078304
chr7	44873221	44873222
chr7	66008776	66008777
chr7	30598942	30598943
chr7	90015233	90015234
chr7	17384850	17384851
chr7	99712686	99712687
chr7	101490367	101490368
chr7	65208755	65208756
chr7	150019385	150019386
chr7	110898694	110898695
chr7	77404451	77404452
chr7	104632135	104632136
chr7	44872418	44872419
chr7	56078297	56078298
chr7	121008789	121008790
chr7	99091011	99091012
chr7	55525772	55525773
chr7	27861809	27861810
chr7	72952975	72952976
chr7	156762882	156762883
chr7	102960428	102960429
chr7	66007485	66007486
chr7	66007330	66007331
chr7	2345543	2345544
chr7	5639325	5639326
chr7	38764392	38764393
chr7	44842098	44842099
chr7	129839088	129839089
chr7	129839087	129839088
chr7	66005909	66005910
chr7	73646188	73646189
chr7	150729504	150729505
chr7	156764304	156764305
chr7	44873176	44873177
chr7	40105691	40105692
chr7	5516366	5516367
chr7	65619291	65619292
chr7	128143511	128143512
chr7	75970253	75970254
chr7	72363744	72363745
chr7	65991630	65991631
chr7	135318437	135318438
chr7	56104239	56104240
chr7	56103023	56103024
chr7	110898699	110898700
chr7	139055361	139055362
chr7	97597220	97597221
chr7	156764179	156764180
chr7	75661793	75661794
chr7	156764235	156764236
chr7	130629991	130629992
chr7	65206934	65206935
chr7	23345777	23345778
chr7	23342464	23342465
chr7	44664750	44664751
chr7	102089046	102089047
chr7	56148059	56148060
chr7	44872479	44872480
chr7	128293893	128293894
chr7	56083888	56083889
chr7	72953027	72953028
chr20	11876107	11876108
chr20	19999796	19999797
chr20	3849169	3849170
chr20	33714458	33714459
chr20	3849192	3849193
chr20	5976797	5976798
chr20	10480990	10480991
chr20	19999020	19999021
chr20	19978637	19978638
chr20	25428347	25428348
chr20	25428502	25428503
chr20	17942937	17942938
chr20	30813466	30813467
chr20	35807533	35807534
chr20	19999797	19999798
chr20	17578740	17578741
chr20	3850460	3850461
chr20	34326001	34326002
chr20	17957571	17957572
chr20	1149776	1149777
chr20	3909606	3909607
chr20	34301190	34301191
chr20	3192020	3192021
chr20	43707708	43707709
chr20	3849133	3849134
chr20	34263543	34263544
chr20	30948832	30948833
chr20	18469136	18469137
chr20	35624969	35624970
chr20	35625024	35625025
chr20	18469176	18469177
chr20	25428343	25428344
chr20	18469047	18469048
chr20	43707841	43707842
chr20	3909732	3909733
chr20	35239627	35239628
chr20	3849201	3849202
chr20	25428510	25428511
chr20	48737114	48737115
chr20	3909963	3909964
chr20	36705553	36705554
chr20	17571672	17571673
chr20	1150305	1150306
chr20	5976823	5976824
chr20	3849408	3849409
chr20	34325887	34325888
chr20	17954203	17954204
chr20	19999794	19999795
chr20	25428723	25428724
chr20	3855941	3855942
chr20	43353896	43353897
chr20	3849159	3849160
chr20	17954223	17954224
chr20	56239535	56239536
chr20	300680	300681
chr20	324483	324484
chr20	35410313	35410314
chr20	25673804	25673805
chr20	3849165	3849166
chr20	34370306	34370307
chr20	3851679	3851680
chr20	35624897	35624898
chr20	49542420	49542421
chr20	5978195	5978196
chr20	34310281	34310282
chr20	3201390	3201391
chr20	3849205	3849206
chr20	5951471	5951472
chr20	5981050	5981051
chr20	25428668	25428669
chr20	49521029	49521030
chr20	25428293	25428294
chr20	43707844	43707845
chr20	3805510	3805511
chr20	3805457	3805458
chr20	3849402	3849403
chr20	3849221	3849222
chr20	44513140	44513141
chr20	25428307	25428308
chr20	25426939	25426940
chr20	5981051	5981052
chr20	50410907	50410908
chr20	2879828	2879829
chr20	3910023	3910024
chr20	3849160	3849161
chr20	36472855	36472856
chr20	47614488	47614489
chr20	3849262	3849263
chr20	35520976	35520977
chr20	35625009	35625010
chr20	36147562	36147563
chr20	35520958	35520959
chr20	21189246	21189247
chr20	5978207	5978208
chr20	30136376	30136377
chr20	1150296	1150297
chr20	9079597	9079598
chr20	43704586	43704587
chr20	25428546	25428547
chr20	49365175	49365176
chr20	3850390	3850391
chr22	42913062	42913063
chr22	20848502	20848503
chr22	40763402	40763403
chr22	36884094	36884095
chr22	36884076	36884077
chr22	39415871	39415872
chr22	41995674	41995675
chr22	36325818	36325819
chr22	31043285	31043286
chr22	41995668	41995669
chr22	39414911	39414912
chr22	29202315	29202316
chr22	29134072	29134073
chr22	41995620	41995621
chr22	45736917	45736918
chr22	20055200	20055201
chr22	41995623	41995624
chr22	41995635	41995636
chr22	41995630	41995631
chr22	20055232	20055233
chr22	36055912	36055913
chr22	36884894	36884895
chr22	42913048	42913049
chr22	50211602	50211603
chr22	41995598	41995599
chr22	36884081	36884082
chr22	42275132	42275133
chr22	40763320	40763321
chr22	36884347	36884348
chr22	29902981	29902982
chr22	24972234	24972235
chr22	31058610	31058611
chr22	38253907	38253908
chr22	23999290	23999291
chr22	24972509	24972510
chr22	24970719	24970720
chr22	36884116	36884117
chr22	41137393	41137394
chr22	28987138	28987139
chr22	24970608	24970609
chr22	23990347	23990348
chr22	29903619	29903620
chr22	24970743	24970744
chr22	45558974	45558975
chr22	22194483	22194484
chr22	24970638	24970639
chr22	36884052	36884053
chr22	20055195	20055196
chr22	41995592	41995593
chr22	20055168	20055169
chr22	17630954	17630955
chr22	38253749	38253750
chr22	24970564	24970565
chr22	24972363	24972364
chr22	24970784	24970785
chr22	41135281	41135282
chr22	23993308	23993309
chr22	39415910	39415911
chr22	41996156	41996157
chr22	39415890	39415891
chr22	18572649	18572650
chr22	41995956	41995957
chr22	39415904	39415905
chr22	20055158	20055159
chr22	29902995	29902996
chr22	24972357	24972358
chr22	44347067	44347068
chr22	23997983	23997984
chr22	23993666	23993667
chr22	44347103	44347104
chr22	29134186	29134187
chr22	41819320	41819321
chr22	28977685	28977686
chr22	24970541	24970542
chr22	29895837	29895838
chr22	39414771	39414772
chr22	41196569	41196570
chr22	23999299	23999300
chr22	41323464	41323465
chr22	24375670	24375671
chr22	41997753	41997754
chr22	39416034	39416035
chr22	40763198	40763199
chr22	24970613	24970614
chr22	27074686	27074687
chr22	44347068	44347069
chr22	20054898	20054899
chr22	28987299	28987300
chr22	41995671	41995672
chr22	40763420	40763421
chr22	42234091	42234092
chr22	50881321	50881322
chr22	46688131	46688132
chr22	36884055	36884056
chr22	41995638	41995639
chr22	18572674	18572675
chr22	41995678	41995679
chr22	42234098	42234099
chr22	20055096	20055097
chr22	19193508	19193509
chr22	41995659	41995660
chr22	23993647	23993648
chr22	41351337	41351338
chr22	24970642	24970643
chr22	27113929	27113930
chr22	41996160	41996161
chr22	29903620	29903621
chr22	40763188	40763189
chr22	41996123	41996124
chr22	45736721	45736722
chr22	41995835	41995836
chr22	28987158	28987159
chr22	41022824	41022825
chr22	29024053	29024054
chr22	29677496	29677497
chr22	36884877	36884878
chr22	40763414	40763415
chr22	41996188	41996189
chr22	41995615	41995616
chr22	36884056	36884057
chr22	38265017	38265018
chr22	41662675	41662676
chr22	27074691	27074692
chr22	24972359	24972360
chr22	29171127	29171128
chr22	27074688	27074689
chr22	41354921	41354922
chr22	38975965	38975966
chr22	24972493	24972494
chr22	41995834	41995835
chr22	19937220	19937221
chr22	36884075	36884076
chr22	42275138	42275139
chr22	41995843	41995844
chr22	42966210	42966211
chr22	36884099	36884100
chr22	36884051	36884052
chr22	38008199	38008200
chr22	39415909	39415910
chr22	29193605	29193606
chr22	41996120	41996121
chr22	29895841	29895842
chr22	41995259	41995260
chr22	40763392	40763393
chr22	42234101	42234102
chr22	41323461	41323462
chr14	74949808	74949809
chr14	71938038	71938039
chr14	69849315	69849316
chr14	55834203	55834204
chr14	102612601	102612602
chr14	104057076	104057077
chr14	74319723	74319724
chr14	68368355	68368356
chr14	91954449	91954450
chr14	75202856	75202857
chr14	70838272	70838273
chr14	23442114	23442115
chr14	23442108	23442109
chr14	50794423	50794424
chr14	31876051	31876052
chr14	53109824	53109825
chr14	74032454	74032455
chr14	50301297	50301298
chr14	50301479	50301480
chr14	50301272	50301273
chr14	105921126	105921127
chr14	75202372	75202373
chr14	34914630	34914631
chr14	23442140	23442141
chr14	20835059	20835060
chr14	102788980	102788981
chr14	71456434	71456435
chr14	71797311	71797312
chr14	23303936	23303937
chr14	53109822	53109823
chr14	94565983	94565984
chr14	53242805	53242806
chr14	53242767	53242768
chr14	50793995	50793996
chr14	39598850	39598851
chr14	74368591	74368592
chr14	20835185	20835186
chr14	23543327	23543328
chr14	58757580	58757581
chr14	34906433	34906434
chr14	62257306	62257307
chr14	55765796	55765797
chr14	71898990	71898991
chr14	103201774	103201775
chr14	20739271	20739272
chr14	74082794	74082795
chr14	55522597	55522598
chr14	23441475	23441476
chr14	105921202	105921203
chr14	78026117	78026118
chr14	23442148	23442149
chr14	53242353	53242354
chr14	23441394	23441395
chr14	53109731	53109732
chr14	102788978	102788979
chr14	74167009	74167010
chr14	92587511	92587512
chr14	23441375	23441376
chr14	23782934	23782935
chr14	75202993	75202994
chr14	50301279	50301280
chr14	102518214	102518215
chr14	35421099	35421100
chr14	64174409	64174410
chr14	75202411	75202412
chr14	75202371	75202372
chr14	50301332	50301333
chr14	61184502	61184503
chr14	20739325	20739326
chr14	70834226	70834227
chr14	55527166	55527167
chr14	34918148	34918149
chr14	59932690	59932691
chr14	34913729	34913730
chr14	34927675	34927676
chr14	31072481	31072482
chr14	20739294	20739295
chr14	67852039	67852040
chr14	21707050	21707051
chr14	34918143	34918144
chr14	75203003	75203004
chr14	35429812	35429813
chr14	37688781	37688782
chr14	23442109	23442110
chr14	62257301	62257302
chr14	50713303	50713304
chr14	80664118	80664119
chr14	20789748	20789749
chr14	90020410	90020411
chr14	75202531	75202532
chr14	100833114	100833115
chr14	50793696	50793697
chr14	53188263	53188264
chr14	21700652	21700653
chr14	92585619	92585620
chr14	35768331	35768332
chr14	53109809	53109810
chr14	104045785	104045786
chr14	71456428	71456429
chr14	64190353	64190354
chr14	92556371	92556372
chr14	50794279	50794280
chr14	58757562	58757563
chr14	23442050	23442051
chr14	53242416	53242417
chr14	23442054	23442055
chr14	73768356	73768357
chr14	20835091	20835092
chr14	96990879	96990880
chr14	50794391	50794392
chr14	64097565	64097566
chr14	55521885	55521886
chr14	31769559	31769560
chr14	23438854	23438855
chr14	50301324	50301325
chr14	63997838	63997839
chr14	74032352	74032353
chr14	102497683	102497684
chr14	71938168	71938169
chr14	20835138	20835139
chr14	75202311	75202312
chr14	23303935	23303936
chr14	34914623	34914624
chr14	23441502	23441503
chr14	53242477	53242478
chr14	53242424	53242425
chr14	70838267	70838268
chr14	75202951	75202952
chr14	75202855	75202856
chr14	55834209	55834210
chr14	89067071	89067072
chr14	39791189	39791190
chr14	105921109	105921110
chr14	61413770	61413771
chr14	31811541	31811542
chr14	64152513	64152514
chr14	74167043	74167044
chr14	55859130	55859131
chr14	64097586	64097587
chr14	23552567	23552568
chr14	75202994	75202995
chr14	102813795	102813796
chr14	53242858	53242859
chr14	50950646	50950647
chr14	58760540	58760541
chr14	50794319	50794320
chr14	21720607	21720608
chr14	23441484	23441485
chr14	34918478	34918479
chr14	75202437	75202438
chr14	92584178	92584179
chr14	21733075	21733076
chr14	55834243	55834244
chr14	70838273	70838274
chr14	50102278	50102279
chr14	53242789	53242790
chr14	23782926	23782927
chr14	100763002	100763003
chr14	50791555	50791556
chr14	23438220	23438221
chr14	45560399	45560400
chr14	53242543	53242544
chr14	34927840	34927841
chr14	75202376	75202377
chr14	78029835	78029836
chr14	34923167	34923168
chr14	23442121	23442122
chr14	68368364	68368365
chr14	31770598	31770599
chr14	55834238	55834239
chr14	23442027	23442028
chr14	31875912	31875913
chr14	64097617	64097618
chr14	55527792	55527793
chr14	23441378	23441379
chr14	37979087	37979088
chr14	68368366	68368367
chr14	74032279	74032280
chr14	104057075	104057076
chr14	100884478	100884479
chr14	59932691	59932692
chr14	50102285	50102286
chr14	74166926	74166927
chr14	102813769	102813770
chr14	100730463	100730464
chr14	104057144	104057145
chr14	23038099	23038100
chr14	64349247	64349248
chr19	41212990	41212991
chr19	34892453	34892454
chr19	45883849	45883850
chr19	46207125	46207126
chr19	1590049	1590050
chr19	24322073	24322074
chr19	16753546	16753547
chr19	58348073	58348074
chr19	41871147	41871148
chr19	3501886	3501887
chr19	58357174	58357175
chr19	16751580	16751581
chr19	12797544	12797545
chr19	3754760	3754761
chr19	58871088	58871089
chr19	41212988	41212989
chr19	45405660	45405661
chr19	16658697	16658698
chr19	19300513	19300514
chr19	3540911	3540912
chr19	40860305	40860306
chr19	13884073	13884074
chr19	11561031	11561032
chr19	48759083	48759084
chr19	13884726	13884727
chr19	39984006	39984007
chr19	52535015	52535016
chr19	1587327	1587328
chr19	1299407	1299408
chr19	18479208	18479209
chr19	40860298	40860299
chr19	14681725	14681726
chr19	13883861	13883862
chr19	12857181	12857182
chr19	4105738	4105739
chr19	4107150	4107151
chr19	39982510	39982511
chr19	46052901	46052902
chr19	790943	790944
chr19	19160757	19160758
chr19	13870305	13870306
chr19	58371998	58371999
chr19	3754775	3754776
chr19	46206946	46206947
chr19	3540126	3540127
chr19	58375254	58375255
chr19	13884307	13884308
chr19	58356392	58356393
chr19	14113985	14113986
chr19	3754761	3754762
chr19	784267	784268
chr19	4107136	4107137
chr19	8443756	8443757
chr19	11258096	11258097
chr19	18479203	18479204
chr19	34960885	34960886
chr19	19289711	19289712
chr19	58376949	58376950
chr19	58375259	58375260
chr19	58357200	58357201
chr19	50308190	50308191
chr19	11561100	11561101
chr19	18114175	18114176
chr19	13030550	13030551
chr19	42376883	42376884
chr19	4107264	4107265
chr19	59095448	59095449
chr19	13884258	13884259
chr19	9675046	9675047
chr19	5709116	5709117
chr19	13884095	13884096
chr19	58375248	58375249
chr19	47680826	47680827
chr19	14596350	14596351
chr19	3540212	3540213
chr19	50307455	50307456
chr19	46123959	46123960
chr19	19289646	19289647
chr19	58375721	58375722
chr19	48753069	48753070
chr19	48688981	48688982
chr19	42374083	42374084
chr19	50274485	50274486
chr19	17162638	17162639
chr19	46053231	46053232
chr19	54379052	54379053
chr19	52535150	52535151
chr19	34702448	34702449
chr19	3758453	3758454
chr19	3540215	3540216
chr19	39117021	39117022
chr19	13884083	13884084
chr19	58378285	58378286
chr19	13883854	13883855
chr19	10777703	10777704
chr19	58375148	58375149
chr19	9260024	9260025
chr19	39982176	39982177
chr19	45168844	45168845
chr19	11220576	11220577
chr19	41772470	41772471
chr19	48656196	48656197
chr19	36608901	36608902
chr19	2135477	2135478
chr19	16667243	16667244
chr19	58375245	58375246
chr19	46697978	46697979
chr19	16753350	16753351
chr19	45609932	45609933
chr19	48160136	48160137
chr19	11560715	11560716
chr19	13871485	13871486
chr19	10834692	10834693
chr19	45405614	45405615
chr19	36261201	36261202
chr19	10834601	10834602
chr19	14679729	14679730
chr19	790918	790919
chr19	47695903	47695904
chr19	13949305	13949306
chr19	9784794	9784795
chr19	1590565	1590566
chr19	14599423	14599424
chr19	13884514	13884515
chr19	13883926	13883927
chr19	36724206	36724207
chr19	58355169	58355170
chr19	57817142	57817143
chr19	42376710	42376711
chr19	52568059	52568060
chr19	18046942	18046943
chr19	3540129	3540130
chr19	3754699	3754700
chr19	1590385	1590386
chr19	52568090	52568091
chr19	3540909	3540910
chr19	1458515	1458516
chr19	50274468	50274469
chr19	18479128	18479129
chr19	59079580	59079581
chr19	1458487	1458488
chr19	11511344	11511345
chr19	5709072	5709073
chr19	1588679	1588680
chr19	21472832	21472833
chr19	33369144	33369145
chr19	39982387	39982388
chr19	52568064	52568065
chr19	59093975	59093976
chr19	36261182	36261183
chr19	46206954	46206955
chr19	48236076	48236077
chr19	19793231	19793232
chr19	5630502	5630503
chr19	13884417	13884418
chr19	38446447	38446448
chr19	3540754	3540755
chr19	8443782	8443783
chr19	17162598	17162599
chr19	46358726	46358727
chr19	18046625	18046626
chr19	17162642	17162643
chr19	21372860	21372861
chr19	42376709	42376710
chr19	11257391	11257392
chr19	1588714	1588715
chr19	37852656	37852657
chr19	11256701	11256702
chr19	13949113	13949114
chr19	13884686	13884687
chr19	10461905	10461906
chr19	13883380	13883381
chr19	11560426	11560427
chr19	4820197	4820198
chr19	2135520	2135521
chr19	784403	784404
chr19	53149706	53149707
chr19	13884421	13884422
chr19	39119311	39119312
chr19	16756600	16756601
chr19	11256724	11256725
chr19	4413340	4413341
chr19	13884197	13884198
chr19	13884741	13884742
chr19	12843468	12843469
chr19	58384444	58384445
chr19	11560583	11560584
chr19	13884637	13884638
chr19	14680196	14680197
chr19	18476427	18476428
chr19	1911270	1911271
chr19	44167358	44167359
chr19	12277029	12277030
chr19	44354790	44354791
chr19	16663283	16663284
chr19	7086465	7086466
chr19	2355134	2355135
chr19	13223191	13223192
chr19	4107175	4107176
chr19	58374418	58374419
chr19	18479198	18479199
chr19	58357293	58357294
chr19	1590428	1590429
chr19	10918556	10918557
chr19	39982592	39982593
chr19	19289692	19289693
chr19	18479235	18479236
chr19	39119302	39119303
chr19	36261624	36261625
chr19	13878242	13878243
chr19	19289685	19289686
chr19	52568089	52568090
chr19	58372324	58372325
chr19	49974004	49974005
chr19	6584613	6584614
chr19	46206948	46206949
chr19	785554	785555
chr19	7467225	7467226
chr19	11041294	11041295
chr19	7901071	7901072
chr19	59095531	59095532
chr19	39983989	39983990
chr19	46360075	46360076
chr19	1590540	1590541
chr19	11256688	11256689
chr19	3431690	3431691
chr19	3554249	3554250
chr19	3540128	3540129
chr19	13884636	13884637
chr19	13884724	13884725
chr19	14679599	14679600
chr19	37819130	37819131
chr19	28300882	28300883
chr19	39981705	39981706
chr19	36260906	36260907
chr19	33461355	33461356
chr19	59003936	59003937
chr19	34708141	34708142
chr19	44663353	44663354
chr19	58871113	58871114
chr19	13948979	13948980
chr19	58384513	58384514
chr19	45921600	45921601
chr19	42376701	42376702
chr19	10834604	10834605
chr19	4107148	4107149
chr19	11561101	11561102
chr19	36261173	36261174
chr19	46229267	46229268
chr19	46053358	46053359
chr19	39982187	39982188
chr19	46230323	46230324
chr19	11258111	11258112
chr19	37819020	37819021
chr19	3595119	3595120
chr19	11041304	11041305
chr19	36261657	36261658
chr19	58373324	58373325
chr19	46358430	46358431
chr19	6597024	6597025
chr19	57818762	57818763
chr19	53065004	53065005
chr19	18479227	18479228
chr19	790891	790892
chr19	9784800	9784801
chr19	45405663	45405664
chr19	46229269	46229270
chr19	46052974	46052975
chr19	46229293	46229294
chr19	13883921	13883922
chr19	53149795	53149796
chr19	39982591	39982592
chr19	8483447	8483448
chr19	13871685	13871686
chr19	46230037	46230038
chr19	58384527	58384528
chr19	51861723	51861724
chr19	58357255	58357256
chr19	58774538	58774539
chr19	34707904	34707905
chr19	1590071	1590072
chr19	3195650	3195651
chr19	14680163	14680164
chr19	19288836	19288837
chr19	3541382	3541383
chr19	6584690	6584691
chr19	44167357	44167358
chr19	13884175	13884176
chr19	4107158	4107159
chr19	21474424	21474425
chr19	47676438	47676439
chr19	16658659	16658660
chr19	13884290	13884291
chr19	13884600	13884601
chr19	57919049	57919050
chr19	55901781	55901782
chr19	13884407	13884408
chr19	18479236	18479237
chr19	36714292	36714293
chr19	50171299	50171300
chr19	13883847	13883848
chr19	13884610	13884611
chr19	37819047	37819048
chr19	11040805	11040806
chr19	16756580	16756581
chr19	13884738	13884739
chr19	11561358	11561359
chr19	39982590	39982591
chr19	3542603	3542604
chr19	47689421	47689422
chr19	36261008	36261009
chr19	13883873	13883874
chr19	13884345	13884346
chr19	58375157	58375158
chr19	48571746	48571747
chr19	3555173	3555174
chr19	13884668	13884669
chr19	17507751	17507752
chr19	3754726	3754727
chr19	58871082	58871083
chr19	39983498	39983499
chr19	12831376	12831377
chr19	13883842	13883843
chr19	3540176	3540177
chr19	54709715	54709716
chr19	13884338	13884339
chr19	11561009	11561010
chr19	46696266	46696267
chr19	45168852	45168853
chr19	11560460	11560461
chr19	47635319	47635320
chr19	19286890	19286891
chr19	45405714	45405715
chr19	15426479	15426480
chr19	13884747	13884748
chr19	13884703	13884704
chr19	58375134	58375135
chr19	47282963	47282964
chr19	16751000	16751001
chr19	13052004	13052005
chr19	37881182	37881183
chr19	5710839	5710840
chr19	7084637	7084638
chr19	13052006	13052007
chr19	14018124	14018125
chr19	37819026	37819027
chr19	10777701	10777702
chr19	59095455	59095456
chr19	11042566	11042567
chr19	7468224	7468225
chr19	6584672	6584673
chr19	1587428	1587429
chr19	50307372	50307373
chr19	11258068	11258069
chr19	19160735	19160736
chr19	58384359	58384360
chr19	58357227	58357228
chr19	13883891	13883892
chr19	13884318	13884319
chr19	58824683	58824684
chr19	14679600	14679601
chr19	3541935	3541936
chr19	4420764	4420765
chr19	47688170	47688171
chr19	58384525	58384526
chr19	53914778	53914779
chr19	10918562	10918563
chr19	16670173	16670174
chr19	1587680	1587681
chr19	53914410	53914411
chr19	46052930	46052931
chr19	18477336	18477337
chr19	45168849	45168850
chr19	59079423	59079424
chr19	21374209	21374210
chr19	57815843	57815844
chr19	14680167	14680168
chr19	11205301	11205302
chr19	39982340	39982341
chr19	13884022	13884023
chr19	13884044	13884045
chr19	41172983	41172984
chr19	16756537	16756538
chr19	13884002	13884003
chr19	49426843	49426844
chr19	39981239	39981240
chr19	13884005	13884006
chr19	3554242	3554243
chr19	6597010	6597011
chr19	13052416	13052417
chr19	784392	784393
chr19	19793128	19793129
chr19	2835515	2835516
chr19	11561382	11561383
chr19	4107277	4107278
chr19	18479232	18479233
chr19	17386332	17386333
chr19	3542615	3542616
chr19	15438123	15438124
chr19	48191041	48191042
chr19	57816218	57816219
chr19	37881139	37881140
chr19	14679614	14679615
chr19	1989356	1989357
chr19	11256671	11256672
chr19	58871109	58871110
chr19	13005058	13005059
chr19	59095481	59095482
chr19	6584395	6584396
chr19	57817015	57817016
chr19	54708544	54708545
chr19	3541003	3541004
chr19	3540057	3540058
chr19	11041307	11041308
chr19	59079412	59079413
chr19	19289737	19289738
chr19	5710870	5710871
chr19	44742648	44742649
chr19	3542595	3542596
chr19	55550832	55550833
chr19	1459341	1459342
chr19	11258103	11258104
chr19	14679682	14679683
chr19	48569045	48569046
chr19	58319084	58319085
chr19	3758460	3758461
chr19	58355590	58355591
chr19	9676302	9676303
chr19	4110218	4110219
chr19	19793875	19793876
chr19	13052383	13052384
chr8	94733015	94733016
chr8	59337689	59337690
chr8	98669129	98669130
chr8	56658409	56658410
chr8	137698481	137698482
chr8	141703076	141703077
chr8	128905727	128905728
chr8	137743120	137743121
chr8	61850486	61850487
chr8	30535979	30535980
chr8	128268044	128268045
chr8	48926391	48926392
chr8	30536077	30536078
chr8	42389345	42389346
chr8	38830588	38830589
chr8	141702975	141702976
chr8	54867748	54867749
chr8	131404010	131404011
chr8	48890246	48890247
chr8	8092481	8092482
chr8	145531300	145531301
chr8	67956379	67956380
chr8	129042273	129042274
chr8	128263233	128263234
chr8	55055890	55055891
chr8	23046558	23046559
chr8	98669158	98669159
chr8	23046517	23046518
chr8	125515161	125515162
chr8	129015708	129015709
chr8	128811000	128811001
chr8	124089864	124089865
chr8	41400028	41400029
chr8	141703100	141703101
chr8	126065053	126065054
chr8	74861913	74861914
chr8	67956401	67956402
chr8	42875813	42875814
chr8	48643220	48643221
chr8	129075557	129075558
chr8	19220200	19220201
chr8	145157091	145157092
chr8	6261874	6261875
chr8	124157885	124157886
chr8	66649921	66649922
chr8	41401468	41401469
chr8	30584566	30584567
chr8	42382745	42382746
chr8	42878695	42878696
chr8	30535952	30535953
chr8	131403979	131403980
chr8	137743007	137743008
chr8	30535906	30535907
chr8	8092845	8092846
chr8	33305600	33305601
chr8	137743526	137743527
chr8	142153738	142153739
chr8	145531325	145531326
chr8	103865538	103865539
chr8	99055910	99055911
chr8	38829977	38829978
chr8	124089840	124089841
chr8	66506442	66506443
chr8	124243323	124243324
chr8	129035212	129035213
chr8	22113995	22113996
chr8	128266794	128266795
chr8	146220481	146220482
chr8	99055884	99055885
chr8	23046531	23046532
chr8	128990961	128990962
chr8	38830585	38830586
chr8	128266778	128266779
chr8	38829774	38829775
chr8	128263257	128263258
chr8	30536014	30536015
chr8	137662294	137662295
chr8	141565503	141565504
chr8	38075105	38075106
chr8	137743192	137743193
chr8	146220520	146220521
chr8	48890113	48890114
chr8	128943181	128943182
chr8	99055913	99055914
chr8	30536151	30536152
chr8	144737642	144737643
chr8	131403968	131403969
chr8	145267736	145267737
chr8	137743135	137743136
chr8	128848608	128848609
chr8	30536543	30536544
chr8	41401324	41401325
chr8	23046665	23046666
chr8	59332238	59332239
chr8	38829844	38829845
chr8	48424505	48424506
chr8	99055632	99055633
chr8	56981953	56981954
chr8	94829608	94829609
chr8	145734580	145734581
chr8	96257746	96257747
chr8	30535905	30535906
chr8	56981985	56981986
chr8	94829631	94829632
chr8	128266780	128266781
chr8	141703106	141703107
chr8	103841635	103841636
chr8	42382742	42382743
chr8	38830535	38830536
chr8	141703015	141703016
chr8	101315946	101315947
chr8	106914460	106914461
chr8	56737742	56737743
chr8	137743164	137743165
chr8	48890287	48890288
chr8	124386570	124386571
chr8	23046640	23046641
chr8	30536664	30536665
chr8	96257884	96257885
chr8	128818652	128818653
chr8	141703021	141703022
chr8	48926399	48926400
chr8	129091117	129091118
chr8	38104848	38104849
chr8	30536602	30536603
chr8	59337698	59337699
chr8	144737576	144737577
chr8	30536150	30536151
chr8	131404013	131404014
chr8	30028865	30028866
chr8	128990933	128990934
chr8	48780900	48780901
chr8	12881602	12881603
chr8	61519308	61519309
chr8	59332245	59332246
chr8	30536015	30536016
chr8	129091131	129091132
chr8	103396762	103396763
chr8	48890108	48890109
chr8	42389358	42389359
chr8	130902157	130902158
chr8	119000075	119000076
chr8	42382700	42382701
chr8	128268031	128268032
chr8	67957423	67957424
chr8	98739207	98739208
chr8	98740894	98740895
chr8	61519414	61519415
chr8	141703070	141703071
chr8	129015692	129015693
chr8	141703079	141703080
chr1	15899714	15899715
chr1	155721259	155721260
chr1	53291424	53291425
chr1	1419033	1419034
chr1	179326277	179326278
chr1	6282223	6282224
chr1	53334444	53334445
chr1	168213434	168213435
chr1	15978672	15978673
chr1	201486904	201486905
chr1	150572828	150572829
chr1	179889527	179889528
chr1	214529106	214529107
chr1	78142840	78142841
chr1	179042700	179042701
chr1	16889641	16889642
chr1	211435650	211435651
chr1	62919930	62919931
chr1	27992713	27992714
chr1	53344332	53344333
chr1	161336764	161336765
chr1	150572759	150572760
chr1	161744869	161744870
chr1	36534735	36534736
chr1	173765771	173765772
chr1	12035847	12035848
chr1	1803604	1803605
chr1	33489071	33489072
chr1	28836894	28836895
chr1	109606336	109606337
chr1	36414726	36414727
chr1	204525592	204525593
chr1	168220362	168220363
chr1	220231351	220231352
chr1	46121493	46121494
chr1	100484264	100484265
chr1	35547396	35547397
chr1	52977860	52977861
chr1	44452986	44452987
chr1	224378090	224378091
chr1	100490198	100490199
chr1	225976050	225976051
chr1	207266072	207266073
chr1	78166198	78166199
chr1	44382366	44382367
chr1	38327699	38327700
chr1	151153857	151153858
chr1	11869996	11869997
chr1	155636607	155636608
chr1	155695959	155695960
chr1	200614676	200614677
chr1	155704195	155704196
chr1	1803614	1803615
chr1	161341133	161341134
chr1	50903194	50903195
chr1	207943249	207943250
chr1	179042686	179042687
chr1	19934929	19934930
chr1	9988019	9988020
chr1	1343154	1343155
chr1	204525638	204525639
chr1	214524484	214524485
chr1	145652686	145652687
chr1	201490648	201490649
chr1	38326666	38326667
chr1	171456805	171456806
chr1	100484274	100484275
chr1	161336838	161336839
chr1	36068226	36068227
chr1	19585492	19585493
chr1	201484614	201484615
chr1	220231369	220231370
chr1	212983953	212983954
chr1	41506319	41506320
chr1	35547347	35547348
chr1	28597420	28597421
chr1	204521711	204521712
chr1	54260339	54260340
chr1	109759342	109759343
chr1	53359250	53359251
chr1	29500240	29500241
chr1	201486901	201486902
chr1	45243016	45243017
chr1	31411385	31411386
chr1	204369328	204369329
chr1	224633232	224633233
chr1	151056466	151056467
chr1	6283259	6283260
chr1	179042579	179042580
chr1	151174966	151174967
chr1	145689716	145689717
chr1	155706416	155706417
chr1	67874884	67874885
chr1	44542475	44542476
chr1	150968681	150968682
chr1	171456808	171456809
chr1	179829135	179829136
chr1	11081295	11081296
chr1	145511983	145511984
chr1	78191771	78191772
chr1	21109590	21109591
chr1	1803545	1803546
chr1	184761292	184761293
chr1	153613191	153613192
chr1	155706004	155706005
chr1	168220474	168220475
chr1	29416695	29416696
chr1	242088607	242088608
chr1	150115013	150115014
chr1	235278251	235278252
chr1	100489995	100489996
chr1	235466914	235466915
chr1	6707305	6707306
chr1	151339583	151339584
chr1	6283345	6283346
chr1	180843264	180843265
chr1	225677393	225677394
chr1	168220534	168220535
chr1	11856998	11856999
chr1	231466430	231466431
chr1	27205196	27205197
chr1	36067759	36067760
chr1	36068368	36068369
chr1	201487648	201487649
chr1	168220406	168220407
chr1	153847319	153847320
chr1	93729422	93729423
chr1	9988009	9988010
chr1	179327010	179327011
chr1	214529233	214529234
chr1	35583279	35583280
chr1	89424749	89424750
chr1	53289758	53289759
chr1	173974099	173974100
chr1	6710573	6710574
chr1	27207096	27207097
chr1	220231962	220231963
chr1	36014773	36014774
chr1	9327112	9327113
chr1	52838681	52838682
chr1	9246407	9246408
chr1	67874696	67874697
chr1	24098305	24098306
chr1	21466331	21466332
chr1	86844196	86844197
chr1	6282586	6282587
chr1	153850890	153850891
chr1	28597423	28597424
chr1	52979886	52979887
chr1	38326754	38326755
chr1	10603918	10603919
chr1	6709168	6709169
chr1	214522657	214522658
chr1	150593496	150593497
chr1	1252440	1252441
chr1	204524949	204524950
chr1	101541162	101541163
chr1	10603930	10603931
chr1	36065699	36065700
chr1	150074713	150074714
chr1	156085411	156085412
chr1	662646	662647
chr1	149895373	149895374
chr1	155650454	155650455
chr1	179044003	179044004
chr1	19458150	19458151
chr1	179053454	179053455
chr1	114290753	114290754
chr1	10519931	10519932
chr1	46165407	46165408
chr1	151171923	151171924
chr1	225976059	225976060
chr1	155706016	155706017
chr1	6283295	6283296
chr1	220231370	220231371
chr1	62155095	62155096
chr1	167360359	167360360
chr1	159996878	159996879
chr1	205071958	205071959
chr1	53334555	53334556
chr1	153613104	153613105
chr1	90497767	90497768
chr1	145511982	145511983
chr1	150590066	150590067
chr1	214522655	214522656
chr1	160966352	160966353
chr1	145511990	145511991
chr1	27210227	27210228
chr1	155703826	155703827
chr1	153797341	153797342
chr1	1498718	1498719
chr1	46075714	46075715
chr1	35583500	35583501
chr1	45242977	45242978
chr1	28662253	28662254
chr1	36703837	36703838
chr1	148003675	148003676
chr1	92863655	92863656
chr1	36703777	36703778
chr1	225974747	225974748
chr1	145688943	145688944
chr1	182833415	182833416
chr1	67874695	67874696
chr1	168220540	168220541
chr1	155706056	155706057
chr1	179326949	179326950
chr1	213033776	213033777
chr1	220231276	220231277
chr1	214529148	214529149
chr1	6283304	6283305
chr1	151178158	151178159
chr1	15899536	15899537
chr1	45975730	45975731
chr1	201964673	201964674
chr1	220231262	220231263
chr1	155653363	155653364
chr1	168220461	168220462
chr1	29500256	29500257
chr1	36068230	36068231
chr1	38327486	38327487
chr1	53334415	53334416
chr1	171456861	171456862
chr1	109952300	109952301
chr1	36068236	36068237
chr1	32695955	32695956
chr1	27269748	27269749
chr1	153613131	153613132
chr1	1418457	1418458
chr1	204526630	204526631
chr1	184761228	184761229
chr1	46162286	46162287
chr1	21466307	21466308
chr1	167360444	167360445
chr1	1253889	1253890
chr1	22257183	22257184
chr1	151420836	151420837
chr1	27210228	27210229
chr1	1252722	1252723
chr1	168220286	168220287
chr1	45975713	45975714
chr1	168220528	168220529
chr1	151095869	151095870
chr1	42648806	42648807
chr1	204366104	204366105
chr1	19542630	19542631
chr1	150097891	150097892
chr1	1343232	1343233
chr1	39460447	39460448
chr1	662659	662660
chr1	224440839	224440840
chr1	159996880	159996881
chr1	151183875	151183876
chr1	205708031	205708032
chr1	44452980	44452981
chr1	53291381	53291382
chr1	10520295	10520296
chr1	207943227	207943228
chr1	9331100	9331101
chr1	229400728	229400729
chr1	101541163	101541164
chr1	21101902	21101903
chr1	20973121	20973122
chr1	168220502	168220503
chr1	1595047	1595048
chr1	144829597	144829598
chr1	184761178	184761179
chr1	9160899	9160900
chr1	184762497	184762498
chr1	201490652	201490653
chr1	151180100	151180101
chr1	47729029	47729030
chr1	38340356	38340357
chr1	46163507	46163508
chr1	200627641	200627642
chr1	78142831	78142832
chr1	45975627	45975628
chr1	184762523	184762524
chr1	6709094	6709095
chr1	109606614	109606615
chr1	100612200	100612201
chr1	45975663	45975664
chr1	113198223	113198224
chr1	109606230	109606231
chr1	33149398	33149399
chr1	153881446	153881447
chr1	32696889	32696890
chr1	6283239	6283240
chr1	109606710	109606711
chr1	201487078	201487079
chr1	193064701	193064702
chr1	53291419	53291420
chr1	46160783	46160784
chr1	201487000	201487001
chr1	156078441	156078442
chr1	155143451	155143452
chr1	32695943	32695944
chr1	225976319	225976320
chr1	179326313	179326314
chr1	6709189	6709190
chr1	149913726	149913727
chr1	145693221	145693222
chr1	225974745	225974746
chr1	155704214	155704215
chr1	224440832	224440833
chr1	35582296	35582297
chr1	32695950	32695951
chr1	65893506	65893507
chr1	109474649	109474650
chr1	90311535	90311536
chr1	151123714	151123715
chr1	109475734	109475735
chr1	6283305	6283306
chr1	29043975	29043976
chr1	220231981	220231982
chr1	28835846	28835847
chr1	33148622	33148623
chr1	225976197	225976198
chr1	6248538	6248539
chr1	45975633	45975634
chr1	168220552	168220553
chr1	53289685	53289686
chr1	220987965	220987966
chr1	38340218	38340219
chr1	220231329	220231330
chr1	150572754	150572755
chr1	242083754	242083755
chr1	207270650	207270651
chr1	220231486	220231487
chr1	21078892	21078893
chr1	1188528	1188529
chr1	155706003	155706004
chr1	155893995	155893996
chr1	155191421	155191422
chr1	89424757	89424758
chr1	168220279	168220280
chr1	53367928	53367929
chr1	145512077	145512078
chr1	145289048	145289049
chr1	225975989	225975990
chr1	155704201	155704202
chr1	9987523	9987524
chr1	62155179	62155180
chr1	214529136	214529137
chr1	151091766	151091767
chr1	1803505	1803506
chr1	90497778	90497779
chr1	53789873	53789874
chr1	55310429	55310430
chr1	150357805	150357806
chr1	201486986	201486987
chr1	109606656	109606657
chr1	184762472	184762473
chr1	109606242	109606243
chr1	171515942	171515943
chr1	155695968	155695969
chr1	10603932	10603933
chr1	171456802	171456803
chr1	171456876	171456877
chr1	1803607	1803608
chr1	44674134	44674135
chr1	16889501	16889502
chr1	40639246	40639247
chr1	150324232	150324233
chr1	101541168	101541169
chr1	173765984	173765985
chr1	61579207	61579208
chr1	167360410	167360411
chr1	171456791	171456792
chr1	53359181	53359182
chr1	155754211	155754212
chr1	168220411	168220412
chr1	28836024	28836025
chr1	53366590	53366591
chr1	150590065	150590066
chr1	220231274	220231275
chr1	9987483	9987484
chr1	184761125	184761126
chr1	52907817	52907818
chr1	54260324	54260325
chr1	155653412	155653413
chr1	89424716	89424717
chr1	179325971	179325972
chr1	70894621	70894622
chr1	204525578	204525579
chr1	155721254	155721255
chr1	184762626	184762627
chr1	226173836	226173837
chr1	46075711	46075712
chr1	9987435	9987436
chr1	10603921	10603922
chr1	151420857	151420858
chr1	33287144	33287145
chr1	67874690	67874691
chr1	150098969	150098970
chr1	21109504	21109505
chr1	11178360	11178361
chr1	33280306	33280307
chr1	151095809	151095810
chr1	40213627	40213628
chr1	42648688	42648689
chr1	245252820	245252821
chr1	155653374	155653375
chr1	168218508	168218509
chr1	155705238	155705239
chr1	6283347	6283348
chr1	209136897	209136898
chr1	109606697	109606698
chr1	201486907	201486908
chr1	155706396	155706397
chr1	168220370	168220371
chr1	220231958	220231959
chr1	53366602	53366603
chr1	220231253	220231254
chr1	145659616	145659617
chr1	153613196	153613197
chr1	160966731	160966732
chr1	33300695	33300696
chr1	28801115	28801116
chr1	36067885	36067886
chr1	168220462	168220463
chr1	168220478	168220479
chr1	110951660	110951661
chr1	235354856	235354857
chr1	6585234	6585235
chr1	204520270	204520271
chr1	109606241	109606242
chr1	220231360	220231361
chr1	44542470	44542471
chr1	41000621	41000622
chr1	220231987	220231988
chr1	161745480	161745481
chr1	145511991	145511992
chr1	155721181	155721182
chr1	204525625	204525626
chr1	45242985	45242986
chr1	6282486	6282487
chr1	150281149	150281150
chr1	179326907	179326908
chr1	168220555	168220556
chr1	101541133	101541134
chr1	220231275	220231276
chr1	204524898	204524899
chr1	201486987	201486988
chr1	168220402	168220403
chr1	171456790	171456791
chr1	6283341	6283342
chr1	46778284	46778285
chr1	153613116	153613117
chr1	100484202	100484203
chr1	70910653	70910654
chr1	100490302	100490303
chr1	156078435	156078436
chr1	225974734	225974735
chr1	224633157	224633158
chr1	145511997	145511998
chr1	36067751	36067752
chr1	36067714	36067715
chr1	179326921	179326922
chr1	6283263	6283264
chr1	78165187	78165188
chr1	53359180	53359181
chr1	113198232	113198233
chr1	220231405	220231406
chr1	109606238	109606239
chr1	36067676	36067677
chr1	11869997	11869998
chr1	10518036	10518037
chr1	153841278	153841279
chr1	45243004	45243005
chr1	145369708	145369709
chr1	193256209	193256210
chr1	6283439	6283440
chr1	78461966	78461967
chr1	36067748	36067749
chr1	211435638	211435639
chr1	1803584	1803585
chr1	46160723	46160724
chr1	20920289	20920290
chr1	150099632	150099633
chr1	36065503	36065504
chr1	211435601	211435602
chr1	35566210	35566211
chr1	204521390	204521391
chr1	151420870	151420871
chr1	151193142	151193143
chr1	204525646	204525647
chr1	1662763	1662764
chr1	173423700	173423701
chr1	150314426	150314427
chr1	203825286	203825287
chr1	62155089	62155090
chr1	153613195	153613196
chr1	26583272	26583273
chr1	207270696	207270697
chr1	44382304	44382305
chr1	1664911	1664912
chr1	9987622	9987623
chr1	204371748	204371749
chr1	207270683	207270684
chr1	21081803	21081804
chr1	168220429	168220430
chr1	168220556	168220557
chr1	179042718	179042719
chr1	6710276	6710277
chr1	229400732	229400733
chr1	153613126	153613127
chr1	245252802	245252803
chr1	1803502	1803503
chr1	109606231	109606232
chr1	32523817	32523818
chr1	168220554	168220555
chr1	168220277	168220278
chr1	155703899	155703900
chr1	6707022	6707023
chr1	101541112	101541113
chr1	10605019	10605020
chr1	53359172	53359173
chr1	156760294	156760295
chr1	9987444	9987445
chr1	27205223	27205224
chr1	1253385	1253386
chr1	15899691	15899692
chr1	151092652	151092653
chr1	179042691	179042692
chr1	9988146	9988147
chr1	179325953	179325954
chr1	201487040	201487041
chr1	38326682	38326683
chr1	153847324	153847325
chr1	36065489	36065490
chr1	207942348	207942349
chr1	247468489	247468490
chr1	23479119	23479120
chr1	62155165	62155166
chr1	114290696	114290697
chr1	9987630	9987631
chr1	65893532	65893533
chr1	179325854	179325855
chr1	78438244	78438245
chr1	109606240	109606241
chr1	50903097	50903098
chr1	153613069	153613070
chr1	100617420	100617421
chr1	40321656	40321657
chr1	201490649	201490650
chr1	165829895	165829896
chr1	184761142	184761143
chr1	53289687	53289688
chr1	110908615	110908616
chr1	151193151	151193152
chr1	155428300	155428301
chr1	10519955	10519956
chr1	117625332	117625333
chr1	154224466	154224467
chr1	109474728	109474729
chr1	207942335	207942336
chr1	50903184	50903185
chr1	151420897	151420898
chr1	168151121	168151122
chr1	184762471	184762472
chr1	179044173	179044174
chr1	36068209	36068210
chr1	11870030	11870031
chr1	1803609	1803610
chr1	92741560	92741561
chr1	214529169	214529170
chr1	145369707	145369708
chr1	9327139	9327140
chr1	151193012	151193013
chr1	46163900	46163901
chr1	171456873	171456874
chr1	28662071	28662072
chr1	161341144	161341145
chr1	10518882	10518883
chr1	245137975	245137976
chr1	205707972	205707973
chr1	113198209	113198210
chr1	1817750	1817751
chr1	153613125	153613126
chr1	168220285	168220286
chr1	145511890	145511891
chr1	155191279	155191280
chr1	67874688	67874689
chr1	204524865	204524866
chr1	168220488	168220489
chr1	26774865	26774866
chr1	150410086	150410087
chr1	149913730	149913731
chr1	36065561	36065562
chr1	173765248	173765249
chr1	62155070	62155071
chr1	151427394	151427395
chr1	38326727	38326728
chr1	184762675	184762676
chr1	151427328	151427329
chr1	179042696	179042697
chr1	109606342	109606343
chr1	168220504	168220505
chr1	109606722	109606723
chr1	1418410	1418411
chr1	36067808	36067809
chr1	153847463	153847464
chr1	171547570	171547571
chr1	47834891	47834892
chr1	145512072	145512073
chr1	78458484	78458485
chr1	21081898	21081899
chr1	27271492	27271493
chr1	21082061	21082062
chr1	6585227	6585228
chr1	151193203	151193204
chr1	36014713	36014714
chr1	207943251	207943252
chr1	31506700	31506701
chr1	45975573	45975574
chr1	52838797	52838798
chr1	51201589	51201590
chr1	22076200	22076201
chr1	1803508	1803509
chr1	28836871	28836872
chr1	153613096	153613097
chr1	207270684	207270685
chr1	23466274	23466275
chr1	153613148	153613149
chr1	38326699	38326700
chr1	220231354	220231355
chr1	207943255	207943256
chr1	207270804	207270805
chr1	27084402	27084403
chr1	204525648	204525649
chr1	150314318	150314319
chr1	62493071	62493072
chr1	50903119	50903120
chr1	54409946	54409947
chr1	9209077	9209078
chr1	153613135	153613136
chr1	225677387	225677388
chr1	100489618	100489619
chr1	16670281	16670282
chr1	151191976	151191977
chr1	9987639	9987640
chr1	245137981	245137982
chr1	36065724	36065725
chr1	204525547	204525548
chr1	6283291	6283292
chr1	179828991	179828992
chr1	36067783	36067784
chr1	45975637	45975638
chr1	45214263	45214264
chr1	12002801	12002802
chr1	9161234	9161235
chr1	179042589	179042590
chr1	204525640	204525641
chr1	148251002	148251003
chr1	226171339	226171340
chr1	28900545	28900546
chr1	46177821	46177822
chr1	160966300	160966301
chr1	151420894	151420895
chr1	109606239	109606240
chr1	36067820	36067821
chr1	214529724	214529725
chr1	109606344	109606345
chr1	168228111	168228112
chr1	205707959	205707960
chr1	207943259	207943260
chr1	27801674	27801675
chr1	151091326	151091327
chr1	9987997	9987998
chr1	224504102	224504103
chr1	225813355	225813356
chr1	15899746	15899747
chr1	1595024	1595025
chr1	101541166	101541167
chr1	184761273	184761274
chr1	109759336	109759337
chr1	225976192	225976193
chr1	46163906	46163907
chr1	154137600	154137601
chr1	205707973	205707974
chr1	150593224	150593225
chr1	184761124	184761125
chr1	113198259	113198260
chr1	153841283	153841284
chr1	207270698	207270699
chr1	226171399	226171400
chr1	201487635	201487636
chr1	10042891	10042892
chr1	78142835	78142836
chr1	161336766	161336767
chr1	155143558	155143559
chr1	36067924	36067925
chr1	1252442	1252443
chr1	38326737	38326738
chr1	101541171	101541172
chr1	28836973	28836974
chr1	101541175	101541176
chr1	151056476	151056477
chr1	201486899	201486900
chr1	31506550	31506551
chr1	220231297	220231298
chr1	168220536	168220537
chr1	151178152	151178153
chr1	160966351	160966352
chr1	52907763	52907764
chr1	205703205	205703206
chr1	179326295	179326296
chr1	161341060	161341061
chr1	36068183	36068184
chr1	21082986	21082987
chr1	145652691	145652692
chr1	44578170	44578171
chr1	9987442	9987443
chr1	62627219	62627220
chr1	46160662	46160663
chr1	150373865	150373866
chr1	168220426	168220427
chr1	53359310	53359311
chr1	145512058	145512059
[truncated: 3,644 more rows]
