# Supplementary material for: RNA editing by ADAR1 leads to context-dependent transcriptome-wide changes in RNA secondary structure
Source: Nat Commun. 2017 Nov 13;8:1440. doi: 10.1038/s41467-017-01458-8 (PMC5682290; doi:10.1038/s41467-017-01458-8)
Supplement: Supplementary file 5 — Supplementary Data 3 [file 41467_2017_1458_MOESM5_ESM.txt]

chr10	42374210	42374211
chr10	42374217	42374218
chr10	42599602	42599603
chr10	6158681	6158682
chr10	73979971	73979972
chr10	75009843	75009844
chr1	101541152	101541153
chr11	117081582	117081583
chr11	12981876	12981877
chr1	11870093	11870094
chr11	33096836	33096837
chr11	3759873	3759874
chr11	3760615	3760616
chr1	145116097	145116098
chr1	160967884	160967885
chr11	61565705	61565706
chr11	61582099	61582100
chr1	16172908	16172909
chr1	1662603	1662604
chr1	167208977	167208978
chr11	77328220	77328221
chr11	778187	778188
chr11	77839767	77839768
chr1	182181626	182181627
chr11	90016172	90016173
chr1	204525628	204525629
chr1	207270686	207270687
chr12	1008005	1008006
chr12	104685861	104685862
chr12	123638148	123638149
chr1	220231325	220231326
chr1	225974613	225974614
chr1	225974643	225974644
chr12	27848188	27848189
chr12	42754476	42754477
chr12	46299544	46299545
chr12	49323161	49323162
chr12	49866607	49866608
chr12	76470602	76470603
chr12	76470623	76470624
chr1	28840108	28840109
chr13	111551021	111551022
chr13	20120767	20120768
chr13	60404871	60404872
chr1	36507759	36507760
chr1	40519991	40519992
chr14	102504495	102504496
chr14	21894042	21894043
chr14	35776828	35776829
chr14	50517749	50517750
chr14	55834375	55834376
chr14	56049257	56049258
chr1	46162970	46162971
chr14	68349737	68349738
chr1	51406142	51406143
chr1	52907770	52907771
chr15	50659158	50659159
chr15	76522425	76522426
chr15	89744726	89744727
chr16	1559828	1559829
chr16	1834177	1834178
chr16	2080812	2080813
chr16	48386424	48386425
chr16	50139541	50139542
chr16	70407788	70407789
chr16	71756151	71756152
chr16	80635782	80635783
chr16	81063418	81063419
chr16	89584107	89584108
chr17	15922018	15922019
chr17	18765383	18765384
chr17	34152878	34152879
chr17	60638083	60638084
chr18	12724843	12724844
chr18	23749091	23749092
chr18	55285929	55285930
chr1	89349199	89349200
chr19	10916933	10916934
chr19	11279821	11279822
chr19	13871937	13871938
chr19	16749071	16749072
chr19	16753354	16753355
chr19	21367101	21367102
chr1	9232546	9232547
chr19	23737419	23737420
chr19	24184826	24184827
chr1	92742135	92742136
chr19	49463134	49463135
chr20	1150244	1150245
chr20	34314910	34314911
chr20	3851666	3851667
chr2	175366838	175366839
chr2	178250086	178250087
chr2	203741584	203741585
chr2	217366794	217366795
chr2	217366799	217366800
chr22	29202300	29202301
chr2	48711208	48711209
chr2	61160959	61160960
chr2	61160971	61160972
chr3	100033571	100033572
chr3	101407473	101407474
chr3	119816736	119816737
chr3	125183517	125183518
chr3	12577239	12577240
chr3	128597499	128597500
chr3	142169335	142169336
chr3	155660908	155660909
chr3	156259330	156259331
chr3	171768972	171768973
chr3	178878545	178878546
chr3	178878560	178878561
chr3	40504599	40504600
chr3	49812983	49812984
chr3	6709805	6709806
chr3	81573924	81573925
chr4	84159419	84159420
chr5	10280142	10280143
chr5	114848962	114848963
chr5	130497824	130497825
chr5	131699073	131699074
chr5	133727519	133727520
chr5	133727535	133727536
chr5	172581628	172581629
chr5	176472435	176472436
chr5	268361	268362
chr5	40834693	40834694
chr5	55135310	55135311
chr6	2860291	2860292
chr6	3022739	3022740
chr6	31323263	31323264
chr6	33228057	33228058
chr6	42405756	42405757
chr6	42997572	42997573
chr6	53157433	53157434
chr6	58280061	58280062
chr7	100883131	100883132
chr7	128409666	128409667
chr7	129271160	129271161
chr7	143009949	143009950
chr7	158433140	158433141
chr7	40105733	40105734
chr7	44023339	44023340
chr7	44619842	44619843
chr7	5639343	5639344
chr7	65190779	65190780
chr7	73916457	73916458
chr7	75573730	75573731
chr7	91719829	91719830
chr8	103412456	103412457
chr8	103865666	103865667
chr8	141520410	141520411
chr8	67586464	67586465
chr9	101370222	101370223
chr9	114683836	114683837
chr9	130927339	130927340
chr9	133581123	133581124
chr9	19250459	19250460
chr9	33580554	33580555
chr9	33585582	33585583
chrM	1677	1678
chrX	110863080	110863081
chrX	122999995	122999996
chrX	48436321	48436322
chrX	62778078	62778079
chrX	70276023	70276024
chrX	73421794	73421795
chrX	73434234	73434235
chrX	73444883	73444884
chrX	73444970	73444971
chrX	73445030	73445031
chrX	73496268	73496269
chrX	73496919	73496920
chrX	74961523	74961524
