# Supplementary material for: RNA editing by ADAR1 leads to context-dependent transcriptome-wide changes in RNA secondary structure
Source: Nat Commun. 2017 Nov 13;8:1440. doi: 10.1038/s41467-017-01458-8 (PMC5682290; doi:10.1038/s41467-017-01458-8)
Supplement: Supplementary file 6 — Supplementary Data 4 [file 41467_2017_1458_MOESM6_ESM.xlsx]

## Sheet: Supplementary Data 4
Supplementary Data 4 - the number of SCC exons in coverage criteria
	SSC genes
		Background avg. reads starts >0	(CorDiff >0 in both V1 &S1)	(CorDiff >0 in both V1 &S1) & sig & avg. read starts >0
	refseq genes		3196	2155
	SSC exons
		Background avg. reads starts >0	(CorDiff >0 in both V1&S1)& sig & avg. read starts >0
	3utr	12973	1253
	cds	86630	6264
	5utr	10979	764
	ncExon	6140	490
			8771
		Background avg. reads starts >50	(CorDiff >0 in both V1&S1)& sig & avg. read starts >50
	3utr	11195	1099
	cds	54895	4472
	5utr	6070	505
	ncExon	4051	349
			6425
		Background avg. reads starts >200	(CorDiff >0 in both V1&S1)& sig & avg. read starts >200
	3utr	8553	705
	cds	23660	1896
	5utr	2304	201
	ncExon	2017	180
		Background avg. reads starts >1000	(CorDiff >0 in both V1&S1)& sig & avg. read starts >1000
	3utr	4155	176
	cds	5638	233
	5utr	424	28
	ncExon	588	26
	Sig = where r1 <0.2 and r2<0.2 and r1*r2<0.05
	r=(Number of random trails higher than orig)/(number of random trials that resulted with a score)
	the number of random trails need to be > 20 in both V1 and S1
