# Supplementary material for: RNA editing by ADAR1 leads to context-dependent transcriptome-wide changes in RNA secondary structure
Source: Nat Commun. 2017 Nov 13;8:1440. doi: 10.1038/s41467-017-01458-8 (PMC5682290; doi:10.1038/s41467-017-01458-8)
Supplement: Supplementary file 7 — Supplementary Data 5 [file 41467_2017_1458_MOESM7_ESM.xlsx]

## Sheet: Supplementary Data 5
#Supplementary Data 5- List of SSC genes with Avg. number of read starts >0
#The list is in BED format
chromosome	start(hg19)	end(hg19)	refseq_id	gene_symbol
chr10	102820998	102825351	NM_030929	KAZALD1
chr10	104209593	104211300	NM_024886	C10orf95
chr10	104221169	104236802	NM_024789	TMEM180
chr10	104263718	104379220	NM_001178133	SUFU
chr10	105062552	105110891	NM_032154	PCGF6
chr10	106028630	106059176	NM_001191013	GSTO2
chr10	106034886	106059176	NM_001191015	GSTO2
chr10	112257624	112271302	NM_004419	DUSP5
chr10	112404154	112599227	NM_001134363	RBM20
chr10	114206755	114578504	NM_145206	VTI1A
chr10	115438934	115490664	NM_033340	CASP7
chr10	115439425	115490664	NM_001227	CASP7
chr10	116697951	116737439	NM_139169	TRUB1
chr10	119000583	119038941	NM_003054	SLC18A2
chr10	119764426	119806114	NM_014904	RAB11FIP2
chr10	125767181	125851930	NM_015892	CHST15
chr10	125779168	125851930	NM_014863	CHST15
chr10	12875132	12877545	NR_027322	LOC283070
chr10	131904272	131907101	NR_044994	CTAGE7P
chr10	13203553	13253104	NM_018518	MCM10
chr10	133918312	133998313	NM_001105521	JAKMIP3
chr10	135075919	135090407	NM_001164489	ADAM8
chr10	135207620	135234174	NM_138384	MTG1
chr10	17686123	17758821	NM_003473	STAM
chr10	18689512	18830688	NM_201570	CACNB2
chr10	21068902	21463116	NM_001173484	NEBL
chr10	22823765	23003503	NM_005028	PIP4K2A
chr10	27484142	27529808	NM_145698	ACBD5
chr10	27484142	27531068	NR_024150	ACBD5
chr10	29698500	29711299	NR_003930	LOC387647
chr10	31133564	31288446	NM_001143769	ZNF438
chr10	32095224	32217770	NM_018287	ARHGAP12
chr10	32735040	32863492	NM_145023	CCDC7
chr10	32856650	33171792	NM_024688	C10orf68
chr10	35415768	35501886	NM_183013	CREM
chr10	35416384	35501886	NM_181571	CREM
chr10	35426709	35501886	NM_183012	CREM
chr10	35456466	35501886	NM_182772	CREM
chr10	35464514	35501886	NM_182769	CREM
chr10	35484054	35501886	NM_182720	CREM
chr10	35484829	35501886	NM_182725	CREM
chr10	45952816	46090354	NM_145021	MARCH8
chr10	46111038	46168251	NM_174890	ZFAND4
chr10	50942686	50970425	NM_001143996	OGDHL
chr10	51026324	51371331	NM_003631	PARG
chr10	54074040	54077417	NM_012242	DKK1
chr10	59951277	60027694	NM_152230	IPMK
chr10	60094738	60130513	NM_003338	UBE2D1
chr10	60272903	60588845	NM_001080512	BICC1
chr10	60936347	61007534	NM_032439	PHYHIPL
chr10	60937226	61007534	NM_001143774	PHYHIPL
chr10	61410521	61469649	NM_194298	SLC16A9
chr10	6186842	6277507	NM_001145443	PFKFB3
chr10	62538088	62546827	NM_001170406	CDK1
chr10	62538211	62546827	NM_001170407	CDK1
chr10	65281122	65384883	NM_001001330	REEP3
chr10	6821559	6884868	NR_038291	LOC100507127
chr10	72972291	73062635	NM_170744	UNC5B
chr10	74451888	74647452	NM_138357	MCU
chr10	75007124	75036742	NR_038373	C10orf103
chr10	75008600	75012451	NM_016065	MRPS16
chr10	75013515	75118617	NM_145170	TTC18
chr10	75910942	76469061	NM_001202450	ADK
chr10	76854189	76868970	NM_001007272	DUSP13
chr10	76854191	76859248	NM_016364	DUSP13
chr10	7801233	7829990	NR_045610	KIN
chr10	81892257	81904784	NM_001012973	PLAC9
chr10	86088409	86278276	NM_018999	FAM190B
chr10	87359311	88126250	NM_017551	GRID1
chr10	88854952	88951222	NM_019054	FAM35A
chr10	89419475	89507462	NM_001015880	PAPSS2
chr10	90694830	90712580	NM_001613	ACTA2
chr10	90694830	90751147	NM_001141945	ACTA2
chr10	90750287	90775542	NM_000043	FAS
chr10	97071529	97200937	NM_001034955	SORBS1
chr10	97071529	97321171	NM_024991	SORBS1
chr10	99195665	99205768	NM_016046	EXOSC1
chr10	99344101	99372555	NM_001134670	HOGA1
chr10	99624756	99790585	NM_018058	CRTAC1
chr1	100111430	100160097	NM_017734	PALMD
chr1	100154610	100178513	NR_037516	MIR548AA1
chr1	100598705	100616054	NM_019083	CCDC76
chr1	100614412	100643771	NM_144620	LRRC39
chr1	109606997	109618624	NM_005645	TAF13
chr1	109656584	109749403	NM_020775	KIAA1324
chr1	109756514	109760113	NR_034072	SARS
chr1	109822175	109825790	NM_032636	PSRC1
chr1	110009099	110024764	NM_001040709	SYPL2
chr11	100558406	100861656	NM_152432	ARHGAP42
chr11	100900354	100999794	NM_001202474	PGR
chr11	102654406	102707497	NR_038390	LOC100288077
chr11	102733463	102745764	NM_002426	MMP12
chr1	110453232	110469365	NM_172212	CSF1
chr11	104896236	104972158	NM_033295	CASP1
chr1	110693131	110744823	NM_001010898	SLC6A17
chr1	110828998	110881793	NR_036595	LOC440600
chr11	108376157	108464374	NM_015065	EXPH5
chr11	10879763	10900823	NR_034137	LOC729013
chr1	110905472	110933704	NM_001201547	SLC16A4
chr11	110447765	110583451	NM_020809	ARHGAP20
chr11	111126706	111156972	NM_198498	C11orf53
chr11	111652918	111742004	NM_001077692	ALG9
chr11	111652918	111742305	NM_024740	ALG9
chr11	111749947	111754797	NM_022761	C11orf1
chr11	111955538	111957522	NM_012459	TIMM8B
chr11	114310107	114321000	NM_015523	REXO2
chr1	111659953	111682838	NM_178454	DRAM2
chr11	116714117	116968993	NM_025164	SIK3
chr11	118398209	118401740	NM_001080441	TTC36
chr11	120081746	120100650	NM_178507	OAF
chr11	120195837	120204388	NM_001198672	TMEM136
chr11	12132137	12285331	NM_014632	MICAL2
chr11	121959810	122073770	NR_024430	MIR100HG
chr1	112264685	112282046	NM_019099	FAM212B
chr1	112264685	112298419	NM_198926	FAM212B
chr11	123396527	123493518	NM_020716	GRAMD1B
chr11	1244294	1283406	NM_002458	MUC5B
chr11	124543739	124564687	NM_017425	SPA17
chr11	124623018	124632223	NM_138961	ESAM
chr11	125542228	125550793	NM_001612	ACRV1
chr11	125826712	125933187	NM_016952	CDON
chr11	126225539	126284536	NM_001254757	ST3GAL4
chr11	126225788	126284536	NM_006278	ST3GAL4
chr11	126293395	126870766	NM_032531	KIRREL3
chr11	126300836	126870766	NM_001161707	KIRREL3
chr11	130318868	130346539	NM_139055	ADAMTS15
chr1	113162074	113214241	NM_006135	CAPZA1
chr11	134248397	134281812	NM_018644	B3GAT1
chr1	114239823	114301777	NM_006608	PHTF1
chr11	14535511	14541991	NM_001143937	PSMA1
chr1	115127195	115212732	NM_198459	DENND2C
chr1	1167628	1170420	NM_080605	B3GALT6
chr11	17095938	17099220	NM_001017	RPS13
chr1	11724149	11734409	NM_018438	FBXO6
chr1	117544381	117579167	NM_004258	CD101
chr1	117653676	117664411	NM_001145635	TRIM45
chr1	11796141	11810828	NM_001040194	AGTRAP
chr1	118406106	118472302	NM_017686	GDAP2
chr1	118419843	118472302	NM_001135589	GDAP2
chr1	118472371	118503049	NM_006784	WDR3
chr11	18477373	18501147	NM_001144071	LDHAL6A
chr1	11866206	11888275	NM_021737	CLCN6
chr11	19372270	20143147	NM_001111018	NAV2
chr11	19734880	20143147	NM_001244963	NAV2
chr1	120454175	120612317	NM_024408	NOTCH2
chr1	121260909	121313686	NR_003955	EMBP1
chr11	22843597	22851382	NM_148893	SVIP
chr1	1243993	1247057	NM_153339	PUSL1
chr1	12627938	12677820	NM_004753	DHRS3
chr11	27387507	27494334	NM_018490	LGR4
chr1	1288070	1293915	NM_032348	MXRA8
chr11	31453948	31531169	NM_144981	IMMP1L
chr11	32851480	32879669	NM_024081	PRRG4
chr11	3659735	3663546	NM_001079536	ART5
chr11	3686816	3692614	NM_020402	CHRNA10
chr11	43930838	43942494	NR_038907	LOC100507300
chr1	145293370	145368684	NM_001039703	NBPF10
chr1	145470507	145475647	NM_001039888	ANKRD34A
chr1	145586492	145589435	NM_001012758	NUDT17
chr1	145764594	145827103	NM_001097612	GPR89A
chr11	45943195	45950647	NM_152312	GYLTL1B
chr11	46958250	47183798	NM_024113	C11orf49
chr1	1470157	1475740	NM_001114748	TMEM240
chr11	47269850	47290584	NM_001251934	NR1H3
chr11	47270448	47290584	NM_001130102	NR1H3
chr11	47279467	47290584	NM_001130101	NR1H3
chr1	147400505	147465753	NM_016334	GPR89B
chr1	149279475	149291742	NR_027002	LOC388692
chr1	149576452	149616786	NR_024510	LOC728855
chr1	150230217	150237480	NM_012113	CA14
chr1	150336989	150449041	NM_015203	RPRD2
chr1	150595753	150601609	NM_207047	ENSA
chr1	150595753	150602098	NM_207044	ENSA
chr1	150599521	150602098	NM_207168	ENSA
chr1	151132223	151138370	NM_212551	LYSMD1
chr1	151132223	151138424	NM_001136543	LYSMD1
chr1	151483861	151511167	NM_020770	CGN
chr1	153533584	153538306	NM_005978	S100A2
chr1	154377668	154441926	NM_000565	IL6R
chr1	154451953	154474526	NM_001010846	SHE
chr1	154474694	154520623	NM_182499	TDRD10
chr1	154554533	154580724	NM_015841	ADAR
chr1	154554533	154600456	NM_001025107	ADAR
chr11	554849	560779	NM_173573	C11orf35
chr1	156041803	156051789	NM_001093725	MEX3A
chr1	156252703	156262234	NR_026678	TMEM79
chr1	156254069	156262234	NM_032323	TMEM79
chr1	156307104	156316785	NM_144627	C1orf182
chr11	5710816	5732093	NM_006074	TRIM22
chr1	1571099	1655775	NM_033487	CDK11B
chr11	57510985	57519253	NM_001145101	BTBD18
chr11	58346586	58389023	NM_053023	ZFP91
chr11	58346586	58393205	NR_024091	ZFP91-CNTF
chr1	15943952	15987552	NM_032341	DDI2
chr1	159931013	159948876	NR_038849	LOC100505633
chr1	160209011	160232277	NR_028106	DCAF8
chr1	160209011	160232318	NR_028105	DCAF8
chr1	160965000	160991133	NM_016946	F11R
chr1	161040780	161059385	NM_030916	PVRL4
chr1	161159537	161168845	NM_005099	ADAMTS4
chr11	61281187	61348344	NM_001252065	SYT7
chr11	61447904	61514474	NM_006133	DAGLA
chr1	162039580	162339813	NM_001164757	NOS1AP
chr1	162332772	162339813	NM_001126060	NOS1AP
chr11	62432778	62434923	NM_001043229	METTL12
chr11	62457733	62494856	NR_037946	HNRNPUL2-BSCL2
chr11	62518434	62521656	NM_024784	ZBTB3
chr11	62620797	62620865	NR_002560	SNORD31
chr1	162760495	162782608	NM_016371	HSD17B7
chr11	63991270	63993341	NM_001160393	TRPT1
chr11	63991270	63993726	NM_031472	TRPT1
chr11	64037299	64052176	NM_032989	BAD
chr11	64591661	64612041	NM_017525	CDC42BPG
chr11	64781584	64808044	NR_037650	ARL2-SNX15
chr11	65479472	65487077	NM_182710	KAT5
chr11	65633911	65640405	NM_016938	EFEMP2
chr11	66045695	66051683	NM_182553	CNIH2
chr11	66202549	66206310	NM_170739	MRPL11
chr11	66247879	66277130	NM_005700	DPP3
chr11	66615996	66675340	NM_022172	PC
chr11	66615996	66725847	NM_000920	PC
chr11	66742753	66744479	NM_001136485	C11orf86
chr11	67131638	67141206	NM_013246	CLCF1
chr11	67131638	67141648	NM_001166212	CLCF1
chr1	167190065	167396582	NM_001198786	POU2F1
chr1	167190122	167396582	NR_037163	POU2F1
chr1	167298280	167396582	NM_001198783	POU2F1
chr11	67395408	67397408	NM_181843	NUDT8
chr11	67395409	67397408	NM_001243750	NUDT8
chr1	167885912	167906307	NM_015415	BRP44
chr1	168053996	168105624	NM_153832	GPR161
chr1	169364113	169396670	NM_021179	C1orf114
chr11	69480331	69490165	NM_153451	ORAOV1
chr11	70116805	70230607	NM_003626	PPFIA1
chr11	71709957	71713850	NM_173044	IL18BP
chr11	73117027	73309228	NM_015159	FAM168A
chr11	73685715	73693889	NM_003355	UCP2
chr1	173832385	173833079	NR_037605	LOC100506046
chr1	173837492	173842778	NM_032522	ZBTB37
chr11	73882367	73965748	NM_016147	PPME1
chr11	74041360	74109502	NM_173582	PGM2L1
chr11	74303628	74353765	NM_006591	POLD3
chr11	7506599	7532606	NM_198474	OLFML1
chr11	75145684	75236599	NM_030792	GDPD5
chr1	17531620	17572501	NM_013358	PADI1
chr11	76156068	76262589	NM_020193	C11orf30
chr11	77726760	77791265	NM_001203260	NDUFC2-KCTD14
chr11	77779392	77791265	NM_001204055	NDUFC2
chr11	77926335	78052926	NM_012296	GAB2
chr11	77926335	78128868	NM_080491	GAB2
chr1	180882312	180915239	NM_020950	KIAA1614
chr1	183155173	183210406	NM_018891	LAMC2
chr1	183605207	183897666	NM_015149	RGL1
chr1	184020810	184043344	NM_001127394	TSEN15
chr11	85405264	85469044	NM_001162953	SYTL2
chr11	85405264	85522178	NM_032943	SYTL2
chr11	89933596	89956532	NM_001144073	CHORDC1
chr11	92880849	92931095	NM_152313	SLC36A4
chr1	193147859	193155743	NM_003783	B3GALT2
chr11	9316638	9336315	NM_001165030	TMEM41B
chr11	94227152	94232744	NM_017704	ANKRD49
chr11	94501507	94609918	NM_130847	AMOTL1
chr11	94906132	94964246	NM_144665	SESN3
chr11	96085928	96123083	NM_024725	CCDC82
chr1	196621007	196716634	NM_000186	CFH
chr1	196788860	196801319	NM_002113	CFHR1
chr1	197703138	197744623	NM_001195216	DENND1B
chr11	9779839	9832866	NR_036485	LOC283104
chr1	201159952	201198080	NM_001164586	IGFN1
chr1	201489031	201489720	NR_026667	RPS10P7
chr1	201865583	201915716	NM_012134	LMOD1
chr1	203096835	203136533	NM_000674	ADORA1
chr1	204167287	204183220	NM_198447	GOLT1A
chr1	205055269	205091150	NM_005057	RBBP5
chr1	205538111	205572046	NM_181644	MFSD4
chr1	206516199	206629505	NM_001042758	SRGAP2
chr1	206680878	206762616	NM_182663	RASSF5
chr1	207076630	207095235	NM_001193338	FAIM3
chr1	207076630	207095378	NM_001142473	FAIM3
chr1	207191865	207206101	NM_001083924	C1orf116
chr1	207627644	207663240	NM_001877	CR2
chr1	210406194	210416440	NM_019605	SERTAD4
chr12	104510857	104532040	NM_006166	NFYB
chr1	21046224	21059133	NM_001103160	SH2D5
chr1	210501595	210849638	NM_001170564	HHAT
chr1	210502249	210849638	NM_018194	HHAT
chr1	210502639	210849638	NM_001170580	HHAT
chr12	105197274	105322472	NM_032148	SLC41A2
chr12	105380097	105388505	NM_152318	C12orf45
chr12	10564913	10573194	NM_002261	KLRC3
chr12	106696580	106740792	NM_152772	TCP11L2
chr12	106890187	107168609	NR_040246	LOC100287944
chr12	10741076	10752434	NR_028045	KLRAP1
chr12	109577201	109706030	NM_001093	ACACB
chr12	110478982	110505500	NM_207435	C12orf76
chr12	110906231	110928192	NM_013300	C12orf24
chr12	112079949	112123790	NM_006768	BRAP
chr12	113344738	113355831	NM_002534	OAS1
chr12	113633245	113658880	NM_138451	IQCD
chr12	113860215	113876081	NM_138432	SDSL
chr12	120427647	120532299	NM_207311	CCDC64
chr12	123405497	123451056	NM_001243014	ABCB9
chr12	123409071	123451056	NM_203444	ABCB9
chr12	123413538	123451056	NM_019624	ABCB9
chr12	123717843	123742506	NM_152269	C12orf65
chr12	123718027	123742506	NM_001194995	C12orf65
chr12	123955908	124018265	NM_178314	RILPL1
chr12	124196864	124246301	NM_012463	ATP6V0A2
chr1	213123886	213164927	NM_024749	VASH2
chr12	13153375	13157764	NR_002774	HTR7P1
chr12	132568827	132610885	NR_003290	EP400NL
chr12	133416937	133464204	NM_001161345	CHFR
chr12	14656596	14720791	NM_024829	PLBD1
chr12	14765567	14849519	NM_004963	GUCY2C
chr1	217603833	217804409	NM_018040	GPATCH2
chr1	217804694	218040484	NM_138796	SPATA17
chr1	219347191	219386207	NM_138794	LYPLAL1
chr1	220921675	220957596	NM_017898	MARC2
chr1	222695601	222721444	NM_024746	HHIPL2
chr1	22351706	22357715	NR_023918	LINC00339
chr1	22352041	22357715	NR_023919	LINC00339
chr12	23685230	24715380	NM_152989	SOX5
chr12	25261222	25348094	NM_001082973	CASC1
chr1	226418860	226497198	NM_173083	LIN9
chr12	27175482	27182682	NM_004264	MED21
chr1	227751219	227850164	NM_178549	ZNF678
chr12	27933186	27955973	NM_020782	KLHDC5
chr12	2934513	2944221	NM_031474	NRIP2
chr1	229440128	229441250	NM_006542	SPHAR
chr1	229456751	229478688	NM_145257	C1orf96
chr1	231154703	231175995	NM_198552	FAM89A
chr12	31173696	31226781	NR_038927	LOC100506660
chr12	31433519	31479121	NM_021238	FAM60A
chr12	31433519	31479159	NM_001135812	FAM60A
chr12	31535156	31743952	NM_144973	DENND5B
chr12	31800093	31822016	NM_001135864	METTL20
chr12	31812120	31822016	NM_173802	METTL20
chr12	31812608	31822016	NM_001135863	METTL20
chr12	31824070	31882108	NM_001113402	AMN1
chr1	233119881	233431459	NM_014801	PCNXL2
chr1	23337326	23342343	NM_001242521	LOC729059
chr1	234040678	234460262	NM_173508	SLC35F3
chr1	235530727	235612280	NM_003193	TBCE
chr1	241695433	241758949	NM_003679	KMO
chr1	241756451	241803701	NM_014322	OPN3
chr12	42852139	42877416	NM_001144881	PRICKLE1
chr12	42852139	42877797	NM_001144883	PRICKLE1
chr12	42852139	42983572	NM_153026	PRICKLE1
chr1	243287729	243418708	NM_001042405	CEP170
chr12	44187525	44200178	NM_002822	TWF1
chr1	244214560	244220778	NM_205768	ZNF238
chr12	44229961	44783541	NM_032256	TMEM117
chr1	245133170	245251148	NM_032328	EFCAB2
chr1	245133630	245251148	NR_026588	EFCAB2
chr12	46119502	46121704	NR_028408	LOC400027
chr1	24683488	24740262	NM_001199013	C1orf201
chr1	24683488	24741587	NM_001199012	C1orf201
chr12	4699243	4723041	NM_003845	DYRK4
chr1	247197939	247242115	NM_001204220	ZNF670
chr1	247285276	247335318	NM_001243740	ZNF124
chr1	247319202	247335318	NM_003431	ZNF124
chr12	49297892	49315359	NM_033124	CCDC65
chr12	49316908	49319330	NM_001143782	FKBP11
chr12	49388932	49393088	NM_015086	DDN
chr12	50017402	50038449	NM_012272	PRPF40B
chr12	50024326	50038449	NM_001031698	PRPF40B
chr12	50031723	50101197	NM_198900	FMNL3
chr12	50794591	50855272	NM_001170804	LARP4
chr1	2517898	2522908	NR_036638	C1orf93
chr12	51818593	51891650	NM_004858	SLC4A8
chr12	51818593	51902980	NM_001039960	SLC4A8
chr1	2518188	2522908	NM_152371	FAM213B
chr12	52400747	52409671	NM_181711	GRASP
chr12	52604713	52617597	NR_027358	LOC283404
chr12	53436972	53448222	NR_033854	LOC283335
chr12	54356095	54362515	NR_003716	HOTAIR
chr12	54393876	54397120	NM_006897	HOXC9
chr12	54410641	54449814	NM_014620	HOXC4
chr12	54685895	54689544	NM_006163	NFE2
chr12	54685895	54694791	NM_001136023	NFE2
chr12	56223391	56230030	NR_036476	TMEM198B
chr12	56295196	56321697	NM_032345	WIBG
chr12	56473808	56497291	NM_001982	ERBB3
chr12	5671816	6055398	NM_020373	ANO2
chr12	56864735	56882181	NM_013267	GLS2
chr12	57392616	57400297	NM_014830	ZBTB39
chr12	58019550	58026985	NM_001478	B4GALNT1
chr12	58138783	58142026	NM_005981	TSPAN31
chr12	58148880	58154193	NM_138396	MARCH9
chr12	58166382	58176324	NM_206914	METTL21B
chr1	25943958	26111258	NM_020379	MAN1C1
chr1	26187974	26197744	NM_178422	PAQR7
chr12	62860596	62991363	NM_015026	MON2
chr12	63037762	63328665	NM_020700	PPM1H
chr1	26348270	26362954	NM_004455	EXTL1
chr12	64173636	64202887	NM_014254	TMEM5
chr12	64660762	64784345	NM_001099676	C12orf56
chr12	65218351	65274798	NM_015279	TBC1D30
chr12	6561176	6571488	NM_018009	TAPBPL
chr12	6949374	6956557	NM_002075	GNB3
chr12	70132630	70216984	NM_022456	RAB3IP
chr12	70133179	70216984	NM_175625	RAB3IP
chr12	70172753	70216984	NM_001024647	RAB3IP
chr12	7085346	7125842	NM_005768	LPCAT3
chr12	76419226	76425556	NM_007350	PHLDA1
chr12	77415025	77459360	NM_203394	E2F7
chr1	28052489	28089423	NM_152660	FAM76A
chr12	80838125	81073968	NM_001145026	PTPRQ
chr12	8276227	8291203	NM_194447	CLEC4A
chr12	86373036	87232681	NM_013244	MGAT4C
chr1	28906892	28907024	NR_002976	SNORA44
chr12	89741836	89746296	NM_022652	DUSP6
chr12	89813497	89919344	NM_001199777	POC1B
chr12	89813497	89920039	NR_037659	POC1B
chr12	9217772	9220651	NR_026971	LOC144571
chr12	94542498	94701451	NM_005761	PLXNC1
chr12	94656296	94701451	NR_037687	PLXNC1
chr12	9822307	9852151	NM_001197318	CLEC2D
chr12	99128568	100378432	NM_152788	ANKS1B
chr13	100258918	100549388	NM_206808	CLYBL
chr13	100741268	101182691	NM_001127692	PCCA
chr13	101182417	101186056	NM_033110	A2LD1
chr13	103418462	103426149	NM_138779	C13orf27
chr13	107820878	108519460	NM_001080396	FAM155A
chr13	109248499	109860355	NM_015011	MYO16
chr13	109281570	109860355	NM_001198950	MYO16
chr13	110959630	111165373	NM_001846	COL4A2
chr13	111516333	111522655	NR_027701	LINC00346
chr13	113623534	113754053	NM_001112732	MCF2L
chr13	113656027	113754053	NM_024979	MCF2L
chr13	113863085	113919392	NM_003589	CUL4A
chr13	113863930	113919392	NM_001008895	CUL4A
chr13	113978504	114018463	NM_024719	GRTP1
chr13	114076583	114107839	NM_138430	ADPRHL1
chr13	114145307	114204544	NM_017905	TMCO3
chr13	114523521	114567046	NM_000820	GAS6
chr1	32042085	32053287	NM_022164	TINAGL1
chr1	32043745	32053287	NM_001204415	TINAGL1
chr13	20761603	20767114	NM_004004	GJB2
chr13	20977805	21100012	NM_015974	CRYL1
chr13	21141207	21265576	NM_006531	IFT88
chr13	21714652	21723224	NM_005870	SAP18
chr13	23902964	24007841	NM_014363	SACS
chr1	32671235	32674288	NM_001160042	IQCC
chr1	32681797	32687926	NM_019118	TMEM234
chr13	26828755	26978569	NM_001260	CDK8
chr13	27640286	27746033	NM_182488	USP12
chr13	28710979	28713311	NR_029383	PAN3-AS1
chr13	30338544	30424820	NM_007106	UBL3
chr13	31774111	31906411	NM_194318	B3GALTL
chr13	32420919	32533721	NR_027062	EEF1DP3
chr13	32605436	32870776	NM_023037	FRY
chr13	33160563	33352158	NM_015032	PDS5B
chr1	33611002	33647671	NM_018207	TRIM62
chr13	36742344	36871992	NM_001198910	CCDC169-SOHLH2
chr13	37393338	37403740	NM_000538	RFXAP
chr13	37583450	37633850	NM_017569	FAM48A
chr13	40229763	40326765	NM_020751	COG6
chr13	40229763	40365802	NM_001145079	COG6
chr13	40921270	41055143	NR_024507	TTL
chr13	43597361	43683306	NM_013238	DNAJC15
chr13	45513383	45563613	NM_012345	NUFIP1
chr13	45967453	45992516	NM_001010875	SLC25A30
chr13	48985181	48987653	NM_001162498	LPAR6
chr13	50018428	50069139	NM_031915	SETDB2
chr13	50025687	50069139	NM_001160308	SETDB2
chr13	50273442	50367057	NM_002267	KPNA3
chr13	51796469	51858377	NM_145019	FAM124A
chr13	52158483	52336171	NM_052950	WDFY2
chr13	52344919	52378234	NM_001031719	DHRS12
chr1	35246789	35251965	NM_024009	GJB3
chr1	35247910	35251967	NM_001005752	GJB3
chr1	3569128	3652765	NM_001204184	TP73
chr1	36038970	36060927	NM_178548	TFAP2E
chr1	3607235	3652765	NM_001126242	TP73
chr1	3614609	3652765	NM_001204192	TP73
chr1	36273827	36323490	NM_017629	EIF2C4
chr13	66876965	67804468	NM_020403	PCDH9
chr1	36805224	36851485	NM_032017	STK40
chr1	36921361	36930040	NM_031280	MRPS15
chr13	73302041	73330328	NM_024808	BORA
chr13	74260148	74708066	NM_007249	KLF12
chr13	92050934	93519487	NM_004466	GPC5
chr13	95226307	95248511	NM_014305	TGDS
chr13	97874573	98046374	NM_144778	MBNL2
chr1	40997232	41013841	NM_152373	ZNF684
chr14	100531750	100610573	NM_016337	EVL
chr14	100842754	100996640	NM_001161476	WDR25
chr14	100842832	100996640	NM_024515	WDR25
chr14	104163953	104181823	NM_001100118	XRCC3
chr14	104200087	104313927	NM_015316	PPP1R13B
chr14	105266932	105271048	NM_001137601	ZBTB42
chr14	105675622	105715741	NM_001242789	BRF1
chr1	41086351	41131324	NM_014747	RIMS3
chr1	41154751	41157933	NR_024567	LOC100130557
chr1	41944445	41950344	NM_001956	EDN2
chr14	20915206	20923267	NM_017807	OSGEP
chr1	42312859	42501596	NR_038261	HIVEP3
chr14	23242431	23285101	NR_040448	SLC7A7
chr14	23242431	23285107	NM_001126105	SLC7A7
chr14	23242431	23289020	NM_001126106	SLC7A7
chr14	23299091	23304246	NM_180982	MRPL52
chr14	23564682	23569665	NM_017924	C14orf119
chr14	24549315	24553832	NM_006177	NRL
chr14	24769097	24774374	NM_174913	C14orf21
chr14	24779356	24781259	NM_019839	LTB4R2
chr1	42846467	42889900	NM_173642	RIMKLA
chr14	31028328	31089046	NM_017769	G2E3
chr14	31494675	31555008	NM_007077	AP4S1
chr14	31760993	31889788	NM_015473	HEATR5A
chr14	31915242	31926680	NM_080664	C14orf126
chr14	36942493	36982990	NM_001101341	SFTA3
chr14	37147125	37641865	NM_030631	SLC25A21
chr14	37641230	37642998	NR_033240	LOC100129794
chr14	50359735	50363772	NM_001663	ARF6
chr14	50999799	51099784	NM_001127713	ATL1
chr14	51026742	51099784	NM_015915	ATL1
chr14	51955854	52197444	NM_001042481	FRMD6
chr14	52118575	52197444	NM_152330	FRMD6
chr14	53108604	53162419	NM_014584	ERO1L
chr14	53503457	53620046	NM_030637	DDHD1
chr14	54416454	54421270	NM_130851	BMP4
chr14	54416454	54423554	NM_001202	BMP4
chr1	45482075	45672250	NM_020883	ZSWIM5
chr14	55833108	55878576	NM_014924	ATG14
chr14	56585092	56768031	NM_021255	PELI2
chr14	58711522	58738727	NM_002788	PSMA3
chr14	58732082	58764855	NR_029435	FLJ31306
chr1	45959597	45965751	NR_033296	CCDC163P
chr14	63173944	63511955	NM_172375	KCNH5
chr14	63178957	63568584	NM_172376	KCNH5
chr14	63841354	64010079	NM_006246	PPP2R5E
chr14	64693750	64749793	NM_001214902	ESR2
chr14	64693750	64761128	NM_001040275	ESR2
chr14	64953554	64970554	NM_006977	ZBTB25
chr14	65381078	65402084	NM_001204063	CHURC1
chr14	65412531	65438875	NM_198686	RAB15
chr14	68286495	69062738	NM_133509	RAD51B
chr14	70346113	70499083	NM_022137	SMOC1
chr14	70918873	70926622	NM_003813	ADAM21
chr14	74035771	74042359	NM_006821	ACOT2
chr14	75370656	75389145	NM_031464	RPS6KL1
chr14	75519927	75530736	NM_203488	ACYP1
chr14	76071804	76114512	NM_001195283	FLVCR2
chr14	77228234	77249363	NM_014909	VASH1
chr14	77843761	77857587	NM_001010860	SAMD15
chr14	81736908	81864927	NM_033104	STON2
chr14	81965153	82000205	NM_001244984	SEL1L
chr14	91337166	91526993	NM_004755	RPS6KA5
chr14	91360318	91526993	NM_182398	RPS6KA5
chr14	91737666	91884188	NM_001080414	CCDC88C
chr14	92246266	92302849	NM_001128595	TC2N
chr14	92246266	92333880	NM_001128596	TC2N
chr14	92980124	93155334	NM_024832	RIN3
chr14	93669236	93673459	NM_032490	C14orf142
chr14	96505660	96560226	NM_001252507	C14orf132
chr14	96505661	96560135	NR_023938	C14orf132
chr14	99876140	99947226	NM_199123	SETD3
chr15	101420008	101456830	NM_000693	ALDH1A3
chr15	101459459	101610317	NM_024652	LRRK1
chr15	101853222	102030187	NM_138321	PCSK6
chr15	101923952	102030187	NM_138322	PCSK6
chr1	51752929	51787938	NM_001080494	TTC39A
chr1	51752929	51810785	NM_001144832	TTC39A
chr15	20613649	20711433	NR_036432	HERC2P3
chr15	21932513	21940739	NR_027053	LOC646214
chr1	52485803	52521047	NM_015913	TXNDC12
chr15	33603176	34158303	NM_001036	RYR3
chr15	34158427	34331303	NM_020371	AVEN
chr15	35838395	36151202	NR_038251	LOC100507466
chr15	37183221	37390562	NM_172315	MEIS2
chr15	37183221	37391597	NM_172316	MEIS2
chr15	37183221	37392741	NM_170677	MEIS2
chr15	37183221	37393500	NM_001220482	MEIS2
chr15	40092930	40213093	NM_007223	GPR176
chr15	40532034	40569688	NM_020168	PAK6
chr15	42140343	42186275	NM_016642	SPTBN5
chr1	54231133	54304225	NM_001168551	TMEM48
chr1	54359860	54376759	NM_000792	DIO1
chr15	43931633	43941039	NM_172097	CATSPER2
chr15	44165729	44487429	NM_032892	FRMD5
chr15	44826702	44829098	NR_034171	LOC645212
chr15	44826702	44829121	NR_034170	LOC645212
chr15	45422191	45457774	NM_017434	DUOX1
chr15	45459411	45493373	NM_138356	SHF
chr15	45774679	45815002	NM_013309	SLC30A4
chr15	49620591	49913118	NM_152647	C15orf33
chr15	50150434	50411419	NM_024837	ATP8B4
chr15	50716578	50793277	NM_001128610	USP8
chr15	51200868	51298097	NM_007347	AP4E1
chr15	52043757	52108558	NM_001142885	TMOD2
chr15	52599479	52821247	NM_000259	MYO5A
chr15	52873517	52970820	NM_019600	FAM214A
chr15	55611132	55647846	NM_004855	PIGB
chr15	56922373	57025787	NM_017661	ZNF280D
chr15	56991557	57025787	NM_001002844	ZNF280D
chr15	57210832	57580714	NM_207036	TCF12
chr15	57592562	57599967	NR_024433	LOC283663
chr15	57668702	57842925	NM_032866	CGNL1
chr15	57884101	58009755	NM_001018091	GCOM1
chr15	57998900	58009753	NR_027390	POLR2M
chr15	58983301	58985324	NR_002927	HSP90AB4P
chr15	60780482	60884707	NM_134262	RORA
chr15	60780482	60919729	NM_002943	RORA
chr15	60780482	61521502	NM_134261	RORA
chr15	63334837	63358292	NM_000366	TPM1
chr15	63340635	63362831	NM_001018008	TPM1
chr15	63615729	63674075	NM_001218	CA12
chr15	63796809	63883663	NM_006537	USP3
chr15	63879908	63893026	NR_034080	LOC100130855
chr15	63889551	63894620	NM_203373	FBXL22
chr15	65032094	65067770	NM_194272	RBPMS2
chr15	65385341	65398697	NM_001163692	UBAP1L
chr15	65914269	65948598	NM_004727	SLC24A1
chr15	68483042	68498448	NM_033429	CALML4
chr15	69854058	69863779	NR_026979	LOC145837
chr1	57110989	57181008	NM_006252	PRKAA2
chr15	71143767	71146498	NM_197958	LARP6
chr15	71173680	71184772	NM_020147	THAP10
chr15	74275559	74284635	NM_004809	STOML1
chr15	74471807	74495220	NM_022369	STRA6
chr15	74471807	74495556	NM_001142618	STRA6
chr15	74471807	74500395	NM_001199041	STRA6
chr15	74471807	74501371	NM_001142617	STRA6
chr15	74471807	74502046	NM_001199040	STRA6
chr15	75011882	75017877	NM_000499	CYP1A1
chr15	75639330	75647588	NM_024608	NEIL1
chr15	76234327	76304785	NM_138573	NRG4
chr15	76352298	76497304	NM_152335	C15orf27
chr15	76629146	76634816	NM_145805	ISL2
chr15	78556988	78574538	NM_001130182	DNAJA4
chr15	78887646	78913637	NM_000743	CHRNA3
chr15	80135888	80189339	NR_037654	MTHFS
chr15	80135888	80189391	NM_006441	MTHFS
chr15	80135888	80189627	NM_001199758	MTHFS
chr15	80191181	80216096	NR_037652	ST20
chr15	80215112	80217196	NR_028330	C15orf37
chr15	80351909	80430735	NM_001242917	ZFAND6
chr15	80352271	80430735	NM_001242913	ZFAND6
chr15	80352501	80430735	NM_001242914	ZFAND6
chr15	80364902	80430735	NM_001242916	ZFAND6
chr15	80445232	80478924	NM_000137	FAH
chr15	80696691	80890277	NM_014862	ARNT2
chr15	81268094	81282205	NM_015154	MESDC2
chr15	83477972	83503613	NM_001080435	WHAMM
chr15	83676701	83680393	NM_001160113	C15orf40
chr1	58946390	59012446	NM_145243	OMA1
chr1	59041094	59043166	NM_002353	TACSTD2
chr15	90443831	90456222	NM_182616	C15orf38
chr15	98503932	98517068	NM_183376	ARRDC4
chr16	10622278	10674539	NM_001424	EMP2
chr16	10860532	10912621	NM_001079512	FAM18A
chr16	11022747	11036257	NM_014015	DEXI
chr16	12070601	12668146	NM_032167	SNX29
chr16	1383605	1399442	NM_001199098	BAIAP3
chr16	1386197	1399442	NM_001199096	BAIAP3
chr16	14165195	14360630	NM_014048	MKL2
chr16	1469943	1479345	NM_001010878	C16orf91
chr16	1823228	1826239	NM_001010865	EME2
chr16	1877224	1890203	NM_001142398	FAHD1
chr16	2034149	2037750	NM_005262	GFER
chr16	20911556	20936328	NM_020424	LYRM1
chr16	20912074	20936328	NM_001128301	LYRM1
chr16	20944475	21170762	NM_017539	DNAH3
chr16	21610855	21668792	NM_016025	METTL9
chr16	21652604	21663987	NM_005849	IGSF6
chr16	2198650	2204141	NM_014353	RAB26
chr16	2259253	2261069	NM_182563	C16orf79
chr16	25123046	25189551	NM_001032391	LCMT1
chr1	6266188	6281359	NM_207396	RNF207
chr16	2762422	2770552	NM_031948	PRSS27
chr16	28996146	29002104	NM_001014989	LAT
chr16	28996386	29002104	NM_014387	LAT
chr16	29086162	29128038	NR_003369	RRN3P2
chr16	30116130	30124878	NM_024307	GDPD3
chr16	30418734	30429916	NM_001142305	ZNF771
chr16	30591993	30597092	NM_152458	ZNF785
chr16	30905223	30905306	NR_031576	MIR762
chr16	31885078	31928627	NM_003414	ZNF267
chr1	63249776	63330941	NM_178221	ATG4C
chr16	3486109	3493490	NM_152457	ZNF597
chr16	3589035	3627392	NM_178844	NLRC3
chr1	63624753	63782901	NR_038252	LINC00466
chr1	63788729	63790797	NM_012183	FOXD3
chr1	64239689	64609052	NM_001083592	ROR1
chr16	4545858	4560348	NM_001127205	HMOX2
chr1	6475293	6479979	NM_019089	HES2
chr16	4800814	4817166	NM_021646	ZNF500
chr16	48389595	48396910	NR_040677	LOC100507577
chr16	48394445	48399784	NM_001006610	SIAH1
chr16	48394453	48419229	NM_003031	SIAH1
chr1	6484847	6521004	NM_031475	ESPN
chr16	4932507	4987136	NM_002705	PPL
chr1	64936475	65158741	NM_020925	CACHD1
chr16	56225250	56382111	NM_138736	GNAO1
chr16	56225250	56391356	NM_020988	GNAO1
chr16	56463047	56485261	NM_007006	NUDT21
chr16	57481336	57495187	NM_020312	COQ9
chr1	65991371	66101111	NM_001198689	LEPR
chr16	66586465	66600190	NM_001040138	CKLF
chr16	66637934	66647795	NR_037613	CMTM3
chr16	66638227	66647795	NM_144601	CMTM3
chr16	66638566	66647795	NM_181553	CMTM3
chr16	66638633	66647795	NR_037619	CMTM3
chr16	67063049	67134958	NM_022845	CBFB
chr16	67282854	67306094	NM_004594	SLC9A5
chr16	67679029	67691472	NM_001013838	RLTPR
chr16	67694850	67696681	NM_001037281	PARD6A
chr16	67918780	67920271	NM_198443	NRN1L
chr16	67968406	67970780	NM_002801	PSMB10
chr1	6684924	6693642	NM_001195753	THAP3
chr1	6685209	6693642	NM_001195752	THAP3
chr1	6685209	6695646	NM_138350	THAP3
chr16	68678150	68732957	NM_001793	CDH3
chr16	69377148	69385712	NM_144676	TMED6
chr16	69599868	69729591	NM_173215	NFAT5
chr16	69599868	69738569	NM_001113178	NFAT5
chr16	71507975	71523254	NM_006961	ZNF19
chr16	71660069	71675868	NM_001017967	MARVELD3
chr16	72042642	72059316	NM_001361	DHODH
chr16	75572014	75590136	NM_001077416	TMEM231
chr16	75572014	75590170	NM_001077419	TMEM231
chr16	76311175	76593135	NM_033401	CNTNAP4
chr16	76343734	76593135	NM_138994	CNTNAP4
chr16	771157	772590	NM_023933	FAM173A
chr16	78133326	78312593	NM_130791	WWOX
chr16	81348570	81413803	NM_022041	GAN
chr16	819427	832926	NM_001025190	MSLNL
chr16	82660398	83214630	NM_001220491	CDH13
chr16	82660398	83830215	NM_001220488	CDH13
chr16	84002236	84036379	NM_019065	NECAB2
chr16	84155743	84178800	NM_031463	HSDL1
chr1	6845383	6932107	NM_001195563	CAMTA1
chr1	6845383	6948261	NM_001242701	CAMTA1
chr1	6845383	7829766	NM_015215	CAMTA1
chr16	855442	863861	NM_001013638	PRR25
chr16	86521270	86542466	NR_036444	LOC400550
chr16	88729780	88741914	NR_024402	MGC23284
chr16	88729780	88753594	NR_024399	MGC23284
chr16	89627064	89633237	NM_001243131	RPL13
chr16	89627118	89633237	NM_033251	RPL13
chr16	90095315	90096309	NM_001214	C16orf3
chr17	13399005	13505244	NM_006042	HS3ST3A1
chr17	15491976	15523018	NM_006382	CDRT1
chr17	1606083	1613662	NM_001164407	TLCD2
chr17	1619816	1641893	NM_152348	WDR81
chr17	1627833	1641893	NM_001163811	WDR81
chr17	1628124	1641893	NM_001163809	WDR81
chr17	16345327	16395480	NM_001113567	FAM211A
chr17	16524047	16557167	NM_020787	ZNF624
chr17	18281078	18292960	NM_001145127	EVPLL
chr17	18625401	18639431	NM_001037330	TRIM16L
chr17	18647325	18682662	NM_031456	FBXW10
chr17	19140689	19240028	NM_148921	EPN2
chr17	19240866	19281495	NM_001243475	B9D1
chr17	19246482	19266046	NM_015681	B9D1
chr17	27895738	27900175	NM_138349	TP53I13
chr17	28951335	28953825	NR_033420	SH3GL1P2
chr17	29630787	29641130	NM_006495	EVI2B
chr17	33288548	33290205	NM_052857	ZNF830
chr17	34092875	34122640	NM_024302	MMP28
chr17	34105508	34122640	NM_001032278	MMP28
chr17	34198495	34207377	NM_002985	CCL5
chr17	34958024	34965407	NM_024864	MRM1
chr17	3576521	3599698	NM_175080	P2RX5
chr17	37213271	37237704	NR_036551	LOC100131347
chr17	37329708	37353956	NM_000723	CACNB1
chr17	37885408	37886788	NM_032339	MIEN1
chr17	4046461	4060991	NR_023347	CYB5D2
chr17	4046461	4060995	NM_001254756	CYB5D2
chr17	42248073	42256451	NM_080863	ASB16
chr17	42733761	42753165	NM_001145080	C17orf104
chr17	42785975	42827917	NR_036623	DBF4B
chr17	42977153	42980629	NM_213607	CCDC103
chr17	43471267	43503012	NM_199282	ARHGAP27
chr17	43583248	43597889	NR_002940	LRRC37A4
chr17	43716340	43719671	NR_026905	C17orf69
chr17	43716340	43723595	NR_026906	C17orf69
chr17	4402128	4443228	NM_001124758	SPNS2
chr17	44372496	44415160	NM_014834	LRRC37A
chr17	44376499	44439163	NM_016632	ARL17A
chr17	44376912	44439134	NM_001103154	ARL17B
chr17	44412267	44439163	NM_001113738	ARL17A
chr17	44590075	44633014	NM_001006607	LRRC37A2
chr17	45908992	45915079	NM_033413	LRRC46
chr17	46970147	46973232	NM_005175	ATP5G1
chr17	53046125	53241449	NM_178509	STXBP4
chr17	5322960	5332985	NM_001160267	RPAIN
chr17	5322960	5336340	NM_001160266	RPAIN
chr17	5390246	5394130	NM_024039	MIS12
chr17	56048909	56065615	NM_007146	VEZF1
chr17	56378593	56406152	NM_024418	BZRAP1
chr17	56597610	56605374	NR_037156	SEPT4
chr17	56597610	56606778	NM_004574	SEPT4
chr17	56597610	56609443	NM_080416	SEPT4
chr17	56597610	56618179	NM_001198713	SEPT4
chr17	56833231	57062534	NM_014906	PPM1E
chr1	761585	762902	NR_024321	LINC00115
chr17	62120389	62207502	NM_001433	ERN1
chr17	6354582	6459877	NM_031220	PITPNM3
chr17	66417421	66453653	NM_017983	WIPI1
chr17	66531256	66554568	NR_027751	FAM20A
chr17	66531256	66597095	NM_017565	FAM20A
chr17	67240575	67311774	NM_018672	ABCA5
chr17	67240575	67323323	NM_172232	ABCA5
chr17	68165675	68176183	NM_000891	KCNJ2
chr17	6939393	6943440	NM_201566	SLC16A13
chr17	7093209	7123369	NM_001365	DLG4
chr17	7239847	7254793	NM_014716	ACAP1
chr17	72427666	72443568	NM_022036	GPRC5C
chr17	7255207	7258262	NM_001002914	KCTD11
chr17	73717515	73753899	NM_000213	ITGB4
chr17	73720775	73753899	NM_001005619	ITGB4
chr17	73885040	73893054	NM_173547	TRIM65
chr17	74136636	74150729	NR_040017	LOC100507218
chr17	74261285	74267379	NM_182565	FAM100B
chr17	74270129	74303761	NM_032134	QRICH2
chr17	74466974	74483991	NM_001005498	RHBDF2
chr17	74466974	74497509	NM_024599	RHBDF2
chr17	74561460	74582145	NM_006456	ST6GALNAC2
chr17	7461608	7464925	NM_003808	TNFSF13
chr17	7482804	7485429	NM_001251	CD68
chr17	7482805	7485429	NM_001040059	CD68
chr17	75084724	75091068	NR_027058	LINC00338
chr17	76000317	76104916	NM_018996	TNRC6C
chr17	76183397	76193641	NR_027083	AFMID
chr17	76374734	76420639	NM_024419	PGS1
chr17	7743234	7758118	NM_001080424	KDM6B
chr17	77704881	77716021	NM_178543	ENPP7
chr17	78010430	78064620	NM_001243342	CCDC40
chr17	78010430	78074412	NM_017950	CCDC40
chr17	7816639	7819265	NR_024349	LOC284023
chr17	7826026	7832753	NM_004732	KCNAB3
chr17	78388966	78404171	NM_001164638	ENDOV
chr17	79091095	79139872	NM_001080395	AATK
chr17	79276623	79283048	NR_038080	LINC00482
chr17	79373539	79433358	NM_001080519	BAHCC1
chr17	79506910	79519429	NR_033338	C17orf70
chr17	79633760	79640936	NM_199287	CCDC137
chr17	80059345	80170689	NM_198082	CCDC57
chr17	8023907	8027410	NM_001165967	HES7
chr17	80614942	80656598	NM_006822	RAB40B
chr17	80787309	80797931	NM_024702	ZNF750
chr17	8123947	8127361	NR_026951	LINC00324
chr1	78245308	78344081	NM_198549	FAM73A
chr17	8261730	8263859	NR_024447	LOC100128288
chr17	8271972	8274858	NM_213597	KRBA2
chr17	9153787	9479275	NM_004853	STX8
chr17	9548949	9633003	NM_153210	USP43
chr17	9729380	9793022	NM_004246	GLP2R
chr18	10525872	10552766	NM_003826	NAPG
chr18	12658737	12725739	NM_147163	PSMG2
chr18	14075988	14132489	NR_033354	ZNF519
chr18	14099941	14132489	NM_145287	ZNF519
chr18	19749415	19782227	NM_005257	GATA6
chr18	21594383	21600262	NM_001243425	TTC39C
chr18	21719447	21741564	NM_138644	CABYR
chr18	2652168	2655394	NR_033754	CBX3P2
chr18	29202208	29264686	NM_004775	B4GALT6
chr18	42260862	42648475	NM_015559	SETBP1
chr1	84335056	84464833	NM_024686	TTLL7
chr1	84543744	84704181	NM_002731	PRKACB
chr18	45553638	45663680	NM_001039360	ZBTB7C
chr1	84609951	84704181	NM_182948	PRKACB
chr1	84630064	84704181	NM_001242857	PRKACB
chr1	84630648	84704181	NM_001242861	PRKACB
chr18	48321489	48346434	NM_031939	MRO
chr18	48321489	48351754	NM_001127174	MRO
chr18	48700919	48724051	NM_016626	MEX3C
chr18	51885170	51908404	NM_173529	C18orf54
chr1	85623355	85666728	NM_032184	SYDE2
chr18	596997	650293	NM_014410	CLUL1
chr18	60382671	60647676	NM_194449	PHLPP1
chr18	60994970	61034506	NM_002035	KDSR
chr18	61144143	61172318	NM_002639	SERPINB5
chr18	616699	650293	NM_199167	CLUL1
chr18	6511414	6590652	NM_001243517	LOC100130480
chr18	72909277	72921281	NM_175907	ZADH2
chr18	72922730	73001901	NM_005786	TSHZ1
chr1	87328127	87380107	NM_203341	SEP15
chr1	87819209	87837338	NR_038324	LOC100505768
chr1	89401455	89458643	NM_001008662	CCBL2
chr1	89445138	89458643	NM_001162536	RBMXL1
chr1	89990396	90063420	NM_001134476	LRRC8B
chr1	90024271	90063420	NM_015350	LRRC8B
chr1	90286572	90401989	NM_001134479	LRRC8D
chr1	90287479	90401989	NM_018103	LRRC8D
chr1	90460677	90494094	NM_182976	ZNF326
chr19	1000436	1009723	NM_138690	GRIN3B
chr19	10381516	10397291	NM_000201	ICAM1
chr19	10527448	10580307	NM_001243121	PDE4A
chr19	10531332	10580307	NM_001111307	PDE4A
chr19	10541520	10580307	NM_001111308	PDE4A
chr19	10543110	10580307	NM_001111309	PDE4A
chr19	11309970	11373157	NM_020812	DOCK6
chr19	11406823	11437672	NM_012466	TSPAN16
chr19	11432721	11450344	NM_004283	RAB3D
chr19	11616730	11639680	NM_001243204	ECSIT
chr19	11616730	11639987	NM_001142465	ECSIT
chr19	12382624	12405714	NM_001164276	ZNF44
chr19	12500827	12512088	NM_001080821	ZNF799
chr19	13106583	13209610	NM_002501	NFIX
chr19	1473199	1479228	NM_152482	C19orf25
chr19	1554667	1568057	NM_203304	MEX3D
chr19	15751706	15771570	NM_000896	CYP4F3
chr1	9164475	9189229	NM_024980	GPR157
chr19	16771937	16799816	NM_024074	TMEM38A
chr19	17634109	17664648	NM_173544	FAM129C
chr19	17935592	17958841	NM_000215	JAK3
chr19	18045904	18054794	NM_138442	CCDC124
chr19	18062110	18109930	NM_002248	KCNN1
chr19	1815244	1848452	NM_020695	REXO1
chr19	18307610	18314874	NM_002866	RAB3A
chr19	18367905	18385319	NM_001145304	KIAA1683
chr19	18545197	18548119	NM_001253389	ISYNA1
chr19	18545197	18548921	NM_001170939	ISYNA1
chr19	18545197	18548972	NR_045574	ISYNA1
chr19	18545197	18549111	NM_001170938	ISYNA1
chr19	18704034	18717660	NM_004750	CRLF1
chr19	19174802	19223704	NM_178526	SLC25A42
chr19	19312223	19314238	NM_176880	NR2C2AP
chr19	21473962	21512212	NM_021269	ZNF708
chr19	21541734	21571384	NR_027130	ZNF738
chr19	2389783	2426086	NM_182973	TMPRSS9
chr19	28281400	28284848	NR_027301	LOC148189
chr1	9294862	9331394	NM_004285	H6PD
chr19	2977535	2995182	NM_024760	TLE6
chr19	2997635	3029165	NM_003260	TLE2
chr19	2997635	3029612	NM_001144762	TLE2
chr19	2997635	3047633	NM_001144761	TLE2
chr19	30302900	30315215	NM_001238	CCNE1
chr19	33864574	33873592	NM_001806	CEBPG
chr19	33865429	33873592	NM_001252296	CEBPG
chr19	34972879	34992085	NM_001080436	WTIP
chr19	3506294	3536755	NM_016263	FZR1
chr19	35168566	35177302	NM_018443	ZNF302
chr19	3522953	3536755	NM_001136197	FZR1
chr19	3610626	3626813	NM_001080543	C19orf29
chr19	3610642	3626813	NM_021231	C19orf29
chr19	36359400	36370699	NM_005166	APLP1
chr1	93646280	93744287	NM_206886	CCDC18
chr19	36500021	36505141	NM_032878	ALKBH6
chr19	36500022	36505141	NM_198867	ALKBH6
chr19	3728373	3750682	NM_014428	TJP3
chr19	37288451	37319013	NR_040027	LOC284408
chr19	37288464	37319013	NR_040028	LOC284408
chr19	38085730	38105000	NM_001172226	ZNF540
chr19	38701648	38714890	NM_001135155	DPF1
chr19	38701648	38720317	NM_001135156	DPF1
chr19	38880938	38885116	NM_001039616	SPRED3
chr19	38880938	38886871	NM_001042522	SPRED3
chr19	39078280	39108643	NM_007181	MAP4K1
chr19	39369194	39390463	NM_012237	SIRT2
chr19	39369194	39390502	NM_030593	SIRT2
chr19	40502942	40523514	NM_178544	ZNF546
chr19	40534166	40562115	NM_001005851	ZNF780B
chr19	40899670	40919271	NM_020956	PRX
chr19	41281441	41302849	NR_037775	MIA-RAB4B
chr19	41284123	41302849	NM_016154	RAB4B
chr19	41284123	41314346	NR_037791	RAB4B-EGLN2
chr19	4183350	4224811	NM_133475	ANKRD24
chr19	41869870	41889987	NM_001098825	TMEM91
chr19	41882437	41889987	NM_001098823	TMEM91
chr19	41883168	41889987	NM_001042595	TMEM91
chr19	42829760	42882921	NM_001410	MEGF8
chr19	42905665	42931578	NM_005357	LIPE
chr19	43715942	43752798	NR_033888	LOC284344
chr19	44416775	44439411	NM_003425	ZNF45
chr1	94458393	94586705	NM_000350	ABCA4
chr19	44764032	44779470	NM_001207005	ZNF233
chr19	44764066	44779470	NM_181756	ZNF233
chr19	44930425	44952665	NM_014518	ZNF229
chr19	45504706	45541456	NM_006509	RELB
chr19	46171501	46185717	NM_000164	GIPR
chr19	46286263	46296060	NM_004943	DMWD
chr19	46522411	46526556	NM_005091	PGLYRP1
chr19	46713498	46718094	NR_027003	DKFZp434J0226
chr19	48248792	48260323	NM_015710	GLTSCR2
chr1	94883932	94944260	NM_001122674	ABCD3
chr1	94883932	94984219	NM_002858	ABCD3
chr19	48988527	49016446	NM_001080434	LMTK3
chr19	49251267	49258647	NM_000148	FUT1
chr19	49622662	49654280	NM_003660	PPFIA3
chr19	49661015	49715098	NM_017636	TRPM4
chr19	51293671	51298481	NM_033068	ACPT
chr19	52196592	52208443	NR_024330	LINC00085
chr19	52536676	52552073	NM_014650	ZNF432
chr19	52658124	52674896	NM_001102657	ZNF836
chr19	53115617	53193886	NM_001242538	ZNF83
chr19	53206065	53233135	NM_030972	ZNF611
chr19	53206065	53238297	NM_001161501	ZNF611
chr19	53206065	53238307	NM_001161500	ZNF611
chr19	53268747	53290034	NM_198457	ZNF600
chr19	54663833	54676944	NM_001145303	TMC4
chr19	55738001	55740632	NM_173804	TMEM86B
chr19	57752052	57774106	NM_001145078	ZNF805
chr19	57922528	57933307	NM_006959	ZNF17
chr19	57980953	57988938	NM_001144068	ZNF772
chr19	58058342	58067725	NM_001039654	ZNF550
chr19	58082933	58090243	NM_017879	ZNF416
chr19	58987794	58992597	NM_017908	ZNF446
chr19	5904851	5910263	NM_001017921	VMAC
chr19	5993174	6110664	NM_000635	RFX2
chr19	6372443	6375261	NM_032306	ALKBH7
chr1	9648931	9665020	NM_001010866	TMEM201
chr19	7112265	7294011	NM_000208	INSR
chr19	7943516	7945117	NR_033250	LOC388499
chr19	7953389	7966908	NM_025061	LRRC8E
chr19	8429010	8439257	NM_139314	ANGPTL4
chr19	9920942	9929731	NM_017703	FBXL12
chr20	10004459	10200154	NR_040710	LOC100131208
chr20	10199476	10288066	NM_130811	SNAP25
chr20	1352355	1373816	NM_054014	FKBP1A
chr20	17474549	17512013	NM_001195	BFSP1
chr20	17474549	17539605	NM_001161705	BFSP1
chr20	18118498	18123812	NM_001164811	PET117
chr20	18467187	18477887	NM_006606	RBBP9
chr20	20370271	20693266	NM_020343	RALGAPA2
chr20	23331372	23335408	NM_013248	NXT1
chr20	24929865	24940564	NM_003650	CST7
chr20	25433337	25566153	NM_025176	NINL
chr20	2637269	2637340	NR_002739	SNORD56
chr20	30102240	30127596	NM_178582	HM13
chr20	31350190	31397162	NM_175848	DNMT3B
chr20	31367657	31397162	NM_175850	DNMT3B
chr20	33890368	33999945	NM_199487	UQCC
chr20	35380193	35402154	NM_024918	DSN1
chr20	35380193	35402230	NM_001145318	DSN1
chr20	35973087	36033821	NM_005417	SRC
chr20	35974556	36033821	NM_198291	SRC
chr20	37053842	37053978	NR_002910	SNORA71B
chr20	3912068	3996054	NM_007219	RNF24
chr20	3912068	3996216	NM_001134338	RNF24
chr20	39314516	39317876	NM_005461	MAFB
chr20	39807088	39928739	NM_015035	ZHX3
chr20	42136319	42170535	NM_032107	L3MBTL1
chr20	42143075	42170535	NM_015478	L3MBTL1
chr20	42219578	42275862	NM_016004	IFT52
chr20	42295708	42345122	NM_002466	MYBL2
chr20	42805456	42816218	NM_175913	JPH2
chr20	42984440	43058311	NM_175914	HNF4A
chr20	43029923	43060030	NM_000457	HNF4A
chr20	43803539	43805185	NM_002638	PI3
chr20	44470359	44486048	NM_005469	ACOT8
chr20	44509847	44513905	NM_080603	ZSWIM1
chr20	47240792	47444420	NM_020820	PREX1
chr20	48697660	48770335	NM_199203	TMEM189-UBE2V1
chr20	49411466	49493714	NM_198799	BCAS4
chr20	51801821	52111869	NM_001193421	TSHZ2
chr20	54987167	55034396	NM_001164116	CASS4
chr20	54987313	55034396	NM_001164114	CASS4
chr20	5731042	5844559	NM_152504	C20orf196
chr20	58152563	58422766	NM_001199505	PHACTR3
chr20	58179602	58422766	NM_080672	PHACTR3
chr20	58251715	58422766	NM_001199506	PHACTR3
chr20	58296264	58422766	NM_183244	PHACTR3
chr20	62159775	62168707	NM_005975	PTK6
chr20	62507483	62512243	NR_045370	LOC100505815
chr2	101964815	102003965	NM_153836	CREG2
chr2	102770401	102796334	NM_000877	IL1R1
chr2	10281980	10350942	NM_182626	C2orf48
chr2	109403218	109492847	NM_144978	CCDC138
chr2	109745996	110262207	NM_001099289	SH3RF3
chr2	110300375	110371783	NM_144710	SEPT10
chr21	10906742	10990920	NM_199259	TPTE
chr21	11057795	11098937	NM_001187	BAGE
chr2	111878490	111926022	NM_138624	BCL2L11
chr2	112895961	112945791	NM_153214	FBLN7
chr2	113931559	113960677	NM_012455	PSD4
chr2	113973573	114036498	NM_003466	PAX8
chr2	114341229	114356613	NR_024077	WASH2P
chr2	114384816	114400975	NM_013412	RABL2A
chr21	15743436	15755509	NM_006948	HSPA13
chr21	18885223	18942429	NM_001207065	CXADR
chr21	18885223	18965897	NM_001207066	CXADR
chr21	19161283	19191703	NM_001100421	C21orf91
chr2	119981383	120023227	NM_018234	STEAP3
chr2	120770603	120864492	NM_001184939	EPB41L5
chr2	120770603	120936697	NM_001184937	EPB41L5
chr2	121103718	121109383	NM_002193	INHBB
chr2	121554866	121750229	NM_005270	GLI2
chr21	27011588	27087235	NM_021219	JAM2
chr2	128056244	128100805	NM_006609	MAP3K2
chr21	30452872	30548202	NM_020152	C21orf7
chr2	130908964	130939330	NM_017751	SMPD4
chr2	132199733	132202467	NR_002826	LOC401010
chr21	33784751	33887697	NM_058187	C21orf63
chr21	34804792	34852316	NR_040016	TMEM50B
chr21	34821447	34852316	NM_006134	TMEM50B
chr2	135624202	135676176	NR_036549	LOC100129961
chr21	36160097	36260987	NM_001001890	RUNX1
chr21	36160097	36421595	NM_001754	RUNX1
chr21	36193573	36260987	NM_001122607	RUNX1
chr21	37415981	37432611	NM_001007259	SETD4
chr21	37415983	37432611	NR_040088	SETD4
chr21	38071990	38118219	NM_009586	SIM2
chr21	38123188	38338956	NM_001242784	HLCS
chr21	38123188	38353264	NM_001242785	HLCS
chr21	38123188	38362545	NM_000411	HLCS
chr21	38437663	38445103	NM_153681	PIGP
chr2	138721807	138739248	NM_001024075	HNMT
chr21	39739182	40033618	NM_001243432	ERG
chr21	39751949	39956869	NM_001243429	ERG
chr21	39751949	40032591	NM_001243428	ERG
chr21	39751949	40033704	NM_004449	ERG
chr21	40777769	40816128	NM_152505	LCA5L
chr2	140988995	142889270	NM_018557	LRP1B
chr21	43406939	43430496	NM_020727	ZNF295
chr21	43892596	43916401	NM_080860	RSPH1
chr21	43919741	44001550	NM_018964	SLC37A1
chr21	44263203	44299678	NM_033661	WDR4
chr21	45193830	45196259	NM_000100	CSTB
chr21	48055506	48080068	NM_001242866	PRMT2
chr2	148602569	148688393	NM_001616	ACVR2A
chr2	152341852	152591001	NM_004543	NEB
chr2	152689285	152955235	NM_001005746	CACNB4
chr2	152689285	152955593	NM_000726	CACNB4
chr2	159027868	159313265	NM_138803	CCDC148
chr2	159145099	159313265	NM_001171637	CCDC148
chr2	159825145	160089170	NM_001145909	TANC1
chr2	160797259	160919126	NM_001195641	PLA2R1
chr2	160802325	160919126	NM_001007267	PLA2R1
chr2	161128661	161350318	NM_002897	RBMS1
chr2	167051696	167232497	NM_002977	SCN9A
chr2	169921298	169952677	NM_005771	DHRS9
chr2	169923544	169952677	NM_199204	DHRS9
chr2	169929084	169952677	NM_001142270	DHRS9
chr2	170501934	170550931	NM_001085447	C2orf77
chr2	171673199	171699269	NM_013445	GAD1
chr2	171673199	171717659	NM_000817	GAD1
chr2	174062440	174146764	NR_033882	MLK7-AS1
chr2	175296374	175351811	NM_001033045	GPR155
chr2	175424301	175499307	NM_003387	WIPF1
chr2	175424301	175547627	NM_001077269	WIPF1
chr2	175664041	175712346	NM_001206602	CHN1
chr2	176999568	177001826	NR_038435	LOC100506783
chr2	178487976	178753466	NM_001077196	PDE11A
chr2	178487976	178937482	NM_016953	PDE11A
chr2	178494126	178787564	NM_001077358	PDE11A
chr2	179345198	179369782	NM_019091	PLEKHA3
chr2	183943286	183964722	NM_080876	DUSP19
chr2	185463092	185804214	NM_194250	ZNF804A
chr2	188343304	188419219	NM_001032281	TFPI
chr2	191371618	191399468	NM_001142645	TMEM194B
chr2	191513847	191557492	NM_005966	NAB1
chr2	191894301	192015986	NM_003151	STAT4
chr2	191894301	192016322	NM_001243835	STAT4
chr2	196602426	196933536	NM_018897	DNAH7
chr2	196998306	197036336	NM_004226	STK17B
chr2	197063976	197457335	NM_020760	HECW2
chr2	198669425	199014608	NM_006226	PLCL1
chr2	20068614	20084808	NR_033875	FLJ12334
chr2	201677055	201686966	NM_001207068	BZW1
chr2	201980876	202006323	NM_001127184	CFLAR
chr2	201980876	202037411	NM_001202517	CFLAR
chr2	201983268	202037411	NM_001127183	CFLAR
chr2	201997687	202037411	NM_001202518	CFLAR
chr2	202098165	202146638	NM_033358	CASP8
chr2	202098165	202152434	NM_033355	CASP8
chr2	202122753	202152434	NM_001080125	CASP8
chr2	202125222	202152434	NM_033356	CASP8
chr2	205410515	206484886	NM_205863	PARD3B
chr2	207602488	207630050	NM_001039845	MDH1B
chr2	20817563	20850864	NM_022460	HS1BP3
chr2	208686011	208890284	NM_001080475	PLEKHM3
chr2	211052715	211090215	NM_001608	ACADL
chr2	211482294	211484599	NR_002763	CPS1-IT1
chr2	212240441	213403352	NM_005235	ERBB4
chr2	214149115	214182702	NM_001025436	SPAG16
chr2	214149115	215275225	NM_024532	SPAG16
chr2	215593274	215674428	NM_000465	BARD1
chr2	215796265	215896810	NM_015657	ABCA12
chr2	216279383	216300791	NM_054034	FN1
chr2	216807313	216878346	NM_018000	MREG
chr2	218148745	218621316	NR_026597	DIRC3
chr22	18270415	18507325	NM_015241	MICAL3
chr2	218664511	218808796	NM_022648	TNS1
chr2	219135114	219211516	NM_015488	PNKD
chr22	19428409	19435755	NM_001166242	C22orf39
chr2	219472487	219501909	NM_032726	PLCD4
chr2	219524378	219528166	NM_004328	BCS1L
chr2	219646471	219680016	NM_000784	CYP27A1
chr22	19701986	19710845	NM_002688	SEPT5
chr22	19705957	19710845	NM_001009939	SEPT5
chr22	19863039	19929359	NM_006440	TXNRD2
chr22	20008630	20053447	NM_152906	C22orf25
chr2	220408744	220415317	NM_001005209	TMEM198
chr2	220436953	220440435	NM_002191	INHA
chr2	220492291	220506702	NM_201574	SLC4A3
chr22	21128382	21142008	NM_000185	SERPIND1
chr22	21369441	21382302	NM_001159554	P2RX6
chr22	21369463	21382302	NM_005446	P2RX6
chr22	21771692	21805750	NM_015094	HIC2
chr2	223289321	223423617	NM_152386	SGPP2
chr22	23401592	23484241	NM_014433	RTDR1
chr22	23412668	23467221	NM_002073	GNAZ
chr22	24033047	24041363	NM_153615	RGL4
chr22	24373116	24374043	NM_001144931	LOC391322
chr2	224461657	224467217	NM_003469	SCG2
chr22	24981590	24989035	NM_207644	FAM211B
chr22	29904155	29949644	NM_001002879	THOC5
chr22	29904155	29949736	NM_003678	THOC5
chr22	30116343	30127820	NM_182527	CABP7
chr2	230222344	230579286	NM_139072	DNER
chr22	31608249	31676066	NM_005569	LIMK2
chr22	31644347	31673624	NM_001031801	LIMK2
chr22	31644347	31676066	NM_016733	LIMK2
chr2	233470766	233547491	NM_001243252	EFHD1
chr2	234600320	234681945	NM_205862	UGT1A6
chr2	234601511	234681951	NM_001072	UGT1A6
chr2	234774089	234777055	NR_024322	MSL3P1
chr2	23608297	23931483	NM_052920	KLHL29
chr2	236402732	237040444	NM_014914	AGAP1
chr2	237074306	237076652	NM_001485	GBX2
chr2	237103514	237172988	NM_212556	ASB18
chr22	37447778	37459430	NM_024681	KCTD17
chr22	37865100	37882425	NM_001166343	MFNG
chr22	37865100	37882478	NR_029413	MFNG
chr22	38004480	38014127	NM_001001561	GGA1
chr22	38035683	38052050	NM_018957	SH3BP1
chr2	238875586	238951423	NM_080678	UBE2F
chr2	238875586	239008054	NR_037904	UBE2F-SCLY
chr2	241388835	241396117	NR_024014	PP14571
chr2	241938254	242033643	NM_001080437	SNED1
chr2	242053049	242088919	NM_001252124	PASK
chr22	42069936	42078556	NM_005008	NHP2L1
chr22	42069936	42084913	NM_001003796	NHP2L1
chr22	42196677	42222303	NM_024821	CCDC134
chr2	243030843	243102469	NR_024437	LOC728323
chr22	43599228	43739394	NM_173050	SCUBE1
chr22	44220386	44258378	NM_014351	SULT4A1
chr22	44319618	44343448	NM_025225	PNPLA3
chr22	45739944	45809500	NM_148674	SMC1B
chr22	45809573	45828295	NM_015653	RIBC2
chr22	46449725	46454402	NR_027034	LOC150381
chr2	24807345	24993570	NM_003743	NCOA1
chr2	25042038	25142055	NM_004036	ADCY3
chr22	50609159	50618724	NM_001160300	PANX2
chr22	50919984	50924866	NM_024866	ADM2
chr22	50920152	50924866	NM_001253845	ADM2
chr22	50946644	50958191	NM_014551	NCAPH2
chr22	50964181	50968258	NM_001113756	TYMP
chr22	50964181	50968514	NM_001953	TYMP
chr2	264868	272481	NM_001040649	ACP1
chr2	26915580	26954066	NM_002246	KCNK3
chr2	27422454	27435175	NR_028323	SLC5A6
chr2	27873678	27886449	NM_014860	SUPT7L
chr2	29204163	29275096	NM_199280	FAM179A
chr2	29338307	29406679	NM_024692	CLIP4
chr2	3605975	3609340	NR_038429	LOC100506054
chr2	3605976	3609340	NR_038431	LOC100506054
chr2	36583369	36778278	NM_016441	CRIM1
chr2	36923832	36986818	NM_001177972	VIT
chr2	36923832	37041937	NM_053276	VIT
chr2	37064840	37193615	NM_003162	STRN
chr2	38813	46588	NM_001077710	FAM110C
chr2	39005326	39009106	NM_024775	GEMIN6
chr2	44589042	44999729	NM_024766	CAMKMT
chr2	45879042	46415129	NM_005400	PRKCE
chr2	46808412	46844251	NM_173074	PIGF
chr2	48034058	48115858	NM_025133	FBXO11
chr2	48034058	48132932	NM_001190274	FBXO11
chr2	53897449	54087170	NM_001164165	GPR75-ASB3
chr2	60684328	60780633	NM_022893	BCL11A
chr2	61293005	61351413	NM_001129993	KIAA1841
chr2	61293362	61365169	NM_032506	KIAA1841
chr2	61404554	61414686	NM_152392	AHSA2
chr2	63271099	63274846	NR_027069	LOC100132215
chr2	63271099	63275656	NR_033389	LOC100132215
chr2	63348534	63815867	NM_015910	WDPCP
chr2	65537984	65659656	NM_181784	SPRED2
chr2	66662531	66799891	NM_002398	MEIS1
chr2	7017795	7038363	NM_080657	RSAD2
chr2	7057522	7184309	NM_014746	RNF144A
chr2	71336805	71357394	NM_032601	MCEE
chr2	73169164	73298965	NM_144579	SFXN5
chr2	73481809	73496758	NM_001080410	FBXO41
chr2	74443368	74570534	NM_133478	SLC4A5
chr2	74448560	74542152	NM_021196	SLC4A5
chr2	74881392	74909185	NM_004263	SEMA4F
chr2	76974849	77749502	NM_001134745	LRRTM4
chr2	85360582	85537511	NM_031283	TCF7L1
chr2	85661917	85664152	NM_198482	SH2D6
chr2	85825669	85829822	NR_033179	TMEM150A
chr2	86730552	86948245	NM_001198954	RNF103-CHMP3
chr2	95813399	95825263	NM_032788	ZNF514
chr2	97202463	97218371	NM_212481	ARID5A
chr2	97513723	97523756	NM_016466	ANKRD39
chr2	99061320	99198284	NM_001566	INPP4A
chr2	99235568	99279936	NM_001160154	MGAT4A
chr2	99235568	99347589	NM_012214	MGAT4A
chr2	99758184	99767928	NM_144706	C2orf15
chr2	99900700	99917639	NM_174898	LYG1
chr3	101546833	101579869	NM_001005474	NFKBIZ
chr3	10157332	10168874	NM_018462	BRK1
chr3	105085556	105272014	NM_001243281	ALCAM
chr3	106828636	106959485	NR_028303	LOC100302640
chr3	107761940	107809935	NM_001777	CD47
chr3	11178778	11304939	NM_001098213	HRH1
chr3	11196213	11304939	NM_001098212	HRH1
chr3	11267668	11304939	NM_001098211	HRH1
chr3	113005776	113160361	NM_001164496	WDR52
chr3	113081711	113160361	NM_018338	WDR52
chr3	114056946	114102489	NM_001164342	ZBTB20
chr3	119540801	119813264	NM_002093	GSK3B
chr3	12045861	12227226	NM_003178	SYN2
chr3	12045861	12233532	NM_133625	SYN2
chr3	121613170	121663034	NM_001145998	SLC15A2
chr3	12194567	12200851	NM_003256	TIMP4
chr3	123001142	123135189	NM_001199642	ADCY5
chr3	123001142	123167392	NM_183357	ADCY5
chr3	123331142	123603149	NM_053027	MYLK
chr3	124303505	124440036	NM_007064	KALRN
chr3	124801479	124930243	NM_001195483	SLC12A8
chr3	124801479	124931609	NM_024628	SLC12A8
chr3	125247701	125314381	NM_022776	OSBPL11
chr3	125635443	125648867	NR_024251	LOC100125556
chr3	12581279	12586963	NM_001195279	LOC100129480
chr3	126061477	126076236	NM_014079	KLF15
chr3	12838170	12876313	NM_001162499	CAND2
chr3	128806411	128840647	NM_001204886	RAB43
chr3	128806411	128840765	NM_001204885	RAB43
chr3	128806411	128840857	NM_001204884	RAB43
chr3	128806411	128840993	NM_001204883	RAB43
chr3	129120163	129147494	NM_207307	C3orf25
chr3	129366634	129407575	NR_033361	TMCC1
chr3	129366634	129599402	NM_001017395	TMCC1
chr3	129366634	129612419	NM_001128224	TMCC1
chr3	12938718	13008960	NM_014869	IQSEC1
chr3	12938718	13114617	NM_001134382	IQSEC1
chr3	129816624	129830276	NR_024252	FAM86HP
chr3	130569368	130722046	NM_001199181	ATP2C1
chr3	130569368	130735555	NM_001199182	ATP2C1
chr3	130612834	130722046	NM_001199179	ATP2C1
chr3	130612858	130735555	NM_001001485	ATP2C1
chr3	130612904	130722046	NM_001199184	ATP2C1
chr3	130612904	130735555	NM_001199183	ATP2C1
chr3	130613291	130722046	NM_014382	ATP2C1
chr3	130613291	130735555	NM_001199185	ATP2C1
chr3	130613433	130735555	NM_001001487	ATP2C1
chr3	130732720	130745646	NM_014065	ASTE1
chr3	130745693	130893981	NM_145910	NEK11
chr3	130745693	131069309	NM_024800	NEK11
chr3	131100514	131107674	NM_001171905	NUDT16
chr3	131100608	131107674	NM_152395	NUDT16
chr3	131100624	131107674	NR_033268	NUDT16
chr3	132318980	132321382	NM_178445	CCRL1
chr3	133543079	133614691	NM_016577	RAB6B
chr3	133651539	133748920	NM_005630	SLCO2A1
chr3	136055998	136471245	NM_005862	STAG1
chr3	136537860	136574734	NM_001097600	TMEM22
chr3	136676706	136729926	NM_144717	IL20RB
chr3	137780826	137834451	NM_173543	DZIP1L
chr3	139171725	139195352	NM_004164	RBP2
chr3	140950681	141013486	NM_001037172	ACPL2
chr3	14153576	14166371	NM_001098502	CHCHD4
chr3	142025448	142166853	NM_019001	XRN1
chr3	142719686	142720309	NR_034032	LOC100289361
chr3	14716605	14814543	NM_032137	C3orf20
chr3	149375996	149379149	NR_040250	WWTR1-AS1
chr3	151980404	151987415	NR_027038	LOC401093
chr3	153839148	153975616	NM_015595	ARHGEF26
chr3	155480400	155524055	NM_173657	C3orf33
chr3	155588324	155655520	NM_003875	GMPS
chr3	156465131	156534851	NR_038387	LOC730091
chr3	156527059	156529810	NR_003284	PA2G4P4
chr3	156977531	157217445	NM_024621	VEPH1
chr3	156977531	157221136	NM_001167912	VEPH1
chr3	157177409	157213295	NM_001167917	VEPH1
chr3	157827891	158262576	NM_016625	RSRC1
chr3	159943422	159946000	NM_001168214	C3orf80
chr3	167967309	168548374	NR_021485	EGFEM1P
chr3	169511215	169530574	NM_153353	LRRC34
chr3	169513428	169530574	NM_001172780	LRRC34
chr3	171318194	171528284	NM_002662	PLD1
chr3	178866310	178952497	NM_006218	PIK3CA
chr3	178957536	178977679	NR_028135	KCNMB3
chr3	178960553	178977679	NM_171829	KCNMB3
chr3	182733005	182817365	NM_020166	MCCC1
chr3	183533663	183543393	NM_024871	MAP6D1
chr3	18389132	18466829	NM_002971	SATB1
chr3	18389132	18480265	NM_001131010	SATB1
chr3	185207388	185216845	NM_080652	TMEM41A
chr3	185225569	185270369	NM_139248	LIPH
chr3	187871662	188608460	NM_001167672	LPP
chr3	187930720	188608460	NM_005578	LPP
chr3	187943192	188608460	NM_001167671	LPP
chr3	189507448	189615068	NM_001114981	TP63
chr3	191857181	192126838	NM_021032	FGF12
chr3	191857181	192445388	NM_004113	FGF12
chr3	194308401	194354150	NM_001166306	TMEM44
chr3	196594726	196661584	NM_152699	SENP5
chr3	196769430	197025447	NM_004087	DLG1
chr3	197518144	197598456	NM_032773	LRCH3
chr3	20209935	20227698	NM_001012411	SGOL1
chr3	20209935	20227724	NM_001199253	SGOL1
chr3	30647993	30735633	NM_003242	TGFBR2
chr3	3168599	3190706	NM_182916	TRNT1
chr3	32023265	32033228	NM_001137674	ZNF860
chr3	32280170	32411813	NM_178868	CMTM8
chr3	33131907	33138293	NM_001136238	TMPPE
chr3	33318933	33428757	NM_012157	FBXL2
chr3	33318936	33428757	NM_001171713	FBXL2
chr3	33429828	33481870	NM_014517	UBP1
chr3	33429828	33481897	NM_001128161	UBP1
chr3	38179968	38184512	NM_001172569	MYD88
chr3	3841120	3889387	NM_020873	LRRN1
chr3	38495789	38534633	NM_001106	ACVR2B
chr3	39149151	39180394	NM_001105513	TTC21A
chr3	43120728	43147565	NM_032806	C3orf39
chr3	44481261	44519162	NM_181489	ZNF445
chr3	44666510	44686752	NM_006991	ZNF197
chr3	44690232	44702283	NM_003420	ZNF35
chr3	44790235	44803173	NM_020696	KIAA1143
chr3	47603727	47620359	NM_001206944	CSPG5
chr3	47603727	47621730	NM_001206945	CSPG5
chr3	48481685	48485537	NM_015933	CCDC72
chr3	48599150	48601201	NM_033199	UCN2
chr3	48955220	48956818	NM_001123040	C3orf71
chr3	49454210	49460111	NR_028435	AMT
chr3	50242691	50258406	NM_006841	SLC38A3
chr3	50643884	50649262	NM_013324	CISH
chr3	52321835	52327021	NM_001144951	GLYCTK
chr3	52321835	52329272	NR_026701	GLYCTK
chr3	52444526	52457657	NM_016483	PHF7
chr3	52467267	52479043	NM_020163	SEMA3G
chr3	53529030	53846492	NM_000720	CACNA1D
chr3	53880576	53899827	NM_018725	IL17RB
chr3	56654159	56698074	NM_015224	FAM208A
chr3	56654159	56717135	NM_001112736	FAM208A
chr3	57483730	57530071	NM_198564	DNAH12
chr3	58477822	58488087	NM_001128214	KCTD6
chr3	63850232	63989136	NM_000333	ATXN7
chr3	63884074	63989136	NM_001177387	ATXN7
chr3	68053358	68594771	NM_213609	FAM19A1
chr3	69985750	69988216	NM_001184968	MITF
chr3	71728439	71774526	NM_001134651	EIF4E3
chr3	71728439	71778269	NM_001134650	EIF4E3
chr3	71728439	71803532	NM_001134649	EIF4E3
chr3	71728439	71803924	NM_173359	EIF4E3
chr3	73110809	73112471	NM_018029	EBLN2
chr3	75470702	75484266	NR_024241	FAM86DP
chr3	8792094	8811300	NM_000916	OXTR
chr3	88188261	88193814	NM_018293	ZNF654
chr3	93591880	93692934	NM_000313	PROS1
chr3	93733214	93747454	NM_001001850	STX19
chr3	93776765	93781831	NM_176815	DHFRL1
chr3	9745509	9771592	NM_153635	CPNE9
chr3	99273152	99717059	NR_031662	MIR548G
chr3	99357453	99515158	NM_001850	COL8A1
chr3	99551987	99833349	NM_182909	FILIP1L
chr3	99566771	99595046	NM_014890	FILIP1L
chr3	99566771	99833349	NM_001042459	FILIP1L
chr3	9987225	9994078	NM_207351	PRRT3
chr4	100010007	100222513	NR_037884	LOC100507053
chr4	102268933	102270040	NR_033874	FLJ20021
chr4	103717132	103748340	NM_181892	UBE2D3
chr4	103717132	103748708	NM_181887	UBE2D3
chr4	103717132	103749105	NM_181888	UBE2D3
chr4	103717132	103749307	NM_181889	UBE2D3
chr4	103717132	103790003	NM_181893	UBE2D3
chr4	103717132	103790032	NM_181890	UBE2D3
chr4	103946651	103998170	NM_178833	SLC9B2
chr4	106290233	106395227	NM_176867	PPA2
chr4	109541721	109551639	NM_000995	RPL34
chr4	109541748	109551639	NM_033625	RPL34
chr4	110351118	110354973	NR_039978	1/2-SBSRNA4
chr4	110354970	110461615	NM_006323	SEC24B
chr4	110834039	110934118	NM_001178131	EGF
chr4	111538579	111544254	NM_000325	PITX2
chr4	111538579	111563279	NM_001204397	PITX2
chr4	113152894	113191211	NM_001128426	AP1AR
chr4	115519610	115598202	NM_001128174	UGT8
chr4	115543522	115598202	NM_003360	UGT8
chr4	120217573	120221968	NM_001001701	C4orf3
chr4	120217573	120225600	NM_001170330	C4orf3
chr4	123747862	123819390	NM_002006	FGF2
chr4	123813798	123843761	NM_007083	NUDT6
chr4	123813798	123844159	NM_198041	NUDT6
chr4	128886460	128952455	NM_001039717	C4orf29
chr4	128982502	129030056	NM_032239	LARP1B
chr4	128982502	129043507	NM_178043	LARP1B
chr4	128982502	129132289	NM_018078	LARP1B
chr4	129190391	129209984	NM_006320	PGRMC2
chr4	129805151	130014764	NM_144643	SCLT1
chr4	13335036	13339925	NR_003132	HSP90AB2P
chr4	139978870	140005647	NM_006874	ELF2
chr4	144792018	144826716	NM_198682	GYPE
chr4	144796467	144826716	NM_002102	GYPE
chr4	146540539	146581187	NM_172250	MMAA
chr4	146681887	146859607	NM_178835	ZNF827
chr4	147175136	147443123	NM_001029998	SLC10A7
chr4	148999914	149363672	NM_001166104	NR3C2
chr4	151503076	151505845	NM_006439	MAB21L2
chr4	153457415	153460415	NR_033797	DKFZP434I0714
chr4	153690505	153700916	NM_145720	TIGD4
chr4	157682762	157892546	NM_016205	PDGFC
chr4	157997276	158093242	NM_000824	GLRB
chr4	157997554	158093242	NM_001166060	GLRB
chr4	159131400	159176439	NM_018342	TMEM144
chr4	16162127	16228161	NM_153365	TAPT1
chr4	1641607	1685718	NM_001013622	FAM53A
chr4	1641607	1685988	NM_001174070	FAM53A
chr4	164245116	164253947	NM_000909	NPY1R
chr4	164415672	164441691	NM_018352	C4orf43
chr4	165997229	166034024	NM_001100389	TMEM192
chr4	166198943	166201175	NR_026575	GK3P
chr4	169137441	169239958	NM_017631	DDX60
chr4	170981372	171011183	NM_016228	AADAT
chr4	170981372	171011372	NM_182662	AADAT
chr4	175157809	175205402	NM_012180	FBXO8
chr4	175411327	175443792	NM_000860	HPGD
chr4	175411327	175444044	NR_027332	HPGD
chr4	17882217	18023483	NM_001166139	LCORL
chr4	183060158	183065668	NR_027107	MGC45800
chr4	183245136	183724177	NM_001080477	ODZ3
chr4	186317839	186321390	NM_181726	ANKRD37
chr4	1894508	1944302	NM_007331	WHSC1
chr4	190861973	190884359	NM_004477	FRG1
chr4	2061238	2070816	NM_178557	NAT8L
chr4	2073644	2230958	NM_181808	POLN
chr4	25121626	25162204	NM_016955	SEPSECS
chr4	3465032	3496209	NM_173660	DOK7
chr4	3943668	3957148	NR_024253	FAM86EP
chr4	39824482	39979576	NM_001100399	PDS5A
chr4	4291923	4323513	NM_145291	ZBTB49
chr4	4420695	4543775	NM_016930	STX18
chr4	4543857	4712664	NR_037888	LOC100507266
chr4	4861391	4865660	NM_002448	MSX1
chr4	52709275	52783003	NM_015115	DCUN1D4
chr4	52886860	52904485	NM_000232	SGCB
chr4	53457126	53522759	NM_001134223	USP46
chr4	53457126	53525502	NM_022832	USP46
chr4	56719815	56771244	NM_018261	EXOC1
chr4	57036360	57196890	NM_020722	KIAA1211
chr4	5822490	5890315	NM_001313	CRMP1
chr4	5822490	5894785	NM_001014809	CRMP1
chr4	6271576	6304992	NM_001145853	WFS1
chr4	68337988	68411256	NM_001812	CENPC1
chr4	71570653	71655614	NM_001130709	RUFY3
chr4	73940501	74124502	NM_032217	ANKRD17
chr4	75174203	75179307	NM_001013442	EPGN
chr4	76831807	76862166	NM_001042402	NAAA
chr4	76834808	76862166	NM_014435	NAAA
chr4	76871067	76912113	NM_018115	SDAD1
chr4	77356252	77704405	NM_020859	SHROOM3
chr4	77870894	77959768	NM_018243	SEPT11
chr4	7967036	8160559	NM_001130087	ABLIM2
chr4	8201059	8242830	NM_018986	SH3TC1
chr4	83956238	83996971	NM_016129	COPS4
chr4	84213613	84255966	NM_001199830	HPSE
chr4	84213613	84256034	NM_001098540	HPSE
chr4	84213613	84256306	NM_006665	HPSE
chr4	84328498	84377025	NM_133636	HELQ
chr4	84377117	84382929	NM_016067	MRPS18C
chr4	84382093	84406290	NM_139076	FAM175A
chr4	84457652	84527026	NM_032717	AGPAT9
chr4	85504056	85572493	NM_001263	CDS1
chr4	87797357	87813575	NM_144645	C4orf36
chr4	88394487	88450655	NM_001128310	SPARCL1
chr4	88896801	88904563	NM_000582	SPP1
chr4	89299890	89364249	NM_017912	HERC6
chr4	89647105	89744402	NM_001015045	FAM13A
chr4	90645249	90758127	NM_007308	SNCA
chr4	90645249	90758350	NM_000345	SNCA
chr4	90645249	90759447	NM_001146055	SNCA
chr4	91156181	91703154	NM_207491	FAM190A
chr4	926261	952443	NM_032326	TMEM175
chr4	95373037	95509370	NM_001011516	PDLIM5
chr4	981444	987183	NM_022042	SLC26A1
chr4	981444	987224	NM_213613	SLC26A1
chr4	9827847	10041872	NM_001001290	SLC2A9
chr5	10226437	10250014	NM_199133	FAM173B
chr5	1050488	1112172	NM_006598	SLC12A7
chr5	109755197	110062450	NM_001039763	TMEM232
chr5	111496222	111498198	NR_015370	EPB41L4A-AS1
chr5	111498314	111755010	NM_022140	EPB41L4A
chr5	112357795	112630612	NM_002387	MCC
chr5	112357795	112824527	NM_001085377	MCC
chr5	115177618	115249778	NM_001284	AP3S1
chr5	118172568	118324240	NM_173666	DTWD2
chr5	118407083	118584822	NM_005509	DMXL1
chr5	122424840	122523745	NM_001136239	PRDM6
chr5	125695787	125829853	NM_001146319	GRAMD3
chr5	125758868	125829853	NM_001146320	GRAMD3
chr5	125800786	125829853	NM_001146322	GRAMD3
chr5	127357243	127418766	NR_015360	FLJ33630
chr5	127593600	127873735	NM_001999	FBN2
chr5	130506640	130541119	NM_181705	LYRM7
chr5	131528303	131562935	NM_004199	P4HA2
chr5	131528303	131563556	NM_001142599	P4HA2
chr5	136310986	136835018	NM_004598	SPOCK1
chr5	136953188	137071779	NM_017415	KLHL3
chr5	138609440	138618873	NR_036536	SNHG4
chr5	139028300	139062680	NM_016463	CXXC5
chr5	140011312	140013035	NM_000591	CD14
chr5	140797259	140892548	NM_018927	PCDHGB7
chr5	140800536	140803653	NM_032091	PCDHGA11
chr5	140800536	140892546	NM_032092	PCDHGA11
chr5	141016516	141020631	NM_173828	RELL2
chr5	141032967	141061800	NM_022481	ARAP3
chr5	141324529	141338627	NM_016580	PCDH12
chr5	142150291	142608572	NM_001135608	ARHGAP26
chr5	145138581	145214867	NM_205846	PRELID2
chr5	145138581	145214899	NM_138492	PRELID2
chr5	145463875	145483946	NM_001029869	PLAC8L1
chr5	148206155	148208197	NM_000024	ADRB2
chr5	148521053	148639999	NM_014945	ABLIM3
chr5	149151502	149234585	NM_001172699	PPARGC1B
chr5	149493401	149535422	NM_002609	PDGFRB
chr5	150157507	150176298	NM_032947	C5orf62
chr5	153371268	153418497	NM_018691	FAM114A2
chr5	156565450	156569786	NM_001100816	MED7
chr5	156565450	156569921	NM_004270	MED7
chr5	157158322	157166772	NM_017872	THG1L
chr5	166711842	167691162	NM_001122679	ODZ2
chr5	172068275	172118533	NM_001142651	NEURL1B
chr5	17379014	17387419	NR_033975	LOC401177
chr5	175969511	176022769	NM_001171976	CDHR2
chr5	176732500	176739292	NM_001142935	MXD3
chr5	176829138	176836577	NM_000505	F12
chr5	176853686	176868354	NM_001004105	GRK6
chr5	176873795	176883287	NM_030567	PRR7
chr5	176875325	176883283	NM_001174102	PRR7
chr5	176928905	176937427	NM_001144876	DOK3
chr5	176946789	176981548	NM_001190946	FAM193B
chr5	177664616	178017556	NM_173465	COL23A1
chr5	179264265	179285840	NM_016175	C5orf45
chr5	180620923	180627930	NM_203297	TRIM7
chr5	304290	438405	NM_020731	AHRR
chr5	32585604	32604185	NM_006713	SUB1
chr5	34017962	34043371	NM_030945	C1QTNF3
chr5	36606456	36609399	NM_001166696	SLC1A3
chr5	38403633	38465582	NM_182798	EGFLAM
chr5	40841409	40855456	NM_032587	CARD6
chr5	43526369	43557195	NM_182789	PAIP1
chr5	43526369	43557521	NM_183323	PAIP1
chr5	54720682	54830873	NM_176895	PPAP2A
chr5	55230924	55290821	NM_001190981	IL6ST
chr5	56110899	56191978	NM_005921	MAP3K1
chr5	60169658	60240905	NM_000082	ERCC8
chr5	64859130	64883370	NM_015342	PPWD1
chr5	70330950	70363497	NM_001515	GTF2H2
chr5	74063102	74072734	NM_014886	NSA2
chr5	75699148	76003957	NM_006633	IQGAP2
chr5	76382622	76444176	NR_024398	LOC728723
chr5	77781037	77944648	NM_005779	LHFPL2
chr5	78073036	78282357	NM_000046	ARSB
chr5	78111333	78281766	NM_198709	ARSB
chr5	78365546	78385897	NM_017614	BHMT2
chr5	78669785	78809700	NM_004272	HOMER1
chr5	7869216	7901235	NM_024010	MTRR
chr5	79646423	79647785	NR_003665	CRSP8P
chr5	79922044	79950800	NM_000791	DHFR
chr5	80501461	80746718	NR_002754	RNU5E-1
chr5	80501462	80746718	NR_002755	RNU5D-1
chr5	80529138	80562217	NM_001825	CKMT2
chr5	80533383	80597388	NR_034122	LOC100131067
chr5	83238125	83680611	NM_005711	EDIL3
chr5	8457799	8463209	NR_039989	LOC100505738
chr5	86564069	86687743	NM_002890	RASA1
chr5	86564740	86687743	NM_022650	RASA1
chr5	88014057	88179283	NM_002397	MEF2C
chr5	88014057	88199922	NM_001193347	MEF2C
chr5	89770680	89810369	NM_006467	POLR3G
chr5	89854616	90460033	NM_032119	GPR98
chr5	95220801	95297775	NM_012081	ELL2
chr5	95726039	95748689	NM_001177876	PCSK1
chr5	95726039	95767863	NM_001177875	PCSK1
chr5	95726039	95768985	NM_000439	PCSK1
chr5	96110187	96143892	NM_001040458	ERAP1
chr5	96110187	96149848	NM_001198541	ERAP1
chr5	98104998	98132198	NM_001012761	RGMB
chr5	988424	997455	NM_001242737	LOC100506688
chr6	101846860	102517958	NM_175768	GRIK2
chr6	105585561	105617819	NR_037157	C6orf112
chr6	105605774	105624130	NR_024539	POPDC3
chr6	105605774	105627858	NM_022361	POPDC3
chr6	109307639	109415708	NM_014454	SESN1
chr6	110012423	110146634	NM_014845	FIG4
chr6	111804674	111923497	NR_034109	TRAF3IP2-AS1
chr6	11538510	11583757	NM_001100829	TMEM170B
chr6	116937641	116954148	NM_001010892	RSPH4A
chr6	118781934	118973020	NM_001042475	CEP85L
chr6	118781934	119031238	NM_001178035	CEP85L
chr6	123109970	123130864	NM_006714	SMPDL3A
chr6	124125068	125146786	NM_153355	NKAIN2
chr6	125229391	125284173	NR_026876	STL
chr6	125596495	125623282	NM_016063	HDDC2
chr6	127609856	127663552	NM_001139510	ECHDC1
chr6	127609856	127664754	NM_018479	ECHDC1
chr6	129204285	129837710	NM_000426	LAMA2
chr6	13279526	13295818	NM_001242698	LOC100130357
chr6	13363586	13408369	NM_001242630	GFOD1
chr6	13363586	13486415	NM_001242628	GFOD1
chr6	134308718	134373789	NM_145176	SLC2A12
chr6	135356994	135376036	NM_001145207	HBS1L
chr6	135502452	135540310	NM_005375	MYB
chr6	135502452	135540311	NM_001130172	MYB
chr6	13574760	13605970	NM_031244	SIRT5
chr6	135818938	136011976	NR_026805	LINC00271
chr6	13621729	13711796	NM_005493	RANBP9
chr6	136878186	137113656	NM_005923	MAP3K5
chr6	137143701	137235072	NM_000288	PEX7
chr6	138743180	138893668	NM_020464	NHSL1
chr6	139117247	139225207	NM_001077706	ECT2L
chr6	144261436	144329541	NM_006718	PLAGL1
chr6	144261436	144385735	NM_001080951	PLAGL1
chr6	147829827	147891157	NM_001030060	SAMD5
chr6	149916010	149969940	NM_001204076	KATNA1
chr6	150238013	150244214	NM_001001788	RAET1G
chr6	150920998	151164799	NM_001029884	PLEKHG1
chr6	151725988	151773316	NM_017909	RMND1
chr6	154726432	154831753	NM_173515	CNKSR3
chr6	155585146	155597682	NM_001001346	CLDN20
chr6	157802556	158094977	NM_024630	ZDHHC14
chr6	159071045	159185908	NM_001242395	SYTL3
chr6	160148151	160177351	NM_004906	WTAP
chr6	160148619	160170453	NM_152857	WTAP
chr6	160181290	160183364	NR_037166	LOC100129518
chr6	166822853	167275771	NM_001006932	RPS6KA2
chr6	170884659	170893742	NM_001199462	PDCD2
chr6	170884659	170893780	NM_002598	PDCD2
chr6	18128544	18155374	NM_000367	TPMT
chr6	18387580	18469105	NM_182757	RNF144B
chr6	24473325	24489799	NM_177483	GPLD1
chr6	26273203	26273640	NM_003525	HIST1H2BI
chr6	26365397	26378540	NM_001197249	BTN3A2
chr6	26365397	26378548	NM_007047	BTN3A2
chr6	26365469	26378540	NM_001197248	BTN3A2
chr6	26368405	26378540	NM_001197246	BTN3A2
chr6	26383323	26395100	NM_001197238	BTN2A2
chr6	26383328	26395100	NM_006995	BTN2A2
chr6	26383438	26395100	NM_001197237	BTN2A2
chr6	26440699	26453643	NM_006994	BTN3A3
chr6	26839265	26924333	NR_003504	GUSBP2
chr6	27100094	27100575	NM_021058	HIST1H2BJ
chr6	27878962	27880174	NM_033057	OR2B2
chr6	27925018	27925960	NM_012367	OR2B6
chr6	2854890	2876744	NR_033851	MGC39372
chr6	29694377	29716826	NR_026972	HLA-F-AS1
chr6	30594612	30612448	NR_033822	ATAT1
chr6	30594612	30614598	NR_033823	ATAT1
chr6	30594662	30612448	NM_001190724	ATAT1
chr6	30594662	30614598	NM_001031722	ATAT1
chr6	31082864	31088252	NM_001264	CDSN
chr6	31132113	31134615	NM_203289	POU5F1
chr6	31132113	31138451	NM_002701	POU5F1
chr6	31868775	31913449	NM_001178063	C2
chr6	32120578	32122142	NR_037171	LOC100507547
chr6	3269206	3445218	NM_021945	SLC22A23
chr6	3269206	3456793	NM_015482	SLC22A23
chr6	32821937	32827628	NM_002800	PSMB9
chr6	32861952	32871535	NR_037177	LOC100294145
chr6	33154221	33160245	NM_001163771	COL11A2
chr6	34385230	34393902	NM_001014	RPS10
chr6	35420137	35434881	NM_021922	FANCE
chr6	35465650	35480647	NM_003322	TULP1
chr6	35548333	35656719	NM_001145777	FKBP5
chr6	37787306	38122399	NM_021943	ZFAND3
chr6	43543877	43588260	NM_006502	POLH
chr6	43612766	43638748	NM_001193341	RSPH9
chr6	43638933	43655549	NM_001193343	MRPS18A
chr6	45389913	45518819	NM_004348	RUNX2
chr6	46188466	46459060	NM_001251974	RCAN2
chr6	46188466	46459804	NM_001251973	RCAN2
chr6	46517444	46620523	NM_016593	CYP39A1
chr6	47845763	48036425	NM_001013732	C6orf138
chr6	47867344	48036425	NM_207499	C6orf138
chr6	49431095	49460820	NM_018132	CENPQ
chr6	5108652	5261172	NM_001164841	LYRM4
chr6	5186833	5261172	NM_001164840	LYRM4
chr6	52226925	52272575	NM_133367	PAQR8
chr6	53158887	53213977	NM_001242831	ELOVL5
chr6	53512698	53530506	NM_001003760	KLHL31
chr6	56954827	57035098	NM_015555	ZNF451
chr6	57053581	57086257	NM_183227	RAB23
chr6	57053581	57087078	NM_016277	RAB23
chr6	655938	656964	NM_148959	HUS1B
chr6	70385640	70507049	NM_018368	LMBRD1
chr6	71377478	71571716	NM_021940	SMAP1
chr6	72596649	73112845	NM_014989	RIMS1
chr6	72922513	73112845	NM_001168408	RIMS1
chr6	72926144	73112845	NM_001168409	RIMS1
chr6	72926462	73112845	NM_001168410	RIMS1
chr6	73951037	74019938	NM_001251874	KHDC1
chr6	73983861	74020088	NR_027005	C6orf147
chr6	7402879	7418270	NM_153005	RIOK1
chr6	74171453	74211179	NM_001123226	MTO1
chr6	7727010	7881961	NM_001718	BMP6
chr6	8013799	8102828	NR_037618	EEF1E1-MUTED
chr6	80816343	81055987	NM_183050	BCKDHB
chr6	83602185	83775545	NM_198920	UBE2CBP
chr6	86386724	86388451	NR_003038	SNHG5
chr6	87795215	87804865	NM_000735	CGA
chr6	89319988	89673348	NM_003800	RNGTT
chr6	89855768	89875284	NM_001010853	PM20D2
chr6	90036343	90062619	NM_016021	UBE2J1
chr6	90341942	90348216	NR_028493	LYRM2
chr6	90341942	90348474	NM_020466	LYRM2
chr6	90353230	90529442	NM_014611	MDN1
chr6	96969701	97003151	NM_015323	UFL1
chr6	99282579	99286666	NM_005604	POU3F2
chr6	99817347	99842082	NM_017421	COQ3
chr7	100081549	100092422	NM_173564	NYAP1
chr7	100956647	100965093	NM_001130822	RABL5
chr7	101459183	101901513	NM_001202543	CUX1
chr7	101460881	101901513	NM_181552	CUX1
chr7	102277471	102283238	NM_001114403	UPK3BL
chr7	102389398	102449672	NM_001145268	FAM185A
chr7	102815461	102920759	NR_003561	DPY19L2P2
chr7	1036622	1177893	NM_001134395	C7orf50
chr7	104650988	104654588	NR_024586	LOC100216545
chr7	105245220	105319609	NM_138495	ATXN7L1
chr7	105245220	105517031	NM_020725	ATXN7L1
chr7	106809405	106842974	NM_001244262	HBP1
chr7	106809459	106842974	NM_012257	HBP1
chr7	107788070	107880614	NM_001037132	NRCAM
chr7	108210188	108215294	NM_012328	DNAJB9
chr7	110731061	110765509	NM_001099660	LRRN3
chr7	112120907	112130943	NM_001134468	C7orf53
chr7	112121065	112130943	NM_182597	C7orf53
chr7	112405786	112430478	NM_022484	TMEM168
chr7	114055051	114333827	NM_014491	FOXP2
chr7	114066556	114294198	NM_001172767	FOXP2
chr7	116593952	116599867	NR_002329	ST7-OT4
chr7	120427373	120498177	NM_012338	TSPAN12
chr7	120590816	120597034	NM_198267	ING3
chr7	120590816	120615711	NM_019071	ING3
chr7	123092235	123174718	NM_178827	IQUB
chr7	127637561	127640130	NR_027330	SND1-IT1
chr7	128312345	128323309	NM_001128926	FAM71F2
chr7	128312345	128323379	NM_001012454	FAM71F2
chr7	128577993	128590088	NM_001098630	IRF5
chr7	128578270	128590088	NM_032643	IRF5
chr7	128580771	128590088	NM_001098627	IRF5
chr7	130146079	130353598	NM_012133	COPG2
chr7	130565750	130598069	NR_034120	LOC646329
chr7	130628918	130791789	NR_024153	FLJ43663
chr7	130628918	130793562	NR_015431	FLJ43663
chr7	134212343	134226166	NM_020299	AKR1B10
chr7	134233848	134264592	NM_001080538	AKR1B15
chr7	138391038	138458782	NM_130841	ATP6V0A4
chr7	138391038	138482941	NM_020632	ATP6V0A4
chr7	138728265	138794465	NM_020119	ZC3HAV1
chr7	139246315	139477693	NM_001113239	HIPK2
chr7	139877060	139879440	NR_024451	LOC100134229
chr7	140433812	140624564	NM_004333	BRAF
chr7	140705960	140714479	NM_016071	MRPS33
chr7	140705960	140714781	NM_053035	MRPS33
chr7	140774031	141180179	NM_001195278	LOC100507421
chr7	141404137	141438030	NR_015392	FLJ40852
chr7	144149033	144533146	NM_022445	TPK1
chr7	148799877	148823438	NM_001001661	ZNF425
chr7	148823507	148880118	NM_020781	ZNF398
chr7	150035406	150038763	NM_002889	RARRES2
chr7	150750898	150755052	NM_004935	CDK5
chr7	150750901	150755052	NM_001164410	CDK5
chr7	151163097	151217010	NM_005614	RHEB
chr7	152456850	152552463	NM_020445	ACTR3B
chr7	154720226	154741196	NR_024476	LOC100132707
chr7	154735399	154794682	NM_007349	PAXIP1
chr7	158820865	158937649	NM_003382	VIPR2
chr7	16127151	16460947	NM_001101426	ISPD
chr7	18126571	18708466	NM_001204144	HDAC9
chr7	18535368	18708465	NM_014707	HDAC9
chr7	18535368	18708466	NM_001204146	HDAC9
chr7	18548899	18708466	NM_001204148	HDAC9
chr7	23636997	23684327	NM_138771	CCDC126
chr7	2443194	2474216	NM_001243794	CHST12
chr7	26191846	26226756	NM_004289	NFE2L3
chr7	26706687	26904341	NM_003930	SKAP2
chr7	27145808	27166639	NM_153631	HOXA3
chr7	2767740	2883959	NM_007353	GNA12
chr7	30052883	30066268	NM_017946	FKBP14
chr7	30691558	30722141	NM_001883	CRHR2
chr7	30691558	30739719	NM_001202481	CRHR2
chr7	30791750	30932002	NR_037598	INMT-FAM188B
chr7	30811032	30932002	NM_032222	FAM188B
chr7	33169151	33645680	NM_001033605	BBS9
chr7	37960162	37991542	NM_017549	EPDR1
chr7	37960920	37991542	NM_001242948	EPDR1
chr7	39017608	39504390	NM_001166018	POU6F2
chr7	43548326	43562141	NR_038276	LOC100506895
chr7	44618761	44621827	NM_182547	TMED4
chr7	56119377	56131682	NM_001762	CCT6A
chr7	5862790	5894066	NR_023382	ZNF815
chr7	6144549	6201195	NM_032172	USP42
chr7	65338256	65419800	NM_173517	VKORC1L1
chr7	6838565	6865926	NM_198097	CCZ1B
chr7	69063904	70257475	NM_001127231	AUTS2
chr7	69063905	70257885	NM_015570	AUTS2
chr7	73624086	73644164	NM_032463	LAT2
chr7	76026840	76071388	NM_007155	ZP3
chr7	7606615	7647110	NM_019005	MIOS
chr7	76751933	76924521	NM_020879	CCDC146
chr7	77428108	77553500	NM_001127360	PHTF2
chr7	77428108	77586821	NM_001127358	PHTF2
chr7	83587658	83824217	NM_006080	SEMA3A
chr7	86781676	86825648	NR_024550	DMTF1
chr7	86781869	86825648	NM_021145	DMTF1
chr7	86974950	86989425	NM_001243745	CROT
chr7	87563565	87811428	NM_021721	ADAM22
chr7	89783688	89794141	NM_012449	STEAP1
chr7	90338711	90839904	NM_012395	CDK14
chr7	92234234	92463231	NM_001259	CDK6
chr7	92234234	92465941	NM_001145306	CDK6
chr7	92817899	92855782	NM_001039372	HEPACAM2
chr7	937536	994289	NM_006869	ADAP1
chr7	94214535	94285521	NM_003919	SGCE
chr7	94536948	94925727	NM_001166160	PPP1R9A
chr7	94539209	94925727	NM_001166161	PPP1R9A
chr7	94927668	94953884	NM_000446	PON1
chr7	97846046	97881468	NM_015395	TECPR1
chr7	97920961	98030427	NM_018842	BAIAP2L1
chr7	99717264	99723128	NM_152755	CNPY4
chr7	99775537	99812010	NM_012447	STAG3
chr8	102064281	102088479	NR_033962	FLJ42969
chr8	103216728	103251059	NM_001172477	RRM2B
chr8	103216728	103251346	NM_015713	RRM2B
chr8	109455852	109499136	NM_014673	TTC35
chr8	119201694	119634184	NM_001101676	SAMD12
chr8	119390226	119634184	NM_207506	SAMD12
chr8	119935795	119964383	NM_002546	TNFRSF11B
chr8	12294521	12424354	NR_040092	LOC100506990
chr8	124194751	124222318	NM_207006	FAM83A
chr8	125487007	125500859	NM_007218	RNF139
chr8	130760441	130799134	NM_031415	GSDMC
chr8	130853715	130952000	NM_016623	FAM49B
chr8	141668480	142011412	NM_001199649	PTK2
chr8	143751725	143764145	NR_033343	PSCA
chr8	143761873	143764145	NM_005672	PSCA
chr8	143783669	143808391	NR_038925	LOC100288181
chr8	144329108	144344875	NM_173832	ZFP41
chr8	144519824	144623620	NM_015117	ZC3H3
chr8	144816309	144828507	NR_033849	LOC100128338
chr8	145579087	145582183	NM_012162	FBXL6
chr8	145998500	146012725	NM_030580	ZNF34
chr8	146024260	146034529	NM_213605	ZNF517
chr8	146102335	146126846	NM_021061	ZNF250
chr8	146198974	146228285	NR_023392	ZNF252
chr8	17013835	17080241	NM_016353	ZDHHC2
chr8	1772148	1906807	NM_014629	ARHGEF10
chr8	182199	197339	NM_173539	ZNF596
chr8	182383	197339	NM_001042416	ZNF596
chr8	18384812	18666405	NM_206909	PSD3
chr8	18384812	18871196	NM_015310	PSD3
chr8	22457113	22461662	NM_173686	C8orf58
chr8	22993103	23021540	NM_003840	TNFRSF10D
chr8	23145611	23153792	NM_001136108	R3HCC1
chr8	25276773	25282556	NM_000825	GNRH1
chr8	28747910	28910242	NM_001135726	HMBOX1
chr8	28748224	28910242	NM_024567	HMBOX1
chr8	28924794	29120610	NM_015254	KIF13B
chr8	29190578	29206322	NM_057158	DUSP4
chr8	29190578	29208267	NM_001394	DUSP4
chr8	30241943	30429734	NM_006867	RBPMS
chr8	31497267	32600770	NM_013962	NRG1
chr8	37594096	37604071	NM_001003791	ERLIN2
chr8	37594198	37604071	NM_001003790	ERLIN2
chr8	38243958	38266062	NM_001199659	LETM2
chr8	38244648	38266062	NM_001199660	LETM2
chr8	38585703	38710546	NM_001146216	TACC1
chr8	38644721	38710546	NM_001122824	TACC1
chr8	42010463	42028701	NM_001134296	AP3M2
chr8	42032235	42065194	NM_033011	PLAT
chr8	49984902	49988642	NM_001007176	C8orf22
chr8	59717976	60031767	NM_014729	TOX
chr8	614199	681226	NM_207332	ERICH1
chr8	6261076	6264069	NR_040040	LOC100287015
chr8	6264112	6304940	NM_001172574	MCPH1
chr8	66556887	66620573	NM_001145839	MTFR1
chr8	66626568	66753969	NM_001242318	PDE7A
chr8	67834708	67834784	NR_002598	SNORD87
chr8	74702839	74791110	NM_001001481	UBE2W
chr8	74857372	74884522	NM_005648	TCEB1
chr8	80947104	80993010	NM_001025252	TPD52
chr8	80947104	81083836	NM_005079	TPD52
chr8	8993763	9008220	NM_024607	PPP1R3B
chr8	8993763	9009152	NM_001201329	PPP1R3B
chr8	90945563	90996899	NM_002485	NBN
chr8	91803920	91971630	NM_022351	NECAB1
chr8	92082423	92099323	NM_016023	OTUD6B
chr8	95732102	95806076	NM_181787	DPY19L4
chr8	97251644	97273796	NM_015942	MTERFD1
chr8	9911829	10286401	NM_012331	MSRA
chr8	9953065	10286401	NM_001135671	MSRA
chr9	100615536	100618997	NM_004473	FOXE1
chr9	101050363	101471479	NM_005458	GABBR2
chr9	102861510	103063426	NM_014425	INVS
chr9	103235519	103339918	NM_003692	TMEFF1
chr9	104161162	104172942	NM_003452	ZNF189
chr9	106856540	106903700	NM_001042551	SMC2
chr9	106856830	106903700	NM_001042550	SMC2
chr9	108006928	108153682	NM_080546	SLC44A1
chr9	108456824	108537444	NM_018112	TMEM38B
chr9	112137973	112191323	NM_001145371	PTPN3
[truncated: 158 more rows]
