# Supplementary material for: RNA editing by ADAR1 leads to context-dependent transcriptome-wide changes in RNA secondary structure
Source: Nat Commun. 2017 Nov 13;8:1440. doi: 10.1038/s41467-017-01458-8 (PMC5682290; doi:10.1038/s41467-017-01458-8)
Supplement: Supplementary file 8 — Supplementary Data 6 [file 41467_2017_1458_MOESM8_ESM.xlsx]

## Sheet: Supplementary Data 6
#Supplementary Data 6- List of SSC exons with Avg. number of read starts >50
#The list is in BED format
#Annot - Annotation of the exon. The format of this field is seperated by ":" between gene_symbols, refseq_id, and exon location (5utr,cds,3utr,ncExon).
# for example : TMEM106B;TMEM106B:NM_001134232;NM_018374:cds;cds - gene_symbol = TMEM106B, Refseq_ID= NM_001134232 AND NM_018374, in both transcripts this exon is part of the CDS.
chrom	start (hg19)	end (hg19)	annot	score	strand
chr7	12254436	12254653	TMEM106B;TMEM106B:NM_001134232;NM_018374:cds;cds	0	+
chr12	27181217	27181394	MED21:NM_004264:cds	0	+
chr2	74383210	74383694	MOB1A:NM_018221:utr3	0	-
chr1	186324541	186324690	TPR:NM_003292:cds	0	-
chr3	4535031	4535289	ITPR1;ITPR1;ITPR1:NM_001099952;NM_001168272;NM_002222:utr5;utr5;utr5	0	+
chr14	102378737	102378810	PPP2R5C;PPP2R5C;PPP2R5C;PPP2R5C:NM_001161725;NM_001161726;NM_002719;NM_178586:cds;cds;cds;cds	0	+
chr3	79067611	79068609	ROBO1;ROBO1:NM_001145845;NM_133631:utr5;utr5	0	-
chr8	146032575	146033780	ZNF517:NM_213605:cds	0	+
chr6	88273847	88273950	RARS2:NM_020320:cds	0	-
chr5	127593600	127595146	FBN2:NM_001999:utr3	0	-
chr8	145141028	145141119	GPAA1:NM_003801:utr3	0	+
chr14	91947919	91948537	SMEK1:NM_001284280:cds	0	-
chr14	39617014	39619553	TRAPPC6B;TRAPPC6B:NM_001079537;NM_177452:utr3;utr3	0	-
chr6	108204191	108204350	SEC63:NM_007214:cds	0	-
chr20	32232452	32237837	CBFA2T2;CBFA2T2;CBFA2T2:NM_001032999;NM_001039709;NM_005093:utr3;utr3;utr3	0	+
chr10	91511102	91511228	KIF20B;KIF20B:NM_001284259;NM_016195:cds;cds	0	+
chr5	133942639	133942756	SAR1B;SAR1B:NM_001033503;NM_016103:cds;cds	0	-
chrX	47092313	47092618	USP11:NM_004651:cds	0	+
chr9	139887794	139887863	C9orf142:NM_183241:cds	0	+
chr1	227335059	227335260	CDC42BPA;CDC42BPA:NM_003607;NM_014826:cds;cds	0	-
chr5	6618062	6618137	NSUN2;NSUN2;NSUN2:NM_001193455;NM_017755;NR_037947:cds;cds;ncExon	0	-
chr5	112257887	112258031	REEP5:NM_005669:utr5	0	-
chr2	114512741	114512883	SLC35F5;SLC35F5:NM_025181;NR_104470:cds;ncExon	0	-
chr5	14290824	14291337	TRIO:NM_007118:cds	0	+
chr15	48733917	48734043	FBN1:NM_000138:cds	0	-
chr7	100962236	100962344	IFT22:NM_001130821:utr5	0	-
chr10	3201105	3201234	PITRM1;PITRM1;PITRM1:NM_001242307;NM_001242309;NM_014889:cds;cds;cds	0	-
chr12	53679707	53680696	ESPL1:NM_012291:cds	0	+
chr2	102487955	102488147	MAP4K4:NM_145686:cds	0	+
chr20	50768684	50769967	ZFP64;ZFP64;ZFP64:NM_018197;NM_022088;NM_199426:cds;cds;cds	0	-
chr14	81972417	81972585	SEL1L;SEL1L:NM_001244984;NM_005065:cds;cds	0	-
chr2	61538918	61539045	USP34:NM_014709:cds	0	-
chr11	557883	558039	LMNTD2:NM_173573:cds	0	-
chr5	145665593	145668784	RBM27:NM_018989:utr3	0	+
chr1	9795005	9795232	CLSTN1;CLSTN1:NM_001009566;NM_014944:cds;cds	0	-
chr3	196529887	196530035	PAK2:NM_002577:cds	0	+
chr1	155646464	155646537	YY1AP1:NM_139121:utr5	0	-
chr19	36108972	36109097	HAUS5:NM_015302:cds	0	+
chr14	24706276	24706358	GMPR2;GMPR2;GMPR2;GMPR2;GMPR2;GMPR2;GMPR2:NM_001002000;NM_001002001;NM_001002002;NM_001283021;NM_001283022;NM_001283023;NM_016576:cds;cds;cds;cds;cds;cds;cds	0	+
chr2	209119662	209119867	IDH1:NM_005896:utr5	0	-
chr1	117529422	117529589	PTGFRN:NM_020440:cds	0	+
chr6	1312674	1312939	FOXQ1:NM_033260:utr5	0	+
chr3	15676930	15677195	BTD;BTD;BTD;BTD:NM_000060;NM_001281723;NM_001281724;NM_001281726:cds;cds;cds;cds	0	+
chr16	20817766	20818139	LOC81691:NM_001199053:utr5	0	+
chr18	29419274	29419420	TRAPPC8:NM_014939:cds	0	-
chr12	6959630	6959760	CDCA3:NM_031299:cds	0	-
chr1	145585355	145585622	PIAS3:NM_006099:cds	0	+
chr3	185764105	185766427	ETV5:NM_004454:utr3	0	-
chr11	65486343	65486425	KAT5;KAT5;KAT5;KAT5:NM_001206833;NM_006388;NM_182709;NM_182710:cds;cds;cds;cds	0	+
chr4	69179816	69180041	YTHDC1;YTHDC1:NM_001031732;NM_133370:cds;cds	0	-
chrX	153736804	153736928	FAM3A;FAM3A;FAM3A;FAM3A;FAM3A;FAM3A:NM_001171132;NM_001171133;NM_001171134;NM_001282311;NM_001282312;NM_021806:cds;cds;cds;cds;cds;cds	0	-
chr4	144467077	144467200	SMARCA5:NM_003601:cds	0	+
chr12	14923706	14924018	HIST4H4:NM_175054:cds	0	-
chr9	101494290	101498800	ANKS6:NM_173551:utr3	0	-
chr19	13058990	13059172	RAD23A;RAD23A;RAD23A;RAD23A:NM_001270362;NM_001270363;NM_005053;NR_072976:cds;cds;cds;ncExon	0	+
chr3	28360999	28361120	CMC1:NM_182523:cds	0	+
chr19	46890622	46890710	PPP5C;PPP5C:NM_001204284;NM_006247:cds;cds	0	+
chr8	146156123	146157976	ZNF16;ZNF16:NM_001029976;NM_006958:cds;cds	0	-
chr22	50615367	50616831	PANX2;PANX2;PANX2:NM_001160300;NM_052839;NR_027691:cds;cds;ncExon	0	+
chr13	95838954	95839146	ABCC4;ABCC4:NM_001105515;NM_005845:cds;cds	0	-
chrX	47045463	47045570	RBM10;RBM10;RBM10;RBM10;RBM10:NM_001204466;NM_001204467;NM_001204468;NM_005676;NM_152856:cds;cds;cds;cds;cds	0	+
chr5	40854548	40855456	CARD6:NM_032587:utr3	0	+
chr5	138269490	138269778	CTNNA1;CTNNA1;CTNNA1;CTNNA1:NM_001290309;NM_001290310;NM_001290312;NM_001903:cds;cds;cds;cds	0	+
chr19	46136118	46136229	EML2;EML2;EML2:NM_001193268;NM_001193269;NM_012155:cds;cds;cds	0	-
chr12	133281204	133281273	PXMP2:NM_018663:cds	0	+
chr9	130550225	130550392	CDK9:NM_001261:cds	0	+
chr10	101915901	101915991	ERLIN1;ERLIN1:NM_001100626;NM_006459:cds;cds	0	-
chr8	22926407	22926700	TNFRSF10B;TNFRSF10B:NM_003842;NM_147187:utr5;utr5	0	-
chr7	27565058	27565832	HIBADH:NM_152740:utr3	0	-
chr20	35234136	35234468	C20orf24:NR_026562:ncExon	0	+
chrX	153055166	153055279	IDH3G;IDH3G:NM_004135;NM_174869:cds;cds	0	-
chr2	47134948	47135108	MCFD2;MCFD2;MCFD2;MCFD2;MCFD2:NM_001171506;NM_001171507;NM_001171508;NM_001171511;NM_139279:cds;cds;cds;cds;cds	0	-
chr10	43279842	43280018	BMS1:NM_014753:cds	0	+
chr6	7295624	7295718	SSR1;SSR1:NM_001292008;NM_003144:cds;cds	0	-
chr3	139085409	139085617	COPB2:NR_023350:ncExon	0	-
chr2	39006132	39006260	GEMIN6:NM_024775:cds	0	+
chr5	145536965	145537191	LARS:NM_020117:cds	0	-
chr7	22985207	22985782	FAM126A:NM_032581:cds	0	-
chr17	7215977	7216074	GPS2:NM_004489:utr3	0	-
chr1	101337927	101339497	EXTL2;EXTL2;EXTL2;EXTL2:NM_001033025;NM_001261440;NM_001261441;NM_001439:utr3;utr3;utr3;utr3	0	-
chr22	24743053	24743144	SPECC1L;SPECC1L;SPECC1L:NM_001145468;NM_001254732;NM_015330:cds;cds;cds	0	+
chr3	141087462	141087646	ZBTB38:NM_001080412:utr5	0	+
chr6	34825900	34827348	UHRF1BP1:NM_017754:cds	0	+
chr14	75158743	75159031	AREL1:NM_001039479:utr5	0	-
chr18	39537534	39537723	PIK3C3:NM_002647:cds	0	+
chr17	46972517	46972696	ATP5G1;ATP5G1:NM_001002027;NM_005175:cds;cds	0	+
chr12	124074888	124074996	TMED2:NM_006815:cds	0	+
chr11	6412613	6413386	SMPD1:NM_000543:cds	0	+
chr3	11348416	11348534	ATG7;ATG7;ATG7:NM_001136031;NM_001144912;NM_006395:cds;cds;cds	0	+
chr2	242590424	242590526	ATG4B;ATG4B:NM_013325;NM_178326:cds;cds	0	+
chr9	108152193	108159628	SLC44A1:NM_001286730:utr3	0	+
chr9	114151835	114152003	KIAA0368:NM_001080398:cds	0	-
chr16	57474683	57474840	CIAPIN1:NM_020313:cds	0	-
chr14	102478211	102478450	DYNC1H1:NM_001376:cds	0	+
chr13	108882580	108886603	ABHD13:NM_032859:utr3	0	+
chr1	201966446	201966682	RNPEP:NM_020216:cds	0	+
chr8	124351550	124351686	ATAD2:NM_014109:cds	0	-
chr1	156737273	156737563	PRCC:NM_005973:utr5	0	+
chr3	182554129	182554258	ATP11B:NM_014616:cds	0	+
chr2	223436161	223436589	FARSB:NM_005687:utr3	0	-
chr12	58190366	58191370	TSFM;TSFM:NM_001172696;NM_005726:utr3;utr3	0	+
chr3	125257294	125257477	OSBPL11:NM_022776:cds	0	-
chr1	242011492	242011655	EXO1:NM_130398:utr5	0	+
chr9	131233586	131233747	ODF2;ODF2;ODF2;ODF2;ODF2;ODF2;ODF2;ODF2;ODF2;ODF2;ODF2:NM_001242352;NM_001242353;NM_001242354;NM_002540;NM_153432;NM_153433;NM_153435;NM_153436;NM_153437;NM_153439;NM_153440:cds;cds;cds;cds;cds;cds;cds;cds;cds;cds;cds	0	+
chr2	121107450	121109383	INHBB:NM_002193:utr3	0	+
chr12	124116891	124116993	EIF2B1:NM_001414:cds	0	-
chr12	24970941	24970983	BCAT1;BCAT1;BCAT1;BCAT1;BCAT1:NM_001178091;NM_001178092;NM_001178093;NM_001178094;NM_005504:cds;cds;cds;cds;cds	0	-
chr11	67939009	67939176	SUV420H1;SUV420H1:NM_016028;NM_017635:cds;cds	0	-
chr2	152314274	152314477	RIF1;RIF1;RIF1;RIF1:NM_001177663;NM_001177664;NM_001177665;NM_018151:cds;cds;cds;cds	0	+
chr6	168370615	168372700	MLLT4:NM_001207008:utr3	0	+
chr19	40534166	40540263	ZNF780B:NM_001005851:utr3	0	-
chr11	66743722	66744479	C11orf86:NM_001136485:utr3	0	+
chr7	75643059	75643205	STYXL1:NM_016086:cds	0	-
chr11	62397059	62397156	GANAB;GANAB;GANAB;GANAB;GANAB:NM_001278192;NM_001278193;NM_001278194;NM_198334;NM_198335:cds;cds;cds;cds;cds	0	-
chr18	48190328	48190874	MAPK4;MAPK4:NM_001292040;NM_002747:cds;cds	0	+
chr2	27604465	27604672	PPM1G:NM_177983:cds	0	-
chr19	45541048	45541456	RELB:NM_006509:utr3	0	+
chr1	100741154	100741279	RTCA;RTCA:NM_001130841;NM_003729:cds;cds	0	+
chr10	119036777	119038941	SLC18A2:NM_003054:utr3	0	+
chr3	184040608	184040742	EIF4G1;EIF4G1;EIF4G1;EIF4G1;EIF4G1;EIF4G1;EIF4G1;EIF4G1:NM_001194946;NM_001194947;NM_001291157;NM_004953;NM_182917;NM_198241;NM_198242;NM_198244:cds;cds;cds;cds;cds;cds;cds;cds	0	+
chrX	24557281	24568583	PDK3:NM_001142386:utr3	0	+
chr4	57876526	57876670	POLR2B:NM_000938:cds	0	+
chr2	61632842	61633263	USP34:NM_014709:cds	0	-
chr8	59360110	59364060	UBXN2B:NM_001077619:utr3	0	+
chr2	3607037	3607319	RNASEH1-AS1:NR_038429:ncExon	0	+
chr11	67049292	67049423	ADRBK1:NM_001619:cds	0	+
chr17	73664595	73664705	SAP30BP:NM_013260:cds	0	+
chr3	48453850	48454029	PLXNB1;PLXNB1:NM_001130082;NM_002673:cds;cds	0	-
chr17	42399786	42399896	SLC25A39:NM_016016:cds	0	-
chr3	191109549	191116459	CCDC50;CCDC50:NM_174908;NM_178335:utr3;utr3	0	+
chr16	29888076	29888271	SEZ6L2;SEZ6L2;SEZ6L2;SEZ6L2;SEZ6L2;SEZ6L2:NM_001114099;NM_001114100;NM_001243332;NM_001243333;NM_012410;NM_201575:cds;cds;cds;cds;cds;cds	0	-
chr5	72860956	72861511	ANKRA2:NM_023039:utr5	0	-
chr4	88903643	88904048	SPP1;SPP1;SPP1;SPP1;SPP1:NM_000582;NM_001040058;NM_001040060;NM_001251829;NM_001251830:cds;cds;cds;cds;cds	0	+
chr7	105245220	105248298	ATXN7L1;ATXN7L1:NM_020725;NM_138495:utr3;utr3	0	-
chr4	103188646	103188831	SLC39A8;SLC39A8;SLC39A8;SLC39A8:NM_001135146;NM_001135147;NM_001135148;NM_022154:cds;cds;cds;cds	0	-
chr6	33631514	33631657	ITPR3:NM_002224:cds	0	+
chr2	152326224	152326378	RIF1;RIF1;RIF1;RIF1:NM_001177663;NM_001177664;NM_001177665;NM_018151:cds;cds;cds;cds	0	+
chr7	151877795	151879679	KMT2C:NM_170606:cds	0	-
chr10	71902423	71902609	TYSND1;TYSND1;TYSND1:NR_073581;NR_073582;NR_073595:ncExon;ncExon;ncExon	0	-
chr19	50119003	50119476	PRR12:NM_020719:cds	0	+
chr2	219526128	219526268	BCS1L;BCS1L;BCS1L;BCS1L;BCS1L:NM_001079866;NM_001257342;NM_001257343;NM_001257344;NM_004328:cds;cds;cds;cds;cds	0	+
chr2	198281464	198281635	SF3B1:NM_012433:cds	0	-
chr18	47799703	47799841	MBD1;MBD1;MBD1;MBD1;MBD1;MBD1;MBD1;MBD1;MBD1:NM_001204136;NM_001204137;NM_001204138;NM_001204139;NM_001204140;NM_001204141;NM_015844;NM_015846;NM_015847:cds;cds;cds;cds;cds;cds;cds;cds;cds	0	-
chr22	18209442	18209572	BCL2L13:NM_001270734:cds	0	+
chr12	57032106	57032207	ATP5B:NM_001686:cds	0	-
chrX	48682575	48682704	HDAC6:NM_006044:cds	0	+
chr1	20082126	20082259	TMCO4:NM_181719:cds	0	-
chr6	28120833	28121795	ZKSCAN8;ZKSCAN8;ZKSCAN8;ZKSCAN8:NM_001278119;NM_001278121;NM_001278122;NM_006298:cds;cds;cds;cds	0	+
chr6	41754499	41754867	PRICKLE4:NM_013397:cds	0	+
chr4	95198172	95198310	SMARCAD1;SMARCAD1;SMARCAD1;SMARCAD1;SMARCAD1:NM_001128429;NM_001128430;NM_001254949;NM_020159;NR_045644:cds;cds;cds;cds;ncExon	0	+
chr15	65158087	65160201	PLEKHO2;PLEKHO2:NM_001195059;NM_025201:utr3;utr3	0	+
chr22	20077498	20077781	DGCR8;DGCR8:NM_001190326;NM_022720:cds;cds	0	+
chr2	42513408	42513519	EML4;EML4:NM_001145076;NM_019063:cds;cds	0	+
chr14	62203606	62203827	HIF1A;HIF1A;HIF1A:NM_001243084;NM_001530;NM_181054:cds;cds;cds	0	+
chr13	23902961	23904274	SACS;SACS:NM_001278055;NM_014363:utr3;utr3	0	-
chr3	113005709	113006305	BOC:NM_033254:utr3	0	+
chr5	68413065	68413223	SLC30A5:NM_022902:cds	0	+
chr21	34841093	34841233	TMEM50B:NR_040016:ncExon	0	-
chr3	57302425	57302515	APPL1:NM_012096:cds	0	+
chr17	73885040	73886859	TRIM65;TRIM65:NM_001256124;NM_173547:utr3;utr3	0	-
chr10	1054897	1054975	GTPBP4:NM_012341:cds	0	+
chr10	65326097	65326170	REEP3:NM_001001330:cds	0	+
chr15	42104154	42104325	MAPKBP1;MAPKBP1;MAPKBP1;MAPKBP1;MAPKBP1:NM_001128608;NM_001265611;NM_014994;NR_049761;NR_049762:cds;cds;cds;ncExon;ncExon	0	+
chr1	47765576	47765824	STIL;STIL;STIL;STIL:NM_001048166;NM_001282936;NM_001282937;NM_003035:cds;cds;cds;cds	0	-
chr6	24687632	24687909	ACOT13:NM_001160094:utr5	0	+
chr13	95264443	95264644	GPR180:NM_180989:cds	0	+
chr10	13642243	13642348	PRPF18:NM_003675:cds	0	+
chr3	11300723	11302187	HRH1;HRH1;HRH1;HRH1:NM_000861;NM_001098211;NM_001098212;NM_001098213:cds;cds;cds;cds	0	+
chr1	201175210	201182749	IGFN1:NM_001164586:cds	0	+
chr11	61071336	61071507	DDB1:NM_001923:cds	0	-
chr18	44656614	44656699	HDHD2:NM_032124:cds	0	-
chr14	59965444	59965626	JKAMP;JKAMP;JKAMP;JKAMP;JKAMP;JKAMP:NM_001098625;NM_001284201;NM_001284202;NM_001284203;NM_001284204;NM_016475:cds;cds;cds;cds;cds;cds	0	+
chr14	31647225	31647460	HECTD1:NM_015382:cds	0	-
chr1	36074846	36075009	PSMB2;PSMB2:NM_001199779;NM_002794:cds;cds	0	-
chr19	42880927	42882921	MEGF8;MEGF8:NM_001271938;NM_001410:utr3;utr3	0	+
chr9	125751575	125751750	RABGAP1:NM_012197:cds	0	+
chr1	220152759	220152957	EPRS:NM_004446:cds	0	-
chr5	80533383	80535174	CKMT2-AS1;CKMT2-AS1:NR_034121;NR_034123:ncExon;ncExon	0	-
chr5	175956731	175956819	RNF44:NM_014901:cds	0	-
chr5	43161350	43161708	ZNF131:NM_003432:cds	0	+
chr3	148744778	148745456	GYG1:NM_001184721:utr3	0	+
chr18	11999052	11999186	IMPA2:NM_014214:cds	0	+
chr10	76935823	76935974	SAMD8:NM_001174156:cds	0	+
chr12	95663826	95663964	VEZT;VEZT:NM_017599;NR_038241:cds;ncExon	0	+
chr19	34960126	34960798	UBA2:NM_005499:utr3	0	+
chr7	151810330	151810483	GALNT11:NM_022087:cds	0	+
chr10	127411636	127411703	EDRF1;EDRF1;EDRF1;EDRF1;EDRF1:NM_001202438;NM_015608;NR_110857;NR_110858;NR_110859:cds;cds;ncExon;ncExon;ncExon	0	+
chr20	11900365	11900484	BTBD3;BTBD3;BTBD3;BTBD3:NM_001282550;NM_001282551;NM_014962;NM_181443:cds;cds;cds;cds	0	+
chr7	75508400	75508578	RHBDD2:NM_001040456:cds	0	+
chr12	72300801	72300918	TBC1D15;TBC1D15;TBC1D15;TBC1D15:NM_001146213;NM_001146214;NM_022771;NR_027449:cds;cds;cds;ncExon	0	+
chr5	180620923	180622165	TRIM7;TRIM7;TRIM7;TRIM7;TRIM7:NM_203293;NM_203294;NM_203295;NM_203296;NM_203297:utr3;utr3;utr3;utr3;utr3	0	-
chr11	65300162	65300276	SCYL1;SCYL1:NM_001048218;NM_020680:cds;cds	0	+
chr7	148895424	148895844	ZNF282:NM_003575:cds	0	+
chr19	18963795	18963880	UPF1:NM_002911:cds	0	+
chr1	183895426	183897666	RGL1:NM_015149:utr3	0	+
chr4	1823907	1824039	LETM1:NM_012318:cds	0	-
chrX	153576899	153577216	FLNA;FLNA:NM_001110556;NM_001456:utr3;utr3	0	-
chr17	78325630	78329088	LOC100294362:NR_029376:ncExon	0	-
chr17	1553922	1554095	PRPF8:NM_006445:utr3	0	-
chr11	123448074	123448285	GRAMD1B;GRAMD1B:NM_001286563;NM_020716:cds;cds	0	+
chr5	137502206	137502416	BRD8;BRD8:NM_006696;NM_139199:cds;cds	0	-
chr2	17942662	17942849	GEN1;GEN1:NM_001130009;NM_182625:cds;cds	0	+
chr11	10527431	10529126	AMPD3;AMPD3;AMPD3;AMPD3;AMPD3:NM_000480;NM_001025389;NM_001025390;NM_001172430;NM_001172431:utr3;utr3;utr3;utr3;utr3	0	+
chrX	70321934	70323384	FOXO4;FOXO4:NM_001170931;NM_005938:utr3;utr3	0	+
chr17	80196577	80196852	SLC16A3;SLC16A3;SLC16A3;SLC16A3;SLC16A3;SLC16A3:NM_001042422;NM_001042423;NM_001206950;NM_001206951;NM_001206952;NM_004207:cds;cds;cds;cds;cds;cds	0	+
chr2	73481809	73486109	FBXO41:NM_001080410:utr3	0	-
chr2	27463925	27464095	CAD:NM_004341:cds	0	+
chr7	91708392	91709466	AKAP9;AKAP9:NM_005751;NM_147185:cds;cds	0	+
chr4	187517693	187518325	FAT1:NM_005245:cds	0	-
chr15	79189409	79190081	MORF4L1;MORF4L1;MORF4L1;MORF4L1;MORF4L1:NM_001265603;NM_001265604;NM_001265605;NM_006791;NM_206839:utr3;utr3;utr3;utr3;utr3	0	+
chr13	48651272	48651487	MED4-AS1:NR_046511:ncExon	0	+
chr3	179334770	179334832	NDUFB5;NDUFB5;NDUFB5:NM_001199957;NM_001199958;NM_002492:cds;cds;cds	0	+
chr15	72523456	72523727	PKM;PKM;PKM;PKM:NM_001206797;NM_001206798;NM_002654;NM_182471:utr5;utr5;utr5;utr5	0	-
chrX	147010176	147010325	FMR1;FMR1;FMR1;FMR1;FMR1:NM_001185075;NM_001185076;NM_001185081;NM_001185082;NM_002024:cds;cds;cds;cds;cds	0	+
chr6	86350163	86350282	SYNCRIP;SYNCRIP;SYNCRIP;SYNCRIP;SYNCRIP;SYNCRIP;SYNCRIP:NM_001159673;NM_001159674;NM_001159675;NM_001159676;NM_001159677;NM_001253771;NM_006372:utr5;cds;cds;cds;cds;utr5;cds	0	-
chr17	647660	648105	GEMIN4:NM_015721:utr3	0	-
chr11	10822508	10822634	EIF4G2;EIF4G2;EIF4G2:NM_001042559;NM_001172705;NM_001418:cds;cds;cds	0	-
chr7	150750898	150751095	CDK5:NM_004935:utr3	0	-
chr1	32796368	32796509	HDAC1:NM_004964:cds	0	+
chr12	95414004	95416004	NR2C1:NM_003297:utr3	0	-
chrX	133627537	133627620	HPRT1:NM_000194:cds	0	+
chr17	2570285	2570492	PAFAH1B1:NM_000430:cds	0	+
chr1	241755455	241758949	KMO:NM_003679:utr3	0	+
chr2	11584500	11586602	E2F6;E2F6;E2F6;E2F6;E2F6;E2F6:NM_001278275;NM_001278276;NM_001278277;NM_001278278;NM_198256;NM_212540:utr3;utr3;utr3;utr3;utr3;utr3	0	-
chr3	57850274	57850443	SLMAP:NM_007159:cds	0	+
chr2	3608906	3609340	RNASEH1-AS1;RNASEH1-AS1;RNASEH1-AS1:NR_038429;NR_038430;NR_038431:ncExon;ncExon;ncExon	0	+
chr14	105167702	105168093	INF2;INF2;INF2:NM_001031714;NM_022489;NM_032714:cds;cds;cds	0	+
chr10	70178790	70178970	DNA2;DNA2:NM_001080449;NR_102264:cds;ncExon	0	-
chr1	201982309	201982426	ELF3;ELF3:NM_001114309;NM_004433:cds;cds	0	+
chr8	1904914	1905429	ARHGEF10:NM_014629:cds	0	+
chr12	22215214	22215368	CMAS:NM_018686:cds	0	+
chr1	226066919	226067110	TMEM63A:NM_014698:utr5	0	-
chr7	128694704	128695227	TNPO3:NR_034053:ncExon	0	-
chr1	193066713	193066890	GLRX2;GLRX2;GLRX2:NM_001243399;NM_016066;NM_197962:cds;cds;cds	0	-
chr10	101578546	101578714	ABCC2:NM_000392:cds	0	+
chr12	49920038	49921207	SPATS2:NM_023071:utr3	0	+
chr2	29274621	29274959	FAM179A:NM_199280:cds	0	+
chr4	178351928	178352962	AGA:NR_033655:ncExon	0	-
chr3	49133364	49133461	QARS;QARS:NM_001272073;NM_005051:utr3;utr3	0	-
chr2	55479612	55479789	MTIF2;MTIF2:NM_001005369;NM_002453:cds;cds	0	-
chr9	82186687	82187705	TLE4;TLE4;TLE4;TLE4:NM_001282748;NM_001282749;NM_001282753;NM_007005:utr5;utr5;utr5;utr5	0	+
chr7	44612488	44612649	DDX56;DDX56:NM_001257189;NM_019082:cds;cds	0	-
chr11	126283399	126283543	ST3GAL4;ST3GAL4;ST3GAL4;ST3GAL4:NM_001254757;NM_001254758;NM_001254759;NM_006278:cds;cds;cds;cds	0	+
chr10	51026324	51027385	PARG:NM_003631:utr3	0	-
chr6	106696024	106696115	ATG5:NM_001286108:cds	0	-
chr5	235258	235454	SDHA:NM_004168:cds	0	+
chr2	151343207	151343295	RND3;RND3:NM_001254738;NM_005168:cds;cds	0	-
chr11	77918575	77918669	USP35:NM_020798:cds	0	+
chr17	8108188	8108362	AURKB;AURKB;AURKB:NM_001256834;NM_001284526;NM_004217:cds;cds;cds	0	-
chr18	33706181	33706970	SLC39A6:NM_012319:cds	0	-
chr6	139238691	139238764	REPS1;REPS1:NM_001128617;NM_001286611:cds;cds	0	-
chr2	109393585	109393687	RANBP2:NM_006267:cds	0	+
chr19	41825478	41825757	CCDC97:NM_052848:cds	0	+
chr1	19230773	19235054	IFFO2:NM_001136265:utr3	0	-
chr19	10670034	10670205	KRI1:NM_023008:cds	0	-
chr19	58117053	58118693	ZNF530:NM_020880:cds	0	+
chr3	179047405	179047516	ZNF639:NM_016331:cds	0	+
chr14	35030617	35032327	SNX6;SNX6:NM_021249;NM_152233:utr3;utr3	0	-
chr12	44187525	44189387	TWF1;TWF1:NM_001242397;NM_002822:utr3;utr3	0	-
chr2	179260286	179264160	OSBPL6;OSBPL6;OSBPL6;OSBPL6;OSBPL6:NM_001201480;NM_001201481;NM_001201482;NM_032523;NM_145739:utr3;utr3;utr3;utr3;utr3	0	+
chr21	42609439	42609656	BACE2;BACE2;BACE2:NM_012105;NM_138991;NM_138992:cds;cds;cds	0	+
chr2	20478343	20478580	PUM2;PUM2:NM_001282752;NM_015317:cds;cds	0	-
chr9	22056250	22056386	CDKN2B-AS1;CDKN2B-AS1;CDKN2B-AS1;CDKN2B-AS1;CDKN2B-AS1;CDKN2B-AS1;CDKN2B-AS1;CDKN2B-AS1;CDKN2B-AS1:NR_003529;NR_047532;NR_047535;NR_047537;NR_047539;NR_047540;NR_047541;NR_047542;NR_047543:ncExon;ncExon;ncExon;ncExon;ncExon;ncExon;ncExon;ncExon;ncExon	0	+
chr2	27597212	27597300	SNX17;SNX17;SNX17;SNX17:NM_001267059;NM_001267060;NM_001267061;NM_014748:cds;cds;cds;cds	0	+
chrX	129058770	129059171	UTP14A;UTP14A:NM_001166221;NM_006649:cds;cds	0	+
chr7	51092805	51093069	COBL:NM_015198:cds	0	-
chr10	7792924	7798042	KIN:NM_012311:utr3	0	-
chr17	80012773	80012851	GPS1;GPS1:NM_004127;NM_212492:cds;cds	0	+
chr6	90374205	90374347	MDN1:NM_014611:cds	0	-
chr1	47765781	47765824	STIL;STIL:NM_001282938;NM_001282939:cds;cds	0	-
chrX	118767322	118767455	SEPT6;SEPT6;SEPT6;SEPT6:NM_015129;NM_145799;NM_145800;NM_145802:cds;cds;cds;cds	0	-
chr9	133491741	133491904	FUBP3:NM_003934:cds	0	+
chr3	122545646	122545912	DIRC2:NM_032839:cds	0	+
chr17	1640658	1640979	WDR81;WDR81;WDR81;WDR81:NM_001163673;NM_001163809;NM_001163811;NM_152348:cds;cds;cds;cds	0	+
chrX	114856557	114856721	PLS3;PLS3;PLS3:NM_001136025;NM_001282337;NM_005032:cds;cds;cds	0	+
chr3	141692889	141693033	TFDP2;TFDP2;TFDP2;TFDP2:NM_001178139;NM_001178140;NM_001178141;NM_001178142:cds;cds;cds;cds	0	-
chr12	93804509	93804650	UBE2N:NM_003348:cds	0	-
chr2	27281267	27281470	AGBL5;AGBL5;AGBL5:NM_001035507;NM_021831;NR_104246:cds;cds;ncExon	0	+
chr19	1020770	1020995	TMEM259;TMEM259:NM_001033026;NM_033420:cds;cds	0	-
chrX	100382126	100382255	CENPI:NM_006733:cds	0	+
chr4	89425382	89425566	HERC5:NM_016323:cds	0	+
chr19	58266055	58269527	ZNF776:NM_173632:utr3	0	+
chr6	145172133	145174170	UTRN:NM_007124:utr3	0	+
chr16	5074844	5075478	NAGPA:NM_016256:utr3	0	-
chr18	21044169	21044277	RIOK3:NM_003831:cds	0	+
chr11	36422546	36422671	PRR5L;PRR5L;PRR5L:NM_001160167;NM_001160169;NM_024841:utr5;utr5;utr5	0	+
chr9	74856067	74856214	GDA;GDA;GDA;GDA:NM_001242505;NM_001242506;NM_001242507;NM_004293:cds;cds;cds;cds	0	+
chr17	76100926	76104916	TNRC6C;TNRC6C:NM_001142640;NM_018996:utr3;utr3	0	+
chr10	79734906	79737235	POLR3A:NM_007055:utr3	0	-
chr12	14587270	14587357	ATF7IP;ATF7IP:NM_018179;NM_181352:cds;cds	0	+
chr5	43453759	43454071	C5orf28:NM_022483:cds	0	-
chr17	65720164	65720309	NOL11:NM_015462:cds	0	+
chr16	23079366	23080937	USP31:NM_020718:cds	0	-
chr6	112015577	112015731	FYN;FYN;FYN:NM_002037;NM_153047;NM_153048:cds;cds;cds	0	-
chr4	128754029	128754526	HSPA4L:NM_014278:utr3	0	+
chr2	240944626	240944712	NDUFA10:NM_004544:cds	0	-
chr2	173462340	173463862	PDK1:NR_103729:ncExon	0	+
chr3	30732911	30733091	TGFBR2;TGFBR2:NM_001024847;NM_003242:cds;cds	0	+
chr5	154179432	154179602	LARP1:NM_015315:cds	0	+
chr9	131596018	131596105	CCBL1;CCBL1;CCBL1;CCBL1;CCBL1:NM_001122671;NM_001122672;NM_001287390;NM_004059;NR_109829:cds;cds;cds;cds;ncExon	0	-
chr2	216177220	216177347	ATIC:NM_004044:cds	0	+
chr17	61655830	61655989	DCAF7;DCAF7:NM_005828;NR_073585:cds;ncExon	0	+
chr6	56371464	56371587	DST;DST;DST;DST:NM_001144769;NM_001144770;NM_015548;NM_183380:cds;cds;cds;cds	0	-
chr10	27822663	27822782	RAB18;RAB18;RAB18;RAB18;RAB18:NM_001256410;NM_001256411;NM_001256415;NM_021252;NR_046172:cds;cds;cds;cds;ncExon	0	+
chrX	77109397	77109461	MAGT1:NM_032121:cds	0	-
chr7	86988521	86988670	CROT:NM_001243745:cds	0	+
chr6	76412360	76412788	SENP6;SENP6:NM_001100409;NM_015571:cds;cds	0	+
chr3	105377108	105377813	CBLB:NM_170662:utr3	0	-
chr2	189851784	189851865	COL3A1:NM_000090:cds	0	+
chr6	159057506	159057929	DYNLT1:NM_001291603:utr3	0	-
chr14	31055923	31056021	G2E3:NM_017769:cds	0	+
chr10	16635392	16635495	RSU1;RSU1:NM_012425;NM_152724:cds;cds	0	-
chr13	44716463	44716832	SMIM2-AS1:NR_104064:ncExon	0	+
chr4	24544562	24544649	DHX15:NM_001358:cds	0	-
chr1	24124184	24124361	GALE;GALE;GALE:NM_000403;NM_001008216;NM_001127621:cds;cds;cds	0	-
chr12	108096711	108096808	PWP1:NM_007062:cds	0	+
chr22	41363802	41363888	RBX1:NM_014248:cds	0	+
chr17	27005562	27005652	SUPT6H:NM_003170:cds	0	+
chr14	64443280	64443445	SYNE2;SYNE2:NM_015180;NM_182914:cds;cds	0	+
chr1	39889699	39889866	MACF1:NM_012090:cds	0	+
chr12	6973213	6973359	USP5;USP5:NM_001098536;NM_003481:cds;cds	0	+
chr15	82334118	82335500	MEX3B:NM_032246:utr3	0	-
chr11	14498464	14498561	COPB1;COPB1;COPB1:NM_001144061;NM_001144062;NM_016451:cds;cds;cds	0	-
chr17	40370168	40370348	STAT5B:NM_012448:cds	0	-
chr16	3272324	3273891	ZNF200;ZNF200;ZNF200;ZNF200;ZNF200;ZNF200:NM_001145446;NM_001145447;NM_001145448;NM_003454;NM_198087;NM_198088:utr3;utr3;utr3;utr3;utr3;utr3	0	-
chr1	36766486	36766685	THRAP3:NM_005119:cds	0	+
chr6	27100148	27100529	HIST1H2BJ:NM_021058:cds	0	-
chr17	57990044	57990165	RPS6KB1;RPS6KB1;RPS6KB1;RPS6KB1;RPS6KB1:NM_001272042;NM_001272043;NM_001272044;NM_001272060;NM_003161:cds;cds;cds;cds;cds	0	+
chr9	132396332	132396500	NTMT1;NTMT1;NTMT1:NM_001286800;NM_001286801;NR_104596:cds;cds;ncExon	0	+
chr7	124475332	124475468	POT1;POT1;POT1;POT1;POT1:NM_001042594;NM_015450;NR_003102;NR_003103;NR_003104:cds;cds;ncExon;ncExon;ncExon	0	-
chrX	70793469	70793644	OGT;OGT:NM_181672;NM_181673:cds;cds	0	+
chr9	132396434	132396585	NTMT1;NTMT1:NM_001286802;NM_001286803:cds;cds	0	+
chrX	48319034	48319150	SLC38A5:NM_033518:cds	0	-
chr6	42936027	42936236	PEX6:NM_000287:cds	0	-
chr17	48744914	48745118	ABCC3:NM_003786:cds	0	+
chr3	136260960	136261037	STAG1:NM_005862:cds	0	-
chr14	77901601	77901736	VIPAS39;VIPAS39;VIPAS39;VIPAS39;VIPAS39:NM_001193314;NM_001193315;NM_001193316;NM_001193317;NM_022067:cds;cds;cds;cds;cds	0	-
chr6	42858002	42858220	C6orf226:NM_001008739:utr3	0	-
chr1	237057656	237057857	MTR;MTR;MTR:NM_000254;NM_001291939;NM_001291940:cds;cds;cds	0	+
chr3	195781950	195782172	TFRC;TFRC:NM_001128148;NM_003234:cds;cds	0	-
chr3	105271311	105271429	ALCAM;ALCAM:NM_001243280;NM_001627:cds;cds	0	+
chr10	95259808	95259991	CEP55;CEP55:NM_001127182;NM_018131:cds;cds	0	+
chr6	153291657	153292297	FBXO5;FBXO5:NM_001142522;NM_012177:utr3;utr3	0	-
chr19	39398038	39398299	NFKBIB;NFKBIB:NM_001243116;NM_002503:cds;cds	0	+
chr16	3820570	3820987	CREBBP;CREBBP:NM_001079846;NM_004380:cds;cds	0	-
chr2	219532961	219533064	RNF25:NM_022453:cds	0	-
chr4	2951879	2952794	NOP14-AS1:NR_015453:ncExon	0	+
chr2	26506984	26507072	HADHB;HADHB;HADHB:NM_000183;NM_001281512;NM_001281513:cds;cds;cds	0	+
chr8	19709159	19709316	INTS10:NM_018142:cds	0	+
chr15	49584523	49584734	GALK2;GALK2;GALK2;GALK2:NM_001001556;NM_001289030;NM_001289031;NM_002044:cds;cds;cds;cds	0	+
chr10	70204677	70204840	DNA2;DNA2:NM_001080449;NR_102264:cds;ncExon	0	-
chrX	74273204	74273420	ABCB7;ABCB7;ABCB7;ABCB7;ABCB7:NM_001271696;NM_001271697;NM_001271698;NM_001271699;NM_004299:cds;cds;cds;cds;cds	0	-
chr3	125741628	125741775	SLC41A3;SLC41A3;SLC41A3;SLC41A3;SLC41A3:NM_001008485;NM_001008486;NM_001008487;NM_001164475;NM_017836:cds;cds;cds;cds;cds	0	-
chr1	154917499	154917593	PBXIP1:NM_020524:cds	0	-
chr5	171638833	171639231	UBTD2:NM_152277:cds	0	-
chr1	220300091	220300185	IARS2:NM_018060:cds	0	+
chr11	66824373	66824505	RHOD:NM_014578:cds	0	+
chr11	125482883	125483072	STT3A;STT3A;STT3A:NM_001278503;NM_001278504;NM_152713:cds;cds;cds	0	+
chr2	98274405	98274580	ACTR1B:NM_005735:cds	0	-
chr16	56926864	56926966	SLC12A3;SLC12A3;SLC12A3:NM_000339;NM_001126107;NM_001126108:cds;cds;cds	0	+
chr12	93175725	93175911	EEA1:NM_003566:cds	0	-
chr12	42719725	42719932	ZCRB1:NM_033114:utr5	0	-
chr19	52715938	52716086	PPP2R1A;PPP2R1A:NM_014225;NR_033500:cds;ncExon	0	+
chr10	28824490	28824686	WAC;WAC;NR_024557:NM_016628;NM_100486;NR_024557:cds;cds;ncExon	0	+
chr11	12951720	12951873	TEAD1:NM_021961:cds	0	+
chr6	10404740	10404972	TFAP2A;TFAP2A;TFAP2A:NM_001032280;NM_001042425;NM_003220:cds;cds;cds	0	-
chr3	182804480	182804576	MCCC1:NM_020166:cds	0	-
chr22	24376422	24376617	GSTT1:NM_000853:cds	0	-
chr18	56295995	56296189	ALPK2:NM_052947:utr5	0	-
chr6	28243971	28244060	ZSCAN26:NM_001287422:utr5	0	+
chr16	67575769	67577167	FAM65A;FAM65A;FAM65A;FAM65A:NM_001193522;NM_001193523;NM_001193524;NM_024519:cds;cds;cds;cds	0	+
chr11	47652106	47652166	MTCH2:NM_014342:cds	0	-
chr3	48717491	48717662	NCKIPSD;NCKIPSD:NM_016453;NM_184231:cds;cds	0	-
chr22	42466301	42466846	NAGA:NM_000262:utr5	0	-
chr10	28223938	28224181	ARMC4;ARMC4;ARMC4:NM_001290020;NM_001290021;NM_018076:cds;cds;cds	0	-
chr1	202104834	202104928	ARL8A;ARL8A:NM_001256129;NM_138795:cds;cds	0	-
chr8	27466454	27466603	CLU;CLU;CLU:NM_001831;NR_038335;NR_045494:cds;ncExon;ncExon	0	-
chr12	22826433	22826594	ETNK1:NM_018638:cds	0	+
chr10	102822349	102822860	KAZALD1:NM_030929:cds	0	+
chr6	53370189	53370294	GCLC;GCLC:NM_001197115;NM_001498:cds;cds	0	-
chr16	50059116	50059226	CNEP1R1;CNEP1R1:NM_001281789;NM_153261:utr5;utr5	0	+
chr4	57314583	57314763	PAICS;PAICS;PAICS:NM_001079524;NM_001079525;NM_006452:cds;cds;cds	0	+
chr1	241669302	241669468	FH:NM_000143:cds	0	-
chr11	62382767	62383172	B3GAT3;B3GAT3:NM_001288721;NM_012200:utr3;utr3	0	-
chr17	45673718	45673828	NPEPPS:NM_006310:cds	0	+
chr11	534322	534375	HRAS;HRAS;HRAS:NM_001130442;NM_005343;NM_176795:utr5;utr5;utr5	0	-
chr5	58511602	58511794	PDE4D;PDE4D;PDE4D;PDE4D;PDE4D;PDE4D:NM_001104631;NM_001165899;NM_001197218;NM_001197219;NM_001197220;NM_006203:cds;cds;cds;cds;cds;cds	0	-
chr2	208686011	208693042	PLEKHM3:NM_001080475:utr3	0	-
chr19	11546560	11546938	PRKCSH:NM_001289102:utr5	0	+
chr14	50907079	50907159	MAP4K5;MAP4K5:NM_006575;NM_198794:cds;cds	0	-
chr11	6415427	6415837	SMPD1;SMPD1:NM_000543;NM_001007593:cds;cds	0	+
chr5	157218710	157219003	CLINT1;CLINT1;CLINT1:NM_001195555;NM_001195556;NM_014666:cds;cds;cds	0	-
chr19	55645433	55645572	TNNT1:NM_003283:cds	0	-
chr7	27868448	27869386	TAX1BP1;TAX1BP1;TAX1BP1;TAX1BP1:NM_001079864;NM_001206901;NM_001206902;NM_006024:utr3;utr3;utr3;utr3	0	+
chr3	136580588	136580905	NCK1-AS1;NCK1-AS1:NR_110175;NR_110177:ncExon;ncExon	0	-
chr1	168032858	168032997	DCAF6;DCAF6;DCAF6;DCAF6:NM_001017977;NM_001198956;NM_001198957;NM_018442:cds;cds;cds;cds	0	+
chr9	103213248	103214016	MSANTD3;MSANTD3;MSANTD3:NM_001198805;NM_001198806;NM_080655:utr3;utr3;utr3	0	+
chr16	28857232	28857427	TUFM:NM_003321:cds	0	-
chr18	61156579	61156697	SERPINB5:NM_002639:cds	0	+
chr1	151336777	151337018	SELENBP1;SELENBP1;SELENBP1:NM_001258288;NM_001258289;NM_003944:utr3;utr3;utr3	0	-
chr5	37064628	37064994	NIPBL:NM_133433:cds	0	+
chr22	29141851	29141996	HSCB:NM_172002:cds	0	+
chr1	3649643	3652765	TP73;TP73;TP73;TP73;TP73;TP73;TP73:NM_001126240;NM_001204187;NM_001204188;NM_001204190;NM_001204191;NM_001204192;NM_005427:utr3;utr3;utr3;utr3;utr3;utr3;utr3	0	+
chr3	58139101	58139368	FLNB;FLNB;FLNB;FLNB:NM_001164317;NM_001164318;NM_001164319;NM_001457:cds;cds;cds;cds	0	+
chr7	92118606	92118737	PEX1;PEX1;PEX1:NM_000466;NM_001282677;NM_001282678:cds;cds;cds	0	-
chr7	6230079	6230162	CYTH3:NM_004227:cds	0	-
chr2	47703505	47703710	MSH2;MSH2:NM_000251;NM_001258281:cds;cds	0	+
chr16	72057063	72057217	DHODH:NM_001361:cds	0	+
chrX	153657393	153657520	ATP6AP1:NM_001183:cds	0	+
chr2	8822972	8823029	ID2:NM_002166:cds	0	+
chr22	19506366	19506431	CDC45;CDC45;CDC45:NM_001178010;NM_001178011;NM_003504:cds;cds;cds	0	+
chr20	35521334	35521469	SAMHD1:NM_015474:cds	0	-
chr12	121789936	121790143	ANAPC5:NM_016237:cds	0	-
chr7	44737202	44737381	OGDH;OGDH:NM_001165036;NM_002541:cds;cds	0	+
chr5	102343160	102343361	PAM;PAM;PAM;PAM;PAM;PAM:NM_000919;NM_001177306;NM_138766;NM_138821;NM_138822;NR_033440:cds;cds;cds;cds;cds;ncExon	0	+
chr15	91172465	91172764	CRTC3;CRTC3:NM_001042574;NM_022769:cds;cds	0	+
chr3	189689678	189689796	P3H2;P3H2:NM_001134418;NM_018192:cds;cds	0	-
chr19	54626832	54626939	PRPF31:NM_015629:cds	0	+
chr20	18123304	18123563	CSRP2BP:NM_020536:cds	0	+
chr1	154145559	154145673	TPM3:NM_001278191:cds	0	-
chr13	114762006	114762215	RASA3:NM_007368:cds	0	-
chr3	179316534	179316559	MRPL47:NM_177988:utr5	0	-
chr2	61275606	61275905	PEX13:NM_002618:cds	0	+
chr17	79249768	79249951	SLC38A10;SLC38A10:NM_001037984;NM_138570:cds;cds	0	-
chr1	145764594	145765018	GPR89A;GPR89A:NM_001097612;NM_001097613:utr3;utr3	0	-
chrX	102611379	102611534	WBP5;WBP5;WBP5;WBP5:NM_001006612;NM_001006613;NM_001006614;NM_016303:utr5;utr5;utr5;utr5	0	+
chr2	201838440	201845992	FAM126B:NM_173822:utr3	0	-
chr11	17544965	17545025	USH1C;USH1C:NM_005709;NM_153676:cds;cds	0	-
chr3	48601505	48601838	COL7A1:NM_000094:utr3	0	-
chr20	47845251	47845425	DDX27:NM_017895:cds	0	+
chr2	217024790	217024884	XRCC5:NM_021141:cds	0	+
chr1	8925343	8925541	ENO1;ENO1:NM_001201483;NM_001428:cds;cds	0	-
chr2	37229448	37229715	HEATR5B:NM_019024:cds	0	-
chr1	22055054	22055212	USP48:NM_001032730:cds	0	-
chr18	9950391	9950565	VAPA;VAPA:NM_003574;NM_194434:cds;cds	0	+
chr9	128347833	128348006	MAPKAP1;MAPKAP1;MAPKAP1;MAPKAP1:NM_001006617;NM_001006618;NM_001006619;NM_024117:cds;cds;cds;cds	0	-
chr18	19780786	19782491	GATA6:NM_005257:utr3	0	+
chr17	7481144	7481234	EIF4A1;EIF4A1;SENP3-EIF4A1:NM_001204510;NM_001416;NR_037926:cds;cds;ncExon	0	+
chr1	161070345	161070472	PFDN2:NM_012394:utr3	0	-
chr17	73815764	73815866	UNK:NM_001080419:cds	0	+
chr1	201924618	201924654	TIMM17A:NM_006335:utr5	0	+
chrX	39922860	39923103	BCOR;BCOR;BCOR:NM_001123383;NM_001123384;NM_017745:cds;cds;cds	0	-
chr8	38146004	38146274	WHSC1L1:NM_023034:cds	0	-
chr6	150067511	150067708	NUP43:NR_104456:ncExon	0	-
chr9	140000576	140000767	MAN1B1;MAN1B1;MAN1B1:NM_016219;NR_045720;NR_045721:cds;ncExon;ncExon	0	+
chr8	42178252	42178362	IKBKB;IKBKB;IKBKB;IKBKB;IKBKB;IKBKB:NM_001190720;NM_001242778;NM_001556;NR_033818;NR_033819;NR_040009:cds;cds;cds;ncExon;ncExon;ncExon	0	+
chr4	89079537	89080011	ABCG2:NM_004827:utr5	0	-
chr2	120124499	120124636	DBI;DBI:NM_001178042;NM_001282634:utr5;utr5	0	+
chr1	68153343	68153457	GADD45A;GADD45A:NM_001199741;NM_001924:cds;cds	0	+
chr1	154221714	154221913	UBAP2L;UBAP2L;UBAP2L;UBAP2L:NM_001127320;NM_001287815;NM_001287816;NM_014847:cds;cds;cds;cds	0	+
chr7	44605015	44605600	DDX56;DDX56:NM_001257189;NM_019082:utr3;utr3	0	-
chr14	35592157	35592451	KIAA0391;KIAA0391:NM_001256678;NM_014672:utr5;utr5	0	+
chr16	69154955	69155073	CHTF8;CHTF8;CHTF8:NM_001039690;NM_001040146;NR_033227:cds;cds;ncExon	0	-
chr9	36677156	36677334	MELK;MELK;MELK;MELK;MELK;MELK;MELK;MELK;MELK:NM_001256685;NM_001256687;NM_001256688;NM_001256689;NM_001256690;NM_001256691;NM_001256692;NM_001256693;NM_014791:cds;cds;cds;cds;cds;cds;cds;cds;cds	0	+
chrX	117880916	117881055	IL13RA1:NM_001560:cds	0	+
chr12	4430358	4430437	TIGAR:NM_020375:utr5	0	+
chr1	46093927	46094080	GPBP1L1:NM_021639:cds	0	-
chr10	96350169	96350309	HELLS;HELLS;HELLS;HELLS;HELLS;HELLS;HELLS;HELLS;HELLS;HELLS:NM_001289067;NM_001289068;NM_001289069;NM_001289070;NM_001289071;NM_001289072;NM_001289073;NM_001289074;NM_001289075;NM_018063:cds;cds;cds;cds;cds;cds;cds;cds;cds;cds	0	+
chr5	139938169	139938406	APBB3;APBB3;APBB3;APBB3:NM_006051;NM_133172;NM_133173;NM_133174:cds;cds;cds;cds	0	-
chr17	58126940	58127063	HEATR6:NM_022070:cds	0	-
chr14	102476179	102476423	DYNC1H1:NM_001376:cds	0	+
chr11	65486652	65487077	KAT5;KAT5;KAT5;KAT5:NM_001206833;NM_006388;NM_182709;NM_182710:utr3;utr3;utr3;utr3	0	+
chr19	12775605	12775799	MAN2B1;MAN2B1:NM_000528;NM_001173498:cds;cds	0	-
chr15	64428528	64428609	SNX1;SNX1;SNX1:NM_001242933;NM_003099;NM_148955:cds;cds;cds	0	+
chr6	36887353	36887477	C6orf89;C6orf89;C6orf89;C6orf89:NM_001286635;NM_001286636;NM_001286637;NM_152734:cds;cds;cds;cds	0	+
chr2	54080270	54081893	GPR75:NM_006794:cds	0	-
chr7	66409962	66410248	TMEM248:NM_017994:cds	0	+
chr2	183582813	183583017	DNAJC10;DNAJC10:NM_001271581;NM_018981:cds;cds	0	+
chr20	18123001	18123812	PET117:NM_001164811:utr3	0	+
chr12	24995015	24995158	BCAT1;BCAT1;BCAT1;BCAT1;BCAT1:NM_001178091;NM_001178092;NM_001178093;NM_001178094;NM_005504:cds;cds;cds;cds;cds	0	-
chr11	3143226	3143328	OSBPL5;OSBPL5;OSBPL5:NM_001144063;NM_020896;NM_145638:cds;cds;cds	0	-
chr22	19159218	19160345	LINC01311:NR_103767:ncExon	0	+
chr17	9460750	9460845	STX8:NM_004853:cds	0	-
chr12	109889399	109889618	KCTD10:NM_031954:cds	0	-
chr14	67827033	67827173	EIF2S1:NM_004094:utr5	0	+
chr12	76738265	76739592	BBS10:NM_024685:utr3	0	-
chr4	77102106	77102254	SCARB2:NM_005506:cds	0	-
chr15	56720928	56721298	MNS1:NM_018365:utr3	0	-
chr12	131285697	131285835	STX2;STX2:NM_001980;NM_194356:cds;cds	0	-
chr17	46919069	46919249	CALCOCO2;CALCOCO2;CALCOCO2;CALCOCO2:NM_001261390;NM_001261391;NM_001261393;NM_005831:cds;cds;cds;cds	0	+
chr16	31123189	31123348	BCKDK:NM_005881:cds	0	+
chrX	48456223	48457339	WDR13:NM_001166426:utr5	0	+
chr9	34251389	34251530	UBAP1;UBAP1;UBAP1;UBAP1;UBAP1:NM_001171201;NM_001171202;NM_001171203;NM_001171204;NM_016525:cds;cds;cds;cds;cds	0	+
chr12	108942863	108942990	SART3:NM_014706:cds	0	-
chr14	23078629	23078816	ABHD4:NM_022060:cds	0	+
chr15	41272420	41272638	INO80:NM_017553:cds	0	-
chr12	72025751	72026294	ZFC3H1:NM_144982:cds	0	-
chr9	115171186	115171301	HSDL2;HSDL2:NM_032303;NR_036651:cds;ncExon	0	+
chr18	29437502	29437945	TRAPPC8:NM_014939:cds	0	-
chr1	45271350	45271667	PLK3:NM_004073:utr3	0	+
chr3	49454210	49454776	AMT:NM_001164712:utr3	0	-
chr20	51870037	51873102	TSHZ2;TSHZ2:NM_001193421;NM_173485:cds;cds	0	+
chr10	123969911	123970828	TACC2:NM_001291879:utr5	0	+
chr11	67925154	67926638	SUV420H1:NM_017635:cds	0	-
chr21	27277335	27277389	APP;APP;APP;APP;APP;APP;APP:NM_000484;NM_001136016;NM_001136129;NM_001136130;NM_001136131;NM_201413;NM_201414:cds;cds;cds;cds;cds;cds;cds	0	-
chr19	39219635	39219794	ACTN4:NM_004924:cds	0	+
chr1	40555081	40555184	PPT1;PPT1:NM_000310;NM_001142604:cds;cds	0	-
chr9	35075461	35075751	FANCG:NM_004629:cds	0	-
chr4	153332424	153332955	FBXW7:NM_001257069:cds	0	-
chr14	24910879	24911001	SDR39U1:NM_020195:cds	0	-
chr4	186283764	186283865	SNX25:NM_031953:cds	0	+
chr17	78293280	78295262	RNF213:NM_020954:utr3	0	+
chr6	43543877	43544177	POLH;POLH;POLH:NM_001291969;NM_001291970;NM_006502:utr5;utr5;utr5	0	+
chr6	28060116	28063493	ZSCAN12P1:NR_024063:ncExon	0	+
chr6	160176643	160177352	WTAP;WTAP:NM_001270531;NM_004906:utr3;utr3	0	+
chr1	70904370	70904509	CTH;CTH;CTH:NM_001190463;NM_001902;NM_153742:cds;cds;cds	0	+
chr9	99154679	99154818	ZNF367:NM_153695:cds	0	-
chr13	48562675	48562838	SUCLA2:NM_003850:cds	0	-
chr9	111754911	111755099	CTNNAL1;CTNNAL1:NM_001286974;NM_003798:cds;cds	0	-
chr6	4056554	4056669	PRPF4B:NM_003913:cds	0	+
chr14	69697188	69697315	EXD2;EXD2;EXD2;EXD2;EXD2;EXD2;EXD2:NM_001193360;NM_001193361;NM_001193362;NM_001193363;NM_018199;NR_034164;NR_034165:cds;cds;cds;cds;cds;ncExon;ncExon	0	+
chr10	75557579	75557846	ZSWIM8-AS1:NR_038357:ncExon	0	-
chr8	9592374	9592594	TNKS:NM_003747:cds	0	+
chr16	75674081	75674247	KARS;KARS:NM_001130089;NM_005548:cds;cds	0	-
chrX	80552726	80554046	SH3BGRL:NM_003022:utr3	0	+
chr3	182763200	182763328	MCCC1:NM_020166:cds	0	-
chr15	40457253	40457397	BUB1B:NM_001211:cds	0	+
chr10	93617181	93617287	TNKS2:NM_025235:cds	0	+
chr2	201784944	201785116	ORC2;ORC2:NM_006190;NR_033915:cds;ncExon	0	-
chr15	52350829	52350994	MAPK6:NM_002748:cds	0	+
chr1	155041328	155041465	EFNA4:NM_005227:cds	0	+
chr11	88068104	88068250	CTSC;CTSC;CTSC:NM_001114173;NM_001814;NM_148170:cds;cds;cds	0	-
chr16	69199243	69199429	CIRH1A:NM_032830:cds	0	+
chr3	52485759	52485874	TNNC1:NM_003280:cds	0	-
chr9	104161676	104161812	ZNF189:NM_197977:utr5	0	+
chr5	175921184	175921276	FAF2:NM_014613:cds	0	+
chr17	79827205	79827282	ARHGDIA;ARHGDIA;ARHGDIA:NM_001185077;NM_001185078;NM_004309:cds;cds;cds	0	-
chr4	154557452	154557728	KIAA0922;KIAA0922:NM_001131007;NM_015196:cds;cds	0	+
chr3	39435900	39436067	SLC25A38:NM_017875:cds	0	+
chrX	108925947	108926125	ACSL4;ACSL4:NM_004458;NM_022977:cds;cds	0	-
chr1	186294895	186294986	TPR:NM_003292:cds	0	-
chr1	151318957	151319082	RFX5:NM_000449:utr5	0	-
chr1	93602584	93604638	MTF2;MTF2;MTF2;MTF2:NM_001164391;NM_001164392;NM_001164393;NM_007358:utr3;utr3;utr3;utr3	0	+
chr17	19554859	19555091	ALDH3A2;ALDH3A2:NM_000382;NM_001031806:cds;cds	0	+
chr11	34194701	34194854	ABTB2:NM_145804:cds	0	-
chr17	3592785	3592924	P2RX5;P2RX5;P2RX5-TAX1BP3:NM_001204520;NM_002561;NR_037928:cds;cds;ncExon	0	-
chr1	76226806	76227055	ACADM;ACADM;ACADM;ACADM;ACADM:NM_000016;NM_001127328;NM_001286042;NM_001286043;NM_001286044:cds;cds;cds;cds;cds	0	+
chr17	33679374	33680158	SLFN11;SLFN11;SLFN11;SLFN11;SLFN11:NM_001104587;NM_001104588;NM_001104589;NM_001104590;NM_152270:cds;cds;cds;cds;cds	0	-
chr14	102469128	102469302	DYNC1H1:NM_001376:cds	0	+
chr5	126860222	126860612	PRRC1;PRRC1:NM_001286808;NM_130809:cds;cds	0	+
chr16	72134334	72134496	DHX38:NM_014003:cds	0	+
chr12	99065312	99065497	APAF1;APAF1;APAF1;APAF1:NM_001160;NM_013229;NM_181861;NM_181868:cds;cds;cds;cds	0	+
chr7	64275295	64275422	ZNF138;ZNF138;ZNF138;ZNF138;ZNF138;ZNF138;ZNF138:NM_001160183;NM_001271637;NM_001271639;NM_001271640;NM_006524;NR_073389;NR_073391:cds;cds;cds;cds;cds;ncExon;ncExon	0	+
chr5	141357939	141358395	RNF14:NM_183398:cds	0	+
chr2	166626695	166627210	GALNT3:NM_004482:cds	0	-
chr6	36040649	36040761	MAPK14;MAPK14;MAPK14;MAPK14:NM_001315;NM_139012;NM_139013;NM_139014:cds;cds;cds;cds	0	+
chr14	102463371	102463611	DYNC1H1:NM_001376:cds	0	+
chr4	108930914	108931043	HADH;HADH:NM_001184705;NM_005327:cds;cds	0	+
chr2	180817197	180817325	CWC22:NM_020943:cds	0	-
chr4	153332454	153332955	FBXW7:NM_033632:cds	0	-
chr19	17322455	17322583	MYO9B:NM_004145:cds	0	+
chr14	71067354	71067407	MED6;MED6;MED6;MED6:NM_001284209;NM_001284210;NM_001284211;NM_005466:utr5;utr5;utr5;utr5	0	-
chr19	11036361	11036449	YIPF2:NM_024029:cds	0	-
chr8	25154028	25154164	DOCK5:NM_024940:cds	0	+
chr2	47702163	47702409	MSH2;MSH2:NM_000251;NM_001258281:cds;cds	0	+
chr14	20923736	20923804	APEX1;APEX1;APEX1;APEX1:NM_001244249;NM_001641;NM_080648;NM_080649:utr5;utr5;utr5;utr5	0	+
chr1	186337017	186337114	TPR:NM_003292:cds	0	-
chr1	9995549	9995685	LZIC:NM_032368:cds	0	-
chr16	3639002	3641311	SLX4:NM_032444:cds	0	-
chr6	75852963	75853104	COL12A1;COL12A1:NM_004370;NM_080645:cds;cds	0	-
chr2	17876418	17876564	SMC6;SMC6:NM_001142286;NM_024624:cds;cds	0	-
chr16	72058098	72059316	DHODH:NM_001361:utr3	0	+
chr6	31946679	31946787	STK19:NM_032454:cds	0	+
chr4	88959402	88959653	PKD2:NM_000297:cds	0	+
chr5	39394422	39394523	DAB2;DAB2:NM_001244871;NM_001343:utr5;utr5	0	-
chr12	49718013	49718057	TROAP:NM_001278324:cds	0	+
chr1	184863208	184863340	FAM129A:NM_052966:cds	0	-
chr8	132999821	132999949	EFR3A:NM_015137:cds	0	+
chr12	6776879	6777281	ZNF384;ZNF384;ZNF384:NM_001039920;NM_001135734;NM_133476:cds;cds;cds	0	-
chr5	98229119	98229310	CHD1:NM_001270:cds	0	-
chr3	122284705	122284917	DTX3L:NM_138287:cds	0	+
chr5	80713178	80716322	SSBP2;SSBP2;SSBP2;SSBP2;SSBP2;SSBP2:NM_001256732;NM_001256733;NM_001256734;NM_001256735;NM_001256736;NM_012446:utr3;utr3;utr3;utr3;utr3;utr3	0	-
chr17	15995168	15995372	NCOR1:NM_001190438:cds	0	-
chr10	104866345	104866463	NT5C2;NT5C2:NM_001134373;NM_012229:cds;cds	0	-
chr9	90340973	90341313	CTSL:NM_001912:utr5	0	+
chr12	6701081	6701223	CHD4:NM_001273:cds	0	-
chr9	130928343	130928475	CIZ1;CIZ1;CIZ1;CIZ1;CIZ1;CIZ1;CIZ1:NM_001131015;NM_001131016;NM_001131017;NM_001131018;NM_001257975;NM_001257976;NM_012127:utr3;utr3;utr3;utr3;utr3;utr3;utr3	0	-
chr6	35423523	35424130	FANCE:NM_021922:cds	0	+
chr4	110635532	110635651	PLA2G12A:NM_030821:cds	0	-
chr12	123875176	123875333	SETD8:NM_020382:cds	0	+
chr19	42398279	42398379	ARHGEF1;ARHGEF1;ARHGEF1:NM_004706;NM_198977;NM_199002:cds;cds;cds	0	+
chr6	100956070	100957261	ASCC3:NM_006828:utr3	0	-
chr14	23450469	23451475	AJUBA;AJUBA:NM_001289097;NM_032876:cds;cds	0	-
chr7	23300074	23300392	GPNMB;GPNMB:NM_001005340;NM_002510:cds;cds	0	+
chr13	114152656	114152836	TMCO3:NM_017905:cds	0	+
chr7	138269696	138270332	TRIM24;TRIM24:NM_003852;NM_015905:utr3;utr3	0	+
chr15	56385542	56388818	RFX7:NM_022841:cds	0	-
chr10	111628371	111628470	XPNPEP1;XPNPEP1;XPNPEP1:NM_001167604;NM_020383;NR_030724:cds;cds;ncExon	0	-
chr11	73007529	73008550	P2RY6:NM_001277208:cds	0	+
chr10	43291921	43292679	BMS1:NM_014753:cds	0	+
chr9	127279553	127284983	NR6A1;NR6A1;NR6A1:NM_001278546;NM_001489;NM_033334:utr3;utr3;utr3	0	-
chr12	72028483	72028605	ZFC3H1:NM_144982:cds	0	-
chr10	32096585	32096760	ARHGAP12;ARHGAP12;ARHGAP12;ARHGAP12;ARHGAP12;ARHGAP12:NM_001270695;NM_001270696;NM_001270697;NM_001270698;NM_001270699;NM_018287:cds;cds;cds;cds;cds;cds	0	-
chr11	123594996	123596704	ZNF202:NM_003455:utr3	0	-
chr2	32639836	32641231	BIRC6:NM_016252:cds	0	+
chr14	63848773	63848875	PPP2R5E;PPP2R5E;PPP2R5E;PPP2R5E;PPP2R5E:NM_001282179;NM_001282181;NM_001282182;NM_006246;NR_104104:cds;cds;cds;cds;ncExon	0	-
chr6	24709004	24709139	C6orf62:NM_030939:cds	0	-
chr8	96037236	96037433	NDUFAF6:NM_152416:cds	0	+
chr5	122364469	122364563	PPIC:NM_000943:cds	0	-
chr4	122722981	122723076	EXOSC9;EXOSC9:NM_001034194;NM_005033:cds;cds	0	+
chr2	44588518	44588700	PREPL;PREPL:NM_001171606;NM_001171613:utr5;utr5	0	-
chr3	160018670	160018834	IFT80;IFT80;IFT80:NM_001190241;NM_001190242;NM_020800:cds;cds;cds	0	-
chr14	93170663	93170706	LGMN;LGMN:NM_001008530;NM_005606:cds;cds	0	-
chr1	28536482	28536577	DNAJC8:NM_014280:cds	0	-
chr15	76508628	76508899	ETFA;ETFA:NM_000126;NM_001127716:utr3;utr3	0	-
chr19	50187183	50187326	PRMT1;PRMT1;PRMT1;PRMT1:NM_001207042;NM_001536;NM_198318;NR_033397:cds;cds;cds;ncExon	0	+
chr16	2747906	2747998	KCTD5:NM_018992:cds	0	+
chr6	30881587	30881760	GTF2H4:NM_001517:cds	0	+
chr13	76140830	76140987	UCHL3;UCHL3:NM_001270952;NM_006002:cds;cds	0	+
chr9	80923329	80923499	PSAT1;PSAT1:NM_021154;NM_058179:cds;cds	0	+
chr7	128038467	128038667	IMPDH1;IMPDH1;IMPDH1;IMPDH1;IMPDH1;IMPDH1;IMPDH1:NM_000883;NM_001102605;NM_001142573;NM_001142574;NM_001142575;NM_001142576;NM_183243:cds;cds;cds;cds;cds;cds;cds	0	-
chr16	162630	162774	NPRL3:NM_001039476:utr5	0	-
chr20	21195172	21195338	KIZ;KIZ;KIZ;KIZ:NM_001163022;NM_001163023;NM_001276389;NM_018474:cds;cds;cds;cds	0	+
chr17	42194883	42195072	HDAC5;HDAC5:NM_001015053;NM_005474:utr5;utr5	0	-
chr12	56992401	56992567	BAZ2A:NM_013449:cds	0	-
chr13	77581279	77581923	FBXL3:NM_012158:cds	0	-
chr1	28864343	28865708	RCC1;RCC1:NR_030725;NR_030726:ncExon;ncExon	0	+
chr12	70747608	70748773	CNOT2:NR_037615:ncExon	0	+
chr2	114674460	114674585	ACTR3:NM_005721:cds	0	+
chr14	103871412	103871604	MARK3;MARK3;MARK3;MARK3;MARK3:NM_001128918;NM_001128919;NM_001128920;NM_001128921;NM_002376:cds;cds;cds;cds;cds	0	+
chr11	57439492	57440562	ZDHHC5:NM_015457:utr5	0	+
chr8	12579405	12580604	LONRF1:NM_152271:utr3	0	-
chr4	4440120	4440236	STX18:NM_016930:cds	0	-
chr6	86215214	86215684	SNX14;SNX14:NM_020468;NM_153816:utr3;utr3	0	-
chr10	103563491	103563776	MGEA5;MGEA5:NM_001142434;NM_012215:cds;cds	0	-
chr2	96948938	96949090	SNRNP200:NM_014014:cds	0	-
chr13	39586827	39588613	PROSER1:NM_025138:cds	0	-
chr1	15819437	15819530	CASP9;CASP9;CASP9:NM_001229;NM_001278054;NM_032996:cds;cds;cds	0	-
chr19	36229458	36229781	KMT2B:NM_014727:utr3	0	+
chr6	130031281	130031370	ARHGAP18:NM_033515:utr5	0	-
chr1	11307875	11308151	MTOR:NM_004958:cds	0	-
chr9	139310742	139310843	PMPCA;PMPCA;PMPCA:NM_001282944;NM_001282946;NM_015160:cds;cds;cds	0	+
chr10	103368591	103368694	DPCD:NM_015448:cds	0	+
chr1	28835341	28835413	RCC1:NR_030726:ncExon	0	+
chr12	49388932	49390522	DDN:NM_015086:utr3	0	-
chr6	26409760	26409961	BTN3A1;BTN3A1;BTN3A1;BTN3A1:NM_001145008;NM_001145009;NM_007048;NM_194441:cds;cds;cds;cds	0	+
chr11	8747619	8747756	ST5;ST5;ST5:NM_005418;NM_139157;NM_213618:cds;cds;cds	0	-
chrX	153649241	153650063	TAZ:NR_024048:ncExon	0	+
chrX	77112229	77112370	MAGT1:NM_032121:cds	0	-
chr10	22618471	22620414	COMMD3-BMI1;BMI1:NM_001204062;NM_005180:utr3;utr3	0	+
chr8	61764577	61764806	CHD7:NM_017780:cds	0	+
chr2	132199733	132202467	LOC401010:NR_002826:ncExon	0	-
chr13	49833481	49833659	CDADC1;CDADC1:NM_001193478;NM_030911:cds;cds	0	+
chr6	53787432	53787591	LRRC1:NM_018214:cds	0	+
chr17	41131186	41131285	PTGES3L-AARSD1;PTGES3L;PTGES3L;PTGES3L-AARSD1:NM_001136042;NM_001142654;NM_001261430;NM_025267:cds;cds;cds;cds	0	-
chr1	52861717	52862036	ORC1;ORC1;ORC1:NM_001190818;NM_001190819;NM_004153:cds;cds;cds	0	-
chr12	67692729	67692875	CAND1:NM_018448:cds	0	+
chr6	56480314	56482216	DST:NM_001723:cds	0	-
chr2	163128735	163128897	IFIH1:NM_022168:cds	0	-
chr8	134488267	134488843	ST3GAL1:NM_003033:utr5	0	-
chr6	99374352	99374864	FBXL4;FBXL4:NM_001278716;NM_012160:cds;cds	0	-
chr2	169626172	169631644	CERS6;CERS6:NM_001256126;NM_203463:utr3;utr3	0	+
chr2	120124499	120124627	DBI;DBI;DBI:NM_001079862;NM_001178041;NM_001178043:utr5;utr5;utr5	0	+
chr19	14523362	14523490	DDX39A;DDX39A:NM_005804;NR_046366:cds;ncExon	0	-
chr16	14723982	14724128	PARN;PARN:NM_001242992;NM_002582:utr5;utr5	0	-
chr17	47782485	47782643	SLC35B1;SLC35B1:NM_001278784;NM_005827:cds;cds	0	-
chr6	160469406	160469575	IGF2R:NM_000876:cds	0	+
chr3	196460773	196462876	PIGX;PIGX:NM_001166304;NM_017861:utr3;utr3	0	+
chr2	223783781	223783920	ACSL3;ACSL3:NM_004457;NM_203372:cds;cds	0	+
chr19	629539	630168	POLRMT:NM_005035:cds	0	-
chr19	10505696	10505819	CDC37:NM_007065:cds	0	-
chr12	77199096	77199219	ZDHHC17:NM_015336:cds	0	+
chr1	21133811	21133993	EIF4G3;EIF4G3;EIF4G3:NM_001198801;NM_001198802;NM_003760:cds;cds;cds	0	-
chr9	115221728	115221857	HSDL2;HSDL2;HSDL2:NM_001195822;NM_032303;NR_036651:cds;cds;ncExon	0	+
chr14	45581520	45581705	PRPF39:NM_017922:cds	0	+
chr1	26496474	26496674	ZNF593:NM_015871:cds	0	+
chr7	66274271	66276448	RABGEF1;RABGEF1;RABGEF1;RABGEF1:NM_001287060;NM_001287061;NM_001287062;NM_014504:utr3;utr3;utr3;utr3	0	+
chr2	152131997	152132184	NMI:NM_004688:cds	0	-
chr1	8073269	8074456	ERRFI1:NM_018948:cds	0	-
chr19	58083486	58085069	ZNF416:NM_017879:cds	0	-
chr12	124496691	124497477	ZNF664;ZNF664:NM_001204298;NM_152437:cds;cds	0	+
chr7	6066358	6066592	EIF2AK1;EIF2AK1:NM_001134335;NM_014413:cds;cds	0	-
chr16	3713424	3713563	TRAP1;TRAP1:NM_001272049;NM_016292:cds;cds	0	-
chr1	207076630	207078363	FCMR;FCMR:NM_001142473;NM_005449:utr3;utr3	0	-
chr1	155719716	155720479	MSTO2P:NR_024117:ncExon	0	+
chr11	64124566	64125006	CCDC88B:NM_032251:utr3	0	+
chr3	158526967	158527076	MFSD1;MFSD1;MFSD1;MFSD1:NM_001167903;NM_001289406;NM_001289407;NM_022736:cds;cds;cds;cds	0	+
chr15	67524151	67524235	AAGAB;AAGAB;AAGAB:NM_001271885;NM_001271886;NM_024666:cds;cds;cds	0	-
chr3	169820266	169820498	PHC3:NM_024947:cds	0	-
chr1	20981106	20981200	DDOST:NM_005216:cds	0	-
chr17	48474678	48474914	LRRC59:NM_018509:utr5	0	-
chr5	256448	256535	SDHA:NM_004168:cds	0	+
chr6	112421872	112421990	FAM229B:NM_001033564:cds	0	+
chr10	73975757	73975896	ANAPC16;ANAPC16;ANAPC16:NM_001242546;NM_173473;NR_038392:utr5;utr5;ncExon	0	+
chr11	405895	406059	SIGIRR;SIGIRR;SIGIRR:NM_001135053;NM_001135054;NM_021805:cds;cds;cds	0	-
chr10	70101734	70101811	HNRNPH3;HNRNPH3:NM_012207;NM_021644:cds;cds	0	+
chr19	3534834	3536755	FZR1;FZR1;FZR1:NM_001136197;NM_001136198;NM_016263:utr3;utr3;utr3	0	+
chr16	69832584	69832732	WWP2;WWP2;WWP2:NM_001270454;NM_001270455;NM_007014:cds;cds;cds	0	+
chr17	29683477	29683600	NF1;NF1:NM_000267;NM_001042492:cds;cds	0	+
chr12	89741601	89743030	DUSP6;DUSP6:NM_001946;NM_022652:utr3;utr3	0	-
chr18	43708091	43708299	HAUS1:NM_138443:utr3	0	+
chr1	28607313	28609002	SESN2:NM_031459:utr3	0	+
chr5	138699447	138699611	PAIP2:NR_109830:ncExon	0	+
chr6	37600283	37605143	MDGA1:NM_153487:utr3	0	-
chr17	43198268	43198497	PLCD3:NM_133373:cds	0	-
chr18	11981426	11981668	IMPA2:NM_014214:utr5	0	+
chrX	110924397	110924652	ALG13;ALG13;ALG13;ALG13;ALG13;ALG13:NM_001257231;NM_001257234;NM_001257235;NM_001257237;NM_001257240;NM_001257241:utr5;utr5;utr5;utr5;utr5;utr5	0	+
chr14	38016176	38020464	MIPOL1;MIPOL1;MIPOL1:NM_001195296;NM_001195297;NM_138731:utr3;utr3;utr3	0	+
chr3	100087881	100087979	TOMM70A:NM_014820:cds	0	-
chr1	29485885	29485998	SRSF4:NM_005626:cds	0	-
chr16	70713873	70713958	MTSS1L:NM_138383:cds	0	-
chr2	74708943	74709964	CCDC142:NM_032779:cds	0	-
chr5	140050380	140050877	DND1:NM_194249:utr3	0	-
chr3	100295768	100295862	TMEM45A:NM_018004:cds	0	+
chr19	35434126	35435742	ZNF30;ZNF30;ZNF30:NM_001099437;NM_001099438;NM_194325:cds;cds;cds	0	+
chr17	5335861	5336340	RPAIN;RPAIN;RPAIN;RPAIN:NR_027682;NR_027683;NR_027684;NR_027685:ncExon;ncExon;ncExon;ncExon	0	+
chr17	49230919	49231023	NME1;NME1:NM_000269;NM_198175:utr5;utr5	0	+
chr8	130851838	130854387	FAM49B;FAM49B:NM_001256763;NM_016623:utr3;utr3	0	-
chr1	948846	948953	ISG15:NM_005101:utr5	0	+
chr12	93835660	93836026	UBE2N:NM_003348:utr5	0	-
chr9	113013099	113013159	TXN:NM_003329:cds	0	-
chr4	106155099	106158597	TET2:NM_017628:cds	0	+
chr2	27258002	27258153	TMEM214;TMEM214:NM_001083590;NM_017727:cds;cds	0	+
chr17	73851378	73851501	WBP2:NM_012478:utr5	0	-
chr11	117034485	117034590	PAFAH1B2:NM_001184748:cds	0	+
chr4	25121626	25125552	SEPSECS:NM_016955:utr3	0	-
chr2	74589178	74589268	DCTN1;DCTN1;DCTN1;DCTN1;DCTN1;DCTN1;DCTN1:NM_001135040;NM_001135041;NM_001190836;NM_001190837;NM_004082;NM_023019;NR_033935:cds;cds;cds;cds;cds;cds;ncExon	0	-
chr17	7851804	7852003	CNTROB:NM_001037144:cds	0	+
chr13	50140753	50140904	RCBTB1:NM_018191:cds	0	-
chr1	220953359	220953421	MARC2:NM_017898:cds	0	+
chr6	101095101	101095327	ASCC3:NM_006828:cds	0	-
chr12	121764898	121765034	ANAPC5;ANAPC5:NM_001137559;NM_016237:cds;cds	0	-
chr12	95905670	95905774	METAP2:NM_006838:cds	0	+
chr6	143762574	143763814	ADAT2:NM_001286259:utr5	0	-
chr17	53038566	53038625	COX11:NM_001162862:utr3	0	-
chr1	246704332	246704504	TFB2M:NM_022366:cds	0	-
chr1	62455839	62456036	INADL:NM_176877:cds	0	+
chr17	37680926	37681138	CDK12;CDK12:NM_015083;NM_016507:cds;cds	0	+
chr13	40297469	40297577	COG6;COG6;COG6:NM_001145079;NM_020751;NR_026745:cds;cds;ncExon	0	+
chr1	94650427	94650616	ARHGAP29:NM_004815:cds	0	-
chr14	23396734	23396869	PRMT5;PRMT5:NM_001039619;NM_006109:cds;cds	0	-
chr8	121408082	121408342	MRPL13:NM_014078:utr3	0	-
chr6	76421043	76421132	SENP6;SENP6:NM_001100409;NM_015571:cds;cds	0	+
chr7	116759614	116759774	ST7;ST7:NM_018412;NM_021908:cds;cds	0	+
chr4	83369072	83369174	ENOPH1;ENOPH1;ENOPH1:NM_001292017;NM_021204;NR_120457:utr5;cds;ncExon	0	+
chr3	113049014	113049515	CFAP44:NM_001164496:cds	0	-
chr18	32831021	32833413	ZSCAN30;ZSCAN30;ZSCAN30:NM_001112734;NM_001166012;NM_001288711:utr3;utr3;utr3	0	-
chr11	35272751	35282440	SLC1A2;SLC1A2;SLC1A2:NM_001195728;NM_001252652;NM_004171:utr3;utr3;utr3	0	-
chr2	233721570	233725289	GIGYF2;GIGYF2;GIGYF2;GIGYF2:NM_001103146;NM_001103147;NM_001103148;NM_015575:utr3;utr3;utr3;utr3	0	+
chr1	44201903	44202051	ST3GAL3;ST3GAL3;ST3GAL3;ST3GAL3;ST3GAL3;ST3GAL3;ST3GAL3:NR_073016;NR_073017;NR_073018;NR_073019;NR_073020;NR_073021;NR_073023:ncExon;ncExon;ncExon;ncExon;ncExon;ncExon;ncExon	0	+
chr20	42839335	42839546	OSER1:NM_016470:utr5	0	-
chr8	128219626	128221962	CCAT1:NR_108049:ncExon	0	-
chr3	100082302	100084407	TOMM70A:NM_014820:utr3	0	-
chr17	30228554	30228646	UTP6:NM_018428:cds	0	-
chr3	38182643	38184512	MYD88;MYD88:NM_001172566;NM_001172569:utr3;utr3	0	+
chrX	153991016	153991256	DKC1;DKC1;DKC1:NR_110021;NR_110022;NR_110023:ncExon;ncExon;ncExon	0	+
chr12	112374495	112374634	TMEM116;TMEM116;TMEM116:NM_001193453;NM_001193531;NM_138341:cds;cds;cds	0	-
chr1	16265212	16265371	SPEN:NM_015001:cds	0	+
chr2	219137292	219137485	PNKD:NM_001077399:cds	0	+
chr10	81272870	81276192	EIF5AL1:NM_001099692:utr3	0	+
chr1	117484336	117484705	PTGFRN:NM_020440:cds	0	+
chr1	21083658	21083749	HP1BP3:NM_016287:cds	0	-
chr7	96747035	96747209	SDHAF3:NM_020186:cds	0	+
chr12	52470974	52471279	ATG101;ATG101:NM_001098673;NM_021934:utr3;utr3	0	+
chr1	150310635	150310802	PRPF3:NM_004698:cds	0	+
chr3	158390267	158390482	LXN:NM_020169:utr5	0	-
chr8	110352672	110352792	ENY2:NR_036472:ncExon	0	+
chr4	185553421	185553550	CASP3;CASP3:NM_004346;NM_032991:cds;cds	0	-
chr20	35864982	35865112	RPN2;RPN2:NM_001135771;NM_002951:cds;cds	0	+
chr1	2520853	2522908	FAM213B:NM_001195738:utr3	0	+
chr6	30574244	30574418	PPP1R10;PPP1R10:NM_002714;NR_072994:cds;ncExon	0	-
chr16	69783115	69783241	NOB1;NOB1:NM_014062;NR_074074:cds;ncExon	0	-
chr12	49888523	49888785	SPATS2:NM_023071:cds	0	+
chr5	134076752	134077213	CAMLG:NM_001745:cds	0	+
chr4	39287106	39287430	WDR19:NM_025132:utr3	0	+
chr16	88643531	88644134	ZC3H18:NM_144604:cds	0	+
chr2	219501300	219501909	PLCD4:NM_032726:utr3	0	+
chr15	63970043	63970564	HERC1:NM_003922:cds	0	-
chr15	40912837	40917838	CASC5;CASC5:NM_144508;NM_170589:cds;cds	0	+
chr20	5100444	5100647	PCNA:NM_182649:utr5	0	-
chr1	173725061	173725177	KLHL20:NM_014458:cds	0	+
chr10	88950440	88951222	FAM35A:NM_019054:utr3	0	+
chr5	143541781	143541963	YIPF5;YIPF5;YIPF5:NM_001024947;NM_001271732;NM_030799:cds;cds;cds	0	-
chr3	184032951	184033333	EIF4G1:NM_182917:utr5	0	+
chr3	98538045	98538261	DCBLD2:NM_080927:cds	0	-
chr2	210867288	210867496	RPE:NM_001278286:utr5	0	+
chr2	96953176	96953295	SNRNP200:NM_014014:cds	0	-
chr7	95040964	95041055	PON2:NM_001018161:cds	0	-
chr7	72873865	72874048	BAZ1B:NM_032408:cds	0	-
chr17	5253745	5253924	RABEP1;RABEP1;RABEP1:NM_001083585;NM_001291581;NM_004703:cds;cds;cds	0	+
chr6	111588322	111590261	KIAA1919:NM_153369:utr3	0	+
chr5	137275836	137276156	PKD2L2:NM_014386:utr3	0	+
chr6	3081212	3081350	RIPK1:NM_003804:cds	0	+
chr17	16097775	16097883	NCOR1;NCOR1;NCOR1:NM_001190438;NM_001190440;NM_006311:cds;cds;cds	0	-
chr14	55453863	55454105	WDHD1;WDHD1:NM_001008396;NM_007086:cds;cds	0	-
chr6	160483563	160483651	IGF2R:NM_000876:cds	0	+
chr12	133349690	133349880	GOLGA3:NM_005895:cds	0	-
chr17	61780191	61781111	STRADA;STRADA:NM_001165969;NM_001165970:utr3;utr3	0	-
chr12	53937080	53937232	ATF7:NR_073163:ncExon	0	-
chr11	68115314	68115711	LRP5;LRP5:NM_001291902;NM_002335:utr5;cds	0	+
chr12	50146246	50146276	TMBIM6:NM_003217:utr5	0	+
chr1	200569483	200569631	KIF14:NM_014875:cds	0	-
chr12	50037882	50038452	NR_052006:NR_052006:ncExon	0	+
chr12	42835116	42835231	PPHLN1;PPHLN1:NM_001143787;NM_016488:cds;cds	0	+
chr15	99478052	99478282	IGF1R;IGF1R:NM_000875;NM_001291858:cds;cds	0	+
chrX	134030846	134031064	MOSPD1:NM_019556:cds	0	-
chr12	5684999	5685181	ANO2;ANO2:NM_001278596;NM_001278597:cds;cds	0	-
chr6	34360139	34360457	NUDT3:NM_006703:utr5	0	-
chr11	836250	836442	CD151;CD151;CD151;CD151:NM_001039490;NM_004357;NM_139029;NM_139030:cds;cds;cds;cds	0	+
chr9	123151146	123151570	CDK5RAP2;CDK5RAP2;CDK5RAP2;CDK5RAP2;CDK5RAP2:NR_073554;NR_073555;NR_073556;NR_073557;NR_073558:ncExon;ncExon;ncExon;ncExon;ncExon	0	-
chr6	30610544	30610788	ATAT1;ATAT1;ATAT1:NM_001031722;NM_001254952;NM_024909:cds;cds;cds	0	+
chr3	88188460	88190198	ZNF654:NM_018293:cds	0	+
chr2	148731016	148731093	ORC4;ORC4;ORC4;ORC4;ORC4:NM_001190879;NM_001190882;NM_002552;NM_181741;NM_181742:cds;utr5;cds;cds;cds	0	-
chr2	208618422	208620896	CCNYL1;CCNYL1:NM_001142300;NM_152523:utr3;utr3	0	+
chr13	92345440	92346135	GPC5:NM_004466:cds	0	+
chr2	37494572	37494679	PRKD3:NM_005813:cds	0	-
chr4	123160670	123161508	KIAA1109:NM_015312:cds	0	+
chr7	98957167	98957361	ARPC1A;ARPC1A:NM_001190996;NM_006409:cds;cds	0	+
chr12	49993251	49994917	FAM186B;FAM186B:NM_032130;NR_027450:cds;ncExon	0	-
chr19	49513744	49513868	RUVBL2:NM_006666:cds	0	+
chr1	37980257	37980347	MEAF6;MEAF6;MEAF6:NM_001270875;NM_001270876;NM_022756:cds;cds;cds	0	-
chr4	39310255	39310652	RFC1;RFC1:NM_001204747;NM_002913:cds;cds	0	-
chr5	21470618	21470771	GUSBP1:NR_027027:ncExon	0	+
chr5	83476210	83476339	EDIL3;EDIL3:NM_001278642;NM_005711:cds;cds	0	-
chrX	86872934	86873131	KLHL4;KLHL4:NM_019117;NM_057162:cds;cds	0	+
chr8	95524223	95524317	KIAA1429;KIAA1429:NM_015496;NM_183009:cds;cds	0	-
chr2	74732678	74732765	PCGF1:NM_032673:cds	0	-
chr19	49464066	49464354	BAX;BAX;BAX:NM_001291429;NM_001291430;NM_004324:cds;cds;cds	0	+
chr15	85212767	85213249	SEC11A;SEC11A;SEC11A;SEC11A:NM_001271918;NM_001271919;NM_001271921;NM_014300:utr3;utr3;utr3;utr3	0	-
chr17	38487108	38487470	RARA;RARA;RARA:NM_000964;NM_001145301;NM_001145302:utr5;utr5;utr5	0	+
chr6	18255961	18256082	DEK;DEK:NM_001134709;NM_003472:cds;cds	0	-
chr2	71357795	71357884	MPHOSPH10:NM_005791:cds	0	+
chr22	20759946	20762753	ZNF74:NM_001256523:utr3	0	+
chr2	111413315	111413493	BUB1;BUB1;BUB1:NM_001278616;NM_001278617;NM_004336:cds;cds;cds	0	-
chr16	66977928	66978994	CES2;CES2:NM_003869;NM_198061:utr3;utr3	0	+
chr20	62159775	62161076	PTK6:NM_001256358:utr3	0	-
chr20	34288719	34288828	ROMO1:NM_080748:cds	0	+
chr1	43308187	43308903	ERMAP;ERMAP:NM_001017922;NM_018538:cds;cds	0	+
chr2	183616384	183616512	DNAJC10;DNAJC10;DNAJC10;DNAJC10;DNAJC10:NM_001271581;NM_018981;NR_073365;NR_073366;NR_073367:cds;cds;ncExon;ncExon;ncExon	0	+
chr16	20935438	20936328	LYRM1;LYRM1;LYRM1:NM_001128301;NM_001128302;NM_020424:utr3;utr3;utr3	0	+
chr8	48648012	48648563	SPIDR;SPIDR:NM_001080394;NM_001282916:utr3;utr3	0	+
chr3	113503542	113503680	ATP6V1A:NM_001690:cds	0	+
chr2	122513120	122513355	TSN;TSN:NM_001261401;NM_004622:utr5;utr5	0	+
chr10	17271421	17271984	VIM:NM_003380:cds	0	+
chr6	30712085	30712295	IER3:NM_003897:cds	0	-
chr17	42274296	42274394	ATXN7L3;ATXN7L3:NM_001098833;NM_020218:cds;cds	0	-
chr20	42247579	42247666	IFT52:NM_016004:cds	0	+
chr17	6941470	6942208	SLC16A13:NM_201566:cds	0	+
chr14	81686862	81687296	GTF2A1:NM_015859:utr5	0	-
chr4	95585218	95589378	PDLIM5;PDLIM5;PDLIM5;PDLIM5;PDLIM5:NM_001011513;NM_001256425;NM_001256426;NM_001256428;NM_006457:utr3;utr3;utr3;utr3;utr3	0	+
chr11	134119060	134119156	THYN1;THYN1;THYN1;THYN1;THYN1:NM_001037304;NM_001037305;NM_014174;NM_199297;NM_199298:cds;cds;cds;cds;cds	0	-
chr11	68331770	68331900	PPP6R3;PPP6R3;PPP6R3;PPP6R3;PPP6R3;PPP6R3:NM_001164160;NM_001164161;NM_001164162;NM_001164163;NM_001164164;NM_018312:cds;cds;cds;cds;cds;cds	0	+
chr19	10673404	10673513	KRI1:NM_023008:cds	0	-
chr9	34098321	34098515	DCAF12:NM_015397:cds	0	-
chr19	47228729	47228905	STRN4;STRN4:NM_001039877;NM_013403:cds;cds	0	-
chr12	56295196	56295655	WIBG;WIBG:NM_001143853;NM_032345:utr3;utr3	0	-
chr3	145820541	145820639	PLOD2;PLOD2:NM_000935;NM_182943:cds;cds	0	-
chr6	56963858	56963939	ZNF451;ZNF451;ZNF451:NM_001031623;NM_001257273;NM_015555:cds;cds;cds	0	+
chr10	7841989	7842054	ATP5C1;ATP5C1:NM_001001973;NM_005174:cds;cds	0	+
chr3	45864809	45867805	LZTFL1;LZTFL1:NM_001276378;NM_020347:utr3;utr3	0	-
chr1	110919571	110919783	SLC16A4;SLC16A4;SLC16A4;SLC16A4;SLC16A4:NM_001201546;NM_001201547;NM_001201548;NM_001201549;NM_004696:cds;cds;cds;cds;cds	0	-
chrX	53227671	53227819	KDM5C;KDM5C;KDM5C:NM_001146702;NM_001282622;NM_004187:cds;cds;cds	0	-
chr2	207011626	207011812	NDUFS1;NDUFS1;NDUFS1;NDUFS1;NDUFS1:NM_001199981;NM_001199982;NM_001199983;NM_001199984;NM_005006:cds;cds;cds;cds;cds	0	-
chr10	93786348	93786508	BTAF1:NM_003972:cds	0	+
chr2	61404554	61406306	AHSA2:NM_152392:utr5	0	+
chr16	28123137	28123327	XPO6;XPO6:NM_001270940;NM_015171:cds;cds	0	-
chr1	179316734	179316832	SOAT1;SOAT1;SOAT1;SOAT1:NM_001252511;NM_001252512;NM_003101;NR_045530:cds;cds;cds;ncExon	0	+
chr2	11341435	11341539	ROCK2:NM_004850:cds	0	-
chr3	28368322	28368441	AZI2;AZI2:NM_001271650;NM_022461:cds;cds	0	-
chr16	67914978	67915083	EDC4:NM_014329:cds	0	+
chr7	103002403	103002535	PSMC2:NM_002803:cds	0	+
chr19	58132771	58133636	ZNF134:NM_003435:utr3	0	+
chr12	112303053	112303127	MAPKAPK5;MAPKAPK5:NM_003668;NM_139078:cds;cds	0	+
chr9	26903367	26905508	PLAA:NM_001031689:utr3	0	-
chr5	37392101	37392222	WDR70:NM_018034:cds	0	+
chrX	153997441	153997585	DKC1;DKC1;DKC1;DKC1;DKC1;DKC1:NM_001142463;NM_001288747;NM_001363;NR_110021;NR_110022;NR_110023:cds;cds;cds;ncExon;ncExon;ncExon	0	+
chr17	3618140	3618236	ITGAE:NM_002208:cds	0	-
chr2	47389657	47389801	CALM2:NM_001743:cds	0	-
chr15	80181434	80181696	ST20-MTHFS;MTHFS;MTHFS:NM_001199760;NM_006441;NR_037654:cds;cds;ncExon	0	-
chr1	145112372	145112519	SEC22B:NM_004892:cds	0	+
chr20	47240792	47242422	PREX1:NM_020820:utr3	0	-
chr11	118392887	118397539	KMT2A;KMT2A:NM_001197104;NM_005933:utr3;utr3	0	+
chr1	182797858	182799519	NPL:NM_001200052:utr3	0	+
chr12	109530591	109530742	ALKBH2;ALKBH2:NM_001145374;NM_001205179:utr5;utr5	0	-
chr18	72913370	72914295	ZADH2:NM_175907:cds	0	-
chr5	32710768	32710889	NPR3:NM_001204376:cds	0	+
chr14	69853679	69853800	ERH:NM_004450:cds	0	-
chr14	95596394	95596529	DICER1;DICER1;DICER1;DICER1;DICER1:NM_001195573;NM_001271282;NM_001291628;NM_030621;NM_177438:cds;cds;cds;cds;cds	0	-
chr9	36665346	36665578	MELK:NR_046337:ncExon	0	+
chr9	111739241	111739328	CTNNAL1;CTNNAL1:NM_001286974;NM_003798:cds;cds	0	-
chr6	26643886	26643956	ZNF322;ZNF322;ZNF322:NM_001242797;NM_001242799;NM_024639:utr5;utr5;utr5	0	-
chr2	96949550	96949742	SNRNP200:NM_014014:cds	0	-
chr11	66639157	66639342	PC;PC;PC:NM_000920;NM_001040716;NM_022172:cds;cds;cds	0	-
chr7	86521039	86521205	KIAA1324L;KIAA1324L;KIAA1324L;KIAA1324L;NR_030672:NM_001142749;NM_001291990;NM_001291991;NM_152748;NR_030672:cds;cds;cds;cds;ncExon	0	-
chr3	129238410	129238575	IFT122;IFT122;IFT122;IFT122;IFT122;IFT122;IFT122:NM_001280541;NM_001280545;NM_001280546;NM_018262;NM_052985;NM_052989;NM_052990:cds;cds;cds;cds;cds;cds;cds	0	+
chrX	117722099	117722284	DOCK11:NM_144658:cds	0	+
chr1	198222169	198222310	NEK7:NM_133494:cds	0	+
chr5	138618427	138618873	SNHG4:NR_036536:ncExon	0	+
chr2	86373190	86373320	IMMT;IMMT;IMMT:NM_001100169;NM_001100170;NM_006839:cds;cds;cds	0	-
chr8	101719114	101719225	PABPC1:NM_002568:cds	0	-
chrX	153775682	153775801	G6PD:NM_001042351:utr5	0	-
chr14	35550227	35550434	FAM177A1;FAM177A1;FAM177A1:NM_001079519;NM_001289022;NM_173607:cds;cds;cds	0	+
chr7	48018285	48018413	HUS1:NM_004507:cds	0	-
chr11	5700990	5701407	TRIM5;TRIM5;TRIM5:NM_033034;NM_033092;NM_033093:cds;cds;cds	0	-
chr5	38886330	38886759	OSMR:NM_001168355:utr3	0	+
chr17	29109701	29111204	CRLF3:NM_015986:utr3	0	-
chr3	160120463	160120655	SMC4;SMC4;SMC4:NM_001002800;NM_001288753;NM_005496:cds;cds;cds	0	+
chr3	50000008	50000118	RBM6:NM_001167582:utr5	0	+
chr9	98637899	98638287	ERCC6L2;ERCC6L2:NM_001010895;NM_020207:utr5;utr5	0	+
chr8	101733811	101734315	PABPC1:NM_002568:utr5	0	-
chr13	45148547	45150210	TSC22D1:NM_001243799:cds	0	-
chr17	47004325	47004496	UBE2Z:NM_023079:cds	0	+
chr3	50155763	50156397	RBM5:NR_036627:ncExon	0	+
chr2	232321341	232321475	NCL:NM_005381:cds	0	-
chr1	229434723	229434819	RAB4A;RAB4A;RAB4A:NM_001271998;NM_004578;NR_073545:cds;cds;ncExon	0	+
chr4	106155099	106158508	TET2:NM_001127208:cds	0	+
chr11	64807157	64807264	SNX15;SNX15:NM_013306;NM_147777:cds;cds	0	+
chr12	120897709	120901556	GATC:NR_033684:ncExon	0	+
chr3	8983150	8983488	RAD18:NM_020165:cds	0	-
chr15	82456193	82456325	EFTUD1;EFTUD1:NM_001040610;NM_024580:cds;cds	0	-
chr9	6506032	6507051	UHRF2:NR_046386:ncExon	0	+
chr6	41873091	41874809	MED20:NM_004275:utr3	0	-
chr4	95444874	95445026	PDLIM5;PDLIM5;PDLIM5;PDLIM5;PDLIM5;PDLIM5;PDLIM5:NM_001011513;NM_001011515;NM_001011516;NM_001256425;NM_001256426;NM_001256427;NM_006457:cds;cds;cds;utr5;cds;cds;cds	0	+
chr22	29966393	29966521	NIPSNAP1;NIPSNAP1:NM_001202502;NM_003634:cds;cds	0	-
chr1	214505360	214505535	SMYD2:NM_020197:cds	0	+
chr1	203708673	203708982	ATP2B4:NM_001684:cds	0	+
chr4	175231000	175231207	CEP44;CEP44:NM_001040157;NM_001145314:cds;cds	0	+
chr7	2290636	2290780	NUDT1;NUDT1;NUDT1;NUDT1;NUDT1;NUDT1;NUDT1:NM_002452;NM_198948;NM_198949;NM_198950;NM_198952;NM_198953;NM_198954:utr3;utr3;utr3;utr3;utr3;utr3;utr3	0	+
chr18	61654512	61656608	SERPINB8;SERPINB8;SERPINB8:NM_001276490;NM_002640;NM_198833:utr3;utr3;utr3	0	+
chr16	87872319	87872423	SLC7A5:NM_003486:cds	0	-
chr1	155029663	155029838	ADAM15;ADAM15;ADAM15;ADAM15;ADAM15;ADAM15;ADAM15;ADAM15;ADAM15;ADAM15;ADAM15;ADAM15:NM_001261464;NM_001261465;NM_001261466;NM_003815;NM_207191;NM_207194;NM_207195;NM_207196;NM_207197;NR_048577;NR_048578;NR_048579:cds;cds;cds;cds;cds;cds;cds;cds;cds;ncExon;ncExon;ncExon	0	+
chr1	32504152	32504220	KHDRBS1;KHDRBS1;KHDRBS1;KHDRBS1:NM_001271878;NM_006559;NR_073498;NR_073499:cds;cds;ncExon;ncExon	0	+
chr5	149227121	149234585	PPARGC1B;PPARGC1B;PPARGC1B:NM_001172698;NM_001172699;NM_133263:utr3;utr3;utr3	0	+
chr18	33709896	33710034	ELP2;ELP2;ELP2;ELP2;ELP2;ELP2:NM_001242875;NM_001242876;NM_001242877;NM_001242878;NM_001242879;NM_018255:cds;cds;cds;cds;cds;cds	0	+
chr8	90945563	90947809	NBN:NM_002485:utr3	0	-
chr18	25543320	25543485	CDH2:NM_001792:cds	0	-
chr1	85113115	85113290	SSX2IP;SSX2IP;SSX2IP;SSX2IP;SSX2IP:NM_001166293;NM_001166294;NM_001166295;NM_001166417;NM_014021:cds;cds;cds;cds;cds	0	-
chr11	14889051	14889304	PDE3B:NM_000922:cds	0	+
chr4	146067418	146067581	OTUD4:NM_001102653:cds	0	-
chr15	89659558	89659752	ABHD2;ABHD2:NM_007011;NM_152924:cds;cds	0	+
chr15	80215112	80217196	ST20-AS1:NR_028330:ncExon	0	+
chr2	176032777	176032934	ATF2;ATF2;ATF2;ATF2;ATF2;ATF2;ATF2;ATF2;ATF2;ATF2;ATF2;ATF2;ATF2:NM_001256090;NM_001256091;NM_001256092;NM_001256093;NM_001256094;NM_001880;NR_045768;NR_045769;NR_045770;NR_045771;NR_045772;NR_045773;NR_045774:utr5;utr5;utr5;utr5;utr5;utr5;ncExon;ncExon;ncExon;ncExon;ncExon;ncExon;ncExon	0	-
chr4	184365788	184365950	CDKN2AIP:NM_017632:utr5	0	+
chr3	58106967	58107230	FLNB;FLNB;FLNB;FLNB:NM_001164317;NM_001164318;NM_001164319;NM_001457:cds;cds;cds;cds	0	+
chr17	7760332	7760741	NAA38:NM_032356:cds	0	-
chr1	67889882	67890005	SERBP1;SERBP1:NM_001018067;NM_001018068:cds;cds	0	-
chr1	169952410	169952523	KIFAP3;KIFAP3;KIFAP3;KIFAP3:NM_001204514;NM_001204516;NM_001204517;NM_014970:cds;cds;cds;cds	0	-
chr6	53370600	53370693	GCLC;GCLC:NM_001197115;NM_001498:cds;cds	0	-
chr2	223494831	223494893	FARSB:NM_005687:cds	0	-
chr16	9009110	9009201	USP7;USP7;USP7:NM_001286457;NM_001286458;NM_003470:cds;cds;cds	0	-
chr19	11546861	11546938	PRKCSH;PRKCSH;PRKCSH;PRKCSH:NM_001001329;NM_001289103;NM_001289104;NM_002743:utr5;utr5;utr5;utr5	0	+
chr17	76482305	76482588	DNAH17:NM_173628:cds	0	-
chr17	79224670	79225014	SLC38A10:NM_138570:utr3	0	-
chr2	85769687	85769870	MAT2A:NM_005911:cds	0	+
chr22	50960926	50960998	NCAPH2:NM_001185011:cds	0	+
chr11	65113400	65113529	DPF2:NM_006268:cds	0	+
chr1	214549561	214549780	PTPN14:NM_005401:cds	0	-
chr16	11855765	11855899	ZC3H7A:NM_014153:cds	0	-
chr19	7601076	7601159	PNPLA6;PNPLA6;PNPLA6;PNPLA6;PNPLA6:NM_001166111;NM_001166112;NM_001166113;NM_001166114;NM_006702:cds;cds;cds;cds;cds	0	+
chr14	102496498	102496619	DYNC1H1:NM_001376:cds	0	+
chr8	143783669	143788997	LOC100288181:NR_038925:ncExon	0	-
chr3	52109248	52109902	POC1A;POC1A;POC1A:NM_001161580;NM_001161581;NM_015426:utr3;utr3;utr3	0	-
chr16	20817766	20818027	LOC81691;LOC81691:NM_001144924;NM_030941:utr5;utr5	0	+
chr10	909682	909823	LARP4B:NM_015155:cds	0	-
chr8	145066859	145067009	GRINA;GRINA:NM_000837;NM_001009184:cds;cds	0	+
chr1	150044232	150044293	VPS45;VPS45;VPS45;VPS45:NM_001279353;NM_001279354;NM_007259;NR_103998:cds;cds;cds;ncExon	0	+
chr11	65404236	65404449	PCNXL3:NM_032223:cds	0	+
chr11	61083756	61083865	DDB1:NM_001923:cds	0	-
chr18	51715243	51715381	MBD2:NM_003927:cds	0	-
chr1	173768687	173769585	CENPL;CENPL;CENPL:NM_001127181;NM_001171182;NM_033319:utr3;utr3;utr3	0	-
chr9	111727657	111727808	CTNNAL1;CTNNAL1:NM_001286974;NM_003798:cds;cds	0	-
chr20	17587681	17587791	DSTN;DSTN:NM_001011546;NM_006870:cds;cds	0	+
chr7	93623541	93623697	BET1:NM_005868:cds	0	-
chr10	74810810	74811007	P4HA1;P4HA1;P4HA1;P4HA1:NM_000917;NM_001017962;NM_001142595;NM_001142596:cds;cds;cds;cds	0	-
chr7	73111934	73112024	WBSCR22;WBSCR22;WBSCR22;WBSCR22:NM_001202560;NM_017528;NR_037776;NR_045512:cds;cds;ncExon;ncExon	0	+
chr16	28884767	28885141	SH2B1:NM_001145795:cds	0	+
chr17	78323569	78323706	RNF213:NM_001256071:cds	0	+
chr1	203798578	203798782	ZC3H11A:NM_014827:cds	0	+
chr9	21454266	21455943	MIR31HG:NR_027054:ncExon	0	-
chr7	30536236	30536793	GGCT;GGCT:NM_001199815;NM_001199816:utr3;utr3	0	-
chr12	54356091	54357908	HOTAIR;HOTAIR;HOTAIR:NR_003716;NR_047517;NR_047518:ncExon;ncExon;ncExon	0	-
chr16	70534860	70534994	COG4;COG4:NM_001195139;NM_015386:cds;cds	0	-
chr16	3789578	3789725	CREBBP;CREBBP:NM_001079846;NM_004380:cds;cds	0	-
chr9	95021135	95021280	IARS;IARS;IARS:NM_002161;NM_013417;NR_073446:cds;cds;ncExon	0	-
chr7	73095247	73097072	DNAJC30:NM_032317:utr3	0	-
chr1	36202514	36202676	CLSPN;CLSPN:NM_001190481;NM_022111:cds;cds	0	-
chr1	213414214	213415640	RPS6KC1:NM_001287220:cds	0	+
chr10	126450868	126451127	METTL10:NM_212554:cds	0	-
chr15	69714664	69714774	KIF23;KIF23;KIF23:NM_001281301;NM_004856;NM_138555:cds;cds;cds	0	+
chr1	220313524	220313631	IARS2:NM_018060:cds	0	+
chr11	65293594	65293821	SCYL1;SCYL1:NM_001048218;NM_020680:cds;cds	0	+
chr8	38913095	38913291	ADAM9;ADAM9;ADAM9;ADAM9:NM_003816;NR_027638;NR_027639;NR_027878:cds;ncExon;ncExon;ncExon	0	+
chr9	130270700	130270817	FAM129B;FAM129B:NM_001035534;NM_022833:cds;cds	0	-
chr17	40141421	40141575	DNAJC7:NR_029431:ncExon	0	-
chr14	39565101	39565322	SEC23A:NM_006364:cds	0	-
chr1	40219027	40222441	PPIE:NM_006112:utr3	0	+
chr8	67834708	67834784	SNORD87:NR_002598:ncExon	0	-
chr9	134379605	134379727	POMT1;POMT1;POMT1:NM_001077365;NM_001136113;NM_007171:cds;cds;cds	0	+
chr11	62557519	62557872	TMEM179B:NM_199337:utr3	0	+
chr12	80199371	80199548	PPP1R12A;PPP1R12A;PPP1R12A;PPP1R12A;PPP1R12A:NM_001143885;NM_001143886;NM_001244990;NM_001244992;NM_002480:cds;cds;cds;cds;cds	0	-
chr17	45755411	45755555	KPNB1;KPNB1:NM_001276453;NM_002265:cds;cds	0	+
chr1	47181966	47182115	EFCAB14:NM_014774:cds	0	-
chr13	111299447	111299586	CARS2:NM_024537:cds	0	-
chr14	50292584	50292673	NEMF:NM_004713:cds	0	-
chr7	150933493	150933676	CHPF2;CHPF2:NM_001284295;NM_019015:cds;cds	0	+
chr5	179976930	179977117	NM_015455:NM_015455:cds	0	+
chr16	27789950	27791692	KIAA0556:NM_015202:utr3	0	+
chr12	112370389	112370463	TMEM116;TMEM116;TMEM116:NM_001193453;NM_001193531;NM_138341:cds;cds;cds	0	-
chr4	100467863	100470244	TRMT10A;TRMT10A;TRMT10A:NM_001134665;NM_001134666;NM_152292:utr3;utr3;utr3	0	-
chr7	104731662	104731761	KMT2E;KMT2E:NM_018682;NM_182931:cds;cds	0	+
chr3	156977531	156978922	VEPH1;VEPH1;VEPH1:NM_001167911;NM_001167912;NM_024621:utr3;utr3;utr3	0	-
chr2	211466925	211467054	CPS1;CPS1;CPS1:NM_001122633;NM_001122634;NM_001875:cds;cds;cds	0	+
chr16	4511694	4511780	NMRAL1:NM_020677:utr3	0	-
chr5	218355	218470	SDHA:NM_004168:utr5	0	+
chr11	47202005	47202241	PACSIN3;PACSIN3;PACSIN3:NM_001184974;NM_001184975;NM_016223:cds;cds;cds	0	-
chr7	92028263	92030698	ANKIB1:NM_019004:utr3	0	+
chr10	50691391	50691562	ERCC6:NM_000124:cds	0	-
chr3	196454793	196455007	PIGX;PIGX:NM_001166304;NM_017861:cds;cds	0	+
chr10	3180426	3180529	PITRM1;PITRM1;PITRM1:NM_001242307;NM_001242309;NM_014889:cds;cds;cds	0	-
chr3	25678705	25678803	TOP2B:NM_001068:cds	0	-
chr14	20825554	20825679	PARP2;PARP2:NM_001042618;NM_005484:cds;cds	0	+
chr7	65841030	65844990	LINC00174:NR_026873:ncExon	0	-
chr12	14943389	14943683	WBP11:NM_016312:cds	0	-
chr15	91543719	91543821	VPS33B;VPS33B;VPS33B:NM_001289148;NM_001289149;NM_018668:cds;cds;cds	0	-
chr9	110081032	110081160	RAD23B;RAD23B;RAD23B:NM_001244713;NM_001244724;NM_002874:cds;cds;cds	0	+
chr10	103918949	103919095	NOLC1:NM_001284388:cds	0	+
chr5	223596	223683	SDHA:NM_004168:cds	0	+
chr4	77996624	77997125	CCNI:NM_006835:utr5	0	-
chr1	63294710	63294847	ATG4C;ATG4C:NM_032852;NM_178221:cds;cds	0	+
chrX	110924345	110924527	ALG13;ALG13:NM_001257230;NR_033125:utr5;ncExon	0	+
chr5	74072476	74072737	NSA2:NM_001271665:utr3	0	+
chr16	89985666	89986620	MC1R:NM_002386:cds	0	+
chr13	108859791	108860880	LIG4;LIG4;LIG4:NM_001098268;NM_002312;NM_206937:utr3;utr3;utr3	0	-
chr14	73425513	73426357	DCAF4;DCAF4;DCAF4;DCAF4;DCAF4:NM_001163508;NM_001163509;NM_015604;NM_181340;NM_181341:utr3;utr3;utr3;utr3;utr3	0	+
chr2	187367222	187367314	ZC3H15:NM_018471:cds	0	+
chr2	239079176	239079317	ILKAP:NM_030768:cds	0	-
chr6	109766098	109766198	MICAL1;MICAL1;MICAL1:NM_001159291;NM_001286613;NM_022765:cds;cds;cds	0	-
chr8	118816960	118817132	EXT1:NM_000127:cds	0	-
chr15	39884768	39885003	THBS1:NM_003246:cds	0	+
chr12	109693944	109694041	ACACB:NM_001093:cds	0	+
chr10	95126148	95126312	MYOF;MYOF:NM_013451;NM_133337:cds;cds	0	-
chr15	52100651	52108558	TMOD2;TMOD2:NM_001142885;NM_014548:utr3;utr3	0	+
chrX	23803444	23803546	SAT1;SAT1:NM_002970;NR_027783:cds;ncExon	0	+
chr2	42936013	42936259	MTA3:NM_020744:cds	0	+
chr18	672859	672997	TYMS:NM_001071:cds	0	+
chr1	44433354	44433694	IPO13:NM_014652:utr3	0	+
chr1	109525903	109526073	WDR47;WDR47;WDR47:NM_001142550;NM_001142551;NM_014969:cds;cds;cds	0	-
chr17	26874641	26874867	UNC119:NM_054035:cds	0	-
chr17	25630392	25630661	WSB1:NM_015626:cds	0	+
chr10	32306979	32307084	KIF5B:NM_004521:cds	0	-
chr19	40971595	40971725	BLVRB:NM_000713:utr5	0	-
chr16	28994177	28994243	SPNS1;SPNS1;SPNS1;SPNS1;SPNS1:NM_001142448;NM_001142449;NM_001142450;NM_001142451;NM_032038:cds;cds;cds;cds;cds	0	+
chr11	48149331	48149595	PTPRJ;PTPRJ:NM_001098503;NM_002843:cds;cds	0	+
chr5	115202366	115202458	AP3S1:NM_001284:cds	0	+
chr11	74351811	74354105	POLD3:NM_006591:utr3	0	+
chr12	123892250	123893900	SETD8:NM_020382:utr3	0	+
chr15	72511284	72511451	PKM;PKM;PKM:NM_001206796;NM_001206798;NM_001206799:cds;cds;cds	0	-
chr1	64120002	64120137	PGM1;PGM1;PGM1:NM_001172818;NM_001172819;NM_002633:cds;cds;cds	0	+
chr1	110022170	110024764	SYPL2:NM_001040709:utr3	0	+
chr16	30081437	30081533	ALDOA;ALDOA;ALDOA;ALDOA;ALDOA:NM_000034;NM_001127617;NM_001243177;NM_184041;NM_184043:cds;cds;cds;cds;cds	0	+
chr1	151028206	151028469	CDC42SE1;CDC42SE1:NM_001038707;NM_020239:utr5;utr5	0	-
chr13	21955572	21955688	ZDHHC20;ZDHHC20;ZDHHC20:NM_001286638;NR_104486;NR_104487:cds;ncExon;ncExon	0	-
chr6	3153901	3154096	TUBB2A:NM_001069:utr3	0	-
chr6	26375742	26378548	BTN3A2:NM_001197247:utr3	0	+
chr5	43174548	43175235	ZNF131:NM_003432:cds	0	+
chr1	207271494	207271609	C4BPB;C4BPB;C4BPB;C4BPB;C4BPB:NM_000716;NM_001017364;NM_001017365;NM_001017366;NM_001017367:cds;cds;cds;cds;cds	0	+
chr3	141012047	141013745	PXYLP1;PXYLP1;PXYLP1:NM_001037172;NM_001282728;NM_152282:utr3;utr3;utr3	0	+
chr1	16474872	16475542	EPHA2:NM_004431:cds	0	-
chr6	2840652	2840820	SERPINB1:NM_030666:cds	0	-
chr7	104650988	104654588	KMT2E-AS1:NR_024586:ncExon	0	-
chr14	64430616	64430718	SYNE2;SYNE2:NM_015180;NM_182914:cds;cds	0	+
chr7	99698886	99699563	MCM7:NM_001278595:utr5	0	-
chr2	55764618	55764721	CFAP36;CFAP36:NM_001282761;NM_080667:cds;cds	0	+
chr17	8110493	8110688	AURKB:NM_001284526:cds	0	-
chr11	65302697	65302853	SCYL1;SCYL1:NM_001048218;NM_020680:cds;cds	0	+
chr16	15111177	15111279	PDXDC1;PDXDC1;PDXDC1;PDXDC1;PDXDC1;PDXDC1;PDXDC1:NM_001285444;NM_001285445;NM_001285447;NM_001285448;NM_001285449;NM_001285450;NM_015027:cds;cds;cds;cds;cds;cds;cds	0	+
chr6	46607230	46607405	CYP39A1:NM_016593:cds	0	-
chr11	96123813	96125388	JRKL;JRKL:NM_001261833;NM_003772:cds;cds	0	+
chr19	52693054	52693349	PPP2R1A:NM_014225:utr5	0	+
chr8	109498827	109499136	EMC2:NM_014673:utr3	0	+
chr18	43450531	43450707	EPG5:NM_020964:cds	0	-
chr6	82904195	82904359	IBTK:NM_015525:cds	0	-
chr9	26892256	26892826	CAAP1:NM_001167575:utr5	0	-
chr8	95522644	95522880	KIAA1429:NM_015496:cds	0	-
chr10	92645568	92645658	RPP30;RPP30:NM_001104546;NM_006413:cds;cds	0	+
chr1	15850695	15850940	CASP9;CASP9:NM_001229;NM_001278054:utr5;utr5	0	-
chr8	145515269	145515439	HSF1:NM_005526:utr5	0	+
chr6	75861846	75861966	COL12A1;COL12A1:NM_004370;NM_080645:cds;cds	0	-
chr22	50617649	50618724	PANX2:NR_027691:ncExon	0	+
chr12	46757508	46757609	SLC38A2:NM_018976:cds	0	-
chr6	57017018	57017149	ZNF451;ZNF451:NM_001031623;NM_015555:cds;cds	0	+
chr2	238875586	238875774	UBE2F;UBE2F;UBE2F;UBE2F-SCLY;UBE2F;UBE2F;UBE2F:NM_001278307;NM_001278308;NM_080678;NR_037904;NR_103498;NR_103499;NR_103500:utr5;utr5;utr5;ncExon;ncExon;ncExon;ncExon	0	+
chr19	7619440	7619609	PNPLA6;PNPLA6;PNPLA6;PNPLA6;PNPLA6:NM_001166111;NM_001166112;NM_001166113;NM_001166114;NM_006702:cds;cds;cds;cds;cds	0	+
chr6	30620895	30621018	DHX16;DHX16:NM_001164239;NM_003587:utr3;utr3	0	-
chr3	122458843	122459191	HSPBAP1:NM_024610:utr3	0	-
chr7	120427373	120428645	TSPAN12:NM_012338:utr3	0	-
chr3	123348340	123348528	MYLK-AS1:NR_038266:ncExon	0	+
chr12	6620275	6620418	NCAPD2:NM_014865:cds	0	+
chr12	120942697	120942786	COQ5:NM_032314:cds	0	-
chr2	179368614	179369782	PLEKHA3:NM_019091:utr3	0	+
chr3	97668687	97668859	MINA;MINA:NM_001042533;NM_153182:cds;cds	0	-
chr5	74064755	74064943	NSA2;NSA2;NSA2:NM_001271665;NM_014886;NR_073403:cds;cds;ncExon	0	+
chrX	53561476	53561658	HUWE1:NM_031407:cds	0	-
chr5	79646423	79647785	CRSP8P:NR_003665:ncExon	0	-
chr22	42084800	42084913	NHP2L1:NM_001003796:utr5	0	-
chr22	20049052	20049204	TANGO2;TANGO2:NM_001283148;NM_001283154:cds;cds	0	+
chr11	18105081	18105278	SAAL1:NM_138421:cds	0	-
chr9	35099772	35100031	STOML2;STOML2;STOML2;STOML2:NM_001287031;NM_001287032;NM_001287033;NM_013442:utr3;utr3;utr3;utr3	0	-
chr3	185225569	185226577	LIPH:NM_139248:utr3	0	-
chr1	45471465	45471555	HECTD3:NM_024602:cds	0	-
chr8	19687916	19688070	INTS10:NM_018142:cds	0	+
chr10	75557987	75558211	ZSWIM8;ZSWIM8;ZSWIM8:NM_001242487;NM_001242488;NM_015037:cds;cds;cds	0	+
chr16	90095750	90096309	NM_001214:NM_001214:utr5	0	-
chr17	80054194	80054321	FASN:NM_004104:cds	0	-
chr11	125826712	125830836	CDON;CDON:NM_001243597;NM_016952:utr3;utr3	0	-
chr3	45123765	45127129	CDCP1:NM_022842:utr3	0	-
chr9	138395387	138395979	MRPS2:NM_016034:cds	0	+
chr7	66236886	66237065	RABGEF1;RABGEF1:NM_001287062;NM_014504:cds;cds	0	+
chrX	152037327	152037660	NSDHL;NSDHL:NM_001129765;NM_015922:cds;cds	0	+
chr2	166746988	166747150	TTC21B:NM_024753:cds	0	-
chr17	75484321	75484403	SEPT9;SEPT9;SEPT9;SEPT9;SEPT9;SEPT9;SEPT9:NM_001113491;NM_001113492;NM_001113493;NM_001113494;NM_001113495;NM_001113496;NM_006640:cds;cds;cds;cds;cds;cds;cds	0	+
chr16	75572014	75573891	TMEM231;TMEM231:NM_001077416;NM_001077418:utr3;utr3	0	-
chr3	53263295	53263452	TKT;TKT;TKT:NM_001064;NM_001135055;NM_001258028:cds;cds;cds	0	-
chr20	45313003	45315391	TP53RK:NM_033550:utr3	0	-
chr3	130437232	130437378	PIK3R4:NM_014602:cds	0	-
chr11	57510334	57510883	C11orf31:NM_170746:utr3	0	+
chr3	131181044	131181566	MRPL3:NM_007208:utr3	0	-
chr22	36883232	36886054	FOXRED2;FOXRED2:NM_001102371;NM_024955:utr3;utr3	0	-
chr20	57610061	57610181	SLMO2;SLMO2:NM_001256403;NM_016045:cds;cds	0	-
chr17	58120923	58121495	HEATR6:NM_022070:cds	0	-
chr16	57804438	57804612	KIFC3;KIFC3;KIFC3:NM_001130099;NM_001130100;NM_005550:cds;cds;cds	0	-
chr6	27879023	27880097	OR2B2:NM_033057:cds	0	-
chr15	49292029	49292184	SECISBP2L;SECISBP2L:NM_001193489;NM_014701:cds;cds	0	-
chr12	132425836	132426528	PUS1;PUS1;PUS1:NM_001002019;NM_001002020;NM_025215:cds;cds;cds	0	+
chr2	53897116	53897639	ASB3;ASB3;ASB3:NM_001201965;NM_016115;NM_145863:utr3;utr3;utr3	0	-
chrX	48382086	48382159	EBP:NM_006579:utr5	0	+
chr5	43651840	43651986	NNT;NNT:NM_012343;NM_182977:cds;cds	0	+
chr12	72311477	72311577	TBC1D15;TBC1D15;TBC1D15;TBC1D15:NM_001146213;NM_001146214;NM_022771;NR_027449:cds;cds;cds;ncExon	0	+
chr3	183368144	183369064	KLHL24:NM_017644:cds	0	+
chr2	178370233	178370303	AGPS:NM_003659:cds	0	+
chr19	10670485	10670612	KRI1:NM_023008:cds	0	-
chr11	64033357	64033511	PLCB3;PLCB3:NM_000932;NM_001184883:cds;cds	0	+
chr5	64905069	64905285	TRIM23;TRIM23;TRIM23:NM_001656;NM_033227;NM_033228:cds;cds;cds	0	-
chr3	160951186	160951267	NMD3:NM_015938:cds	0	+
chr1	21188720	21188825	EIF4G3;EIF4G3;EIF4G3:NM_001198801;NM_001198802;NM_003760:cds;cds;cds	0	-
chr4	170557079	170557239	CLCN3;CLCN3;CLCN3:NM_001243372;NM_001829;NM_173872:cds;cds;cds	0	+
chr4	2940557	2940657	NOP14;NOP14:NM_001291978;NM_003703:cds;cds	0	-
chr17	78081355	78081521	GAA;GAA;GAA:NM_000152;NM_001079803;NM_001079804:cds;cds;cds	0	+
chr7	91570188	91570413	AKAP9;AKAP9:NM_005751;NM_147185:utr5;utr5	0	+
chr17	56570202	56570313	MTMR4:NM_004687:cds	0	-
chr16	18859137	18859355	SMG1:NM_015092:cds	0	-
chr14	74340725	74340917	PTGR2;PTGR2;PTGR2:NM_001146154;NM_001146155;NM_152444:cds;cds;cds	0	+
chr22	40803416	40803572	SGSM3:NM_015705:cds	0	+
chr21	43412601	43414204	ZBTB21:NM_001098403:cds	0	-
chr18	6965286	6965431	LAMA1:NM_005559:cds	0	-
chr6	33178934	33179324	RING1:NM_002931:cds	0	+
chr3	47098310	47098980	SETD2:NM_014159:cds	0	-
chr3	152880482	152881034	RAP2B:NM_002886:cds	0	+
chr17	65688693	65693379	PITPNC1:NM_181671:utr3	0	+
chr7	111634189	111634286	DOCK4:NM_014705:cds	0	-
chr11	129979323	129979497	APLP2;APLP2;APLP2;APLP2;APLP2:NM_001142276;NM_001142277;NM_001142278;NM_001243299;NM_001642:cds;cds;cds;cds;cds	0	+
chr22	45728305	45728591	FAM118A;FAM118A:NM_001104595;NM_017911:cds;cds	0	+
chr19	47291222	47291842	SLC1A5:NM_005628:utr5	0	-
chr19	11230767	11230909	LDLR;LDLR;LDLR;LDLR;LDLR:NM_000527;NM_001195798;NM_001195799;NM_001195800;NM_001195803:cds;cds;cds;cds;cds	0	+
chr2	73993544	73993721	DUSP11:NM_003584:cds	0	-
chr2	106781191	106781255	UXS1:NM_001253875:cds	0	-
chr7	116528180	116528244	CAPZA2:NM_006136:cds	0	+
chr4	76598391	76598667	G3BP2;G3BP2:NM_203504;NM_203505:utr5;utr5	0	-
chr17	71244632	71244675	CPSF4L:NM_001129885:cds	0	-
chr20	60908619	60908762	LAMA5:NM_005560:cds	0	-
chr1	144923689	144923821	PDE4DIP;PDE4DIP;PDE4DIP;PDE4DIP;PDE4DIP:NM_001002811;NM_001002812;NM_001198832;NM_001198834;NM_014644:cds;cds;cds;cds;cds	0	-
chr5	134235375	134237323	TXNDC15:NM_024715:utr3	0	+
chrX	48435474	48435497	RBM3:NM_006743:utr3	0	+
chr1	150208134	150208504	ANP32E;ANP32E;ANP32E;ANP32E:NM_001136478;NM_001280559;NM_001280560;NM_030920:utr5;utr5;utr5;utr5	0	-
chr4	1332861	1332957	MAEA;MAEA:NM_001017405;NM_005882:cds;cds	0	+
chr4	41985000	41988484	DCAF4L1:NM_001029955:utr3	0	+
chr4	39114639	39114852	KLHL5;KLHL5;KLHL5;KLHL5:NM_001007075;NM_001171654;NM_015990;NM_199039:cds;cds;cds;cds	0	+
chr5	72112417	72112564	TNPO1:NM_002270:utr5	0	+
chr4	57842607	57843751	NOA1:NM_032313:cds	0	-
chr7	142960521	142960606	GSTK1;GSTK1;GSTK1;GSTK1:NM_001143679;NM_001143680;NM_001143681;NM_015917:utr5;utr5;utr5;utr5	0	+
chr2	201994588	201994869	CFLAR;CFLAR;CFLAR;CFLAR:NM_001127183;NM_001127184;NM_001202516;NM_003879:cds;cds;cds;cds	0	+
chr22	38151556	38151666	TRIOBP;TRIOBP;TRIOBP:NM_001039141;NM_007032;NM_138632:cds;cds;cds	0	+
chr20	30310021	30310151	BCL2L1;BCL2L1:NM_001191;NM_138578:utr5;utr5	0	-
chrX	153357667	153357765	MECP2:NM_004992:utr5	0	-
chr21	18937805	18942429	CXADR:NM_001207065:utr3	0	+
chr18	19444486	19444627	MIB1:NM_020774:cds	0	+
chr10	35841946	35842113	CCNY;CCNY;CCNY;CCNY;CCNY:NM_001282852;NM_001282853;NM_001282854;NM_145012;NM_181698:cds;cds;cds;cds;cds	0	+
chr11	123448074	123448171	GRAMD1B:NM_001286564:utr5	0	+
chr2	111921808	111926022	BCL2L11;BCL2L11;BCL2L11:NM_001204106;NM_006538;NM_138621:utr3;utr3;utr3	0	+
chr18	19746858	19748344	GATA6-AS1:NR_102763:ncExon	0	-
chr12	77415025	77417794	E2F7:NM_203394:utr3	0	-
chr12	110734403	110734542	ATP2A2;ATP2A2:NM_001681;NM_170665:cds;cds	0	+
chr9	34241182	34242106	UBAP1;UBAP1;UBAP1;UBAP1;UBAP1;UBAP1:NM_001171201;NM_001171202;NM_001171203;NM_001171204;NM_016525;NR_033243:cds;cds;cds;cds;cds;ncExon	0	+
chr9	95004435	95004612	IARS;IARS;IARS:NM_002161;NM_013417;NR_073446:cds;cds;ncExon	0	-
chr2	54093225	54093360	PSME4:NM_014614:cds	0	-
chr1	112269589	112270426	FAM212B;FAM212B:NM_019099;NM_198926:cds;cds	0	-
chr10	94694066	94694187	EXOC6;EXOC6:NM_001013848;NM_019053:cds;cds	0	+
chr12	112757291	112757546	HECTD4:NM_001109662:utr5	0	-
chr19	42363987	42364359	RPS19:NM_001022:utr5	0	+
chr17	27022369	27022565	SUPT6H:NM_003170:cds	0	+
chr1	27269361	27269556	NUDC:NM_006600:cds	0	+
chr16	23654275	23654344	DCTN5:NR_037573:ncExon	0	+
chr17	8409635	8409807	MYH10;MYH10;MYH10:NM_001256012;NM_001256095;NM_005964:cds;cds;cds	0	-
chr19	6535077	6535939	TNFSF9:NM_003811:utr3	0	+
chr16	56928442	56928554	SLC12A3;SLC12A3;SLC12A3:NM_000339;NM_001126107;NM_001126108:cds;cds;cds	0	+
chr14	75471439	75471603	EIF2B2:NM_014239:cds	0	+
chr1	179989083	179990144	CEP350:NM_014810:cds	0	+
chr5	137492572	137492896	BRD8;BRD8:NM_001164326;NM_006696:utr3;utr3	0	-
chr21	34955793	34955972	DONSON:NM_017613:cds	0	-
chr12	72290456	72290560	TBC1D15:NR_027449:ncExon	0	+
chr1	110563352	110563473	AHCYL1;AHCYL1;AHCYL1;AHCYL1;AHCYL1:NM_001242673;NM_001242674;NM_001242675;NM_001242676;NM_006621:cds;cds;cds;cds;cds	0	+
chr12	120260623	120260777	CIT;CIT:NM_001206999;NM_007174:cds;cds	0	-
chr16	817375	817470	MSLN;MSLN;MSLN:NM_001177355;NM_005823;NM_013404:cds;cds;cds	0	+
chr18	9117835	9117901	NDUFV2:NM_021074:cds	0	+
chr11	58380234	58380313	ZFP91;ZFP91;ZFP91-CNTF:NM_001197051;NM_053023;NR_024091:cds;cds;ncExon	0	+
chr1	224424207	224424284	NVL;NVL;NVL;NVL:NM_001243146;NM_001243147;NM_002533;NM_206840:cds;cds;cds;cds	0	-
chr20	9389703	9389828	PLCB4;PLCB4;PLCB4:NM_000933;NM_001172646;NM_182797:cds;cds;cds	0	+
chr16	25143722	25143844	LCMT1;LCMT1:NM_001032391;NM_016309:cds;cds	0	+
chr15	80181434	80181642	MTHFS:NM_001199758:cds	0	-
chr2	173368980	173371181	ITGA6:NM_001079818:utr3	0	+
chr4	40121551	40123929	N4BP2:NM_018177:cds	0	+
chr15	21932513	21940739	LOC646214:NR_027053:ncExon	0	-
chr7	33035774	33035961	FKBP9;FKBP9;FKBP9:NM_001284341;NM_001284343;NM_007270:cds;cds;cds	0	+
chr2	88874031	88875128	LOC101928371:NR_110236:ncExon	0	+
chr19	44732598	44732786	ZNF227:NM_001289172:utr5	0	+
chr5	140954533	140954713	DIAPH1;DIAPH1:NM_001079812;NM_005219:cds;cds	0	-
chr8	124232342	124232537	C8orf76:NM_032847:cds	0	-
chr14	77843761	77845450	SAMD15:NM_001010860:cds	0	+
chr8	131124339	131124568	ASAP1;ASAP1:NM_001247996;NM_018482:cds;cds	0	-
chr20	57610026	57610181	SLMO2-ATP5E;SLMO2-ATP5E:NR_037929;NR_037930:ncExon;ncExon	0	-
chr15	40303481	40303547	EIF2AK4:NM_001013703:cds	0	+
chr17	4841806	4841897	SLC25A11;SLC25A11;SLC25A11:NM_001165417;NM_001165418;NM_003562:cds;cds;cds	0	-
chr8	1728733	1734736	CLN8:NM_018941:utr3	0	+
chr12	53553903	53554103	CSAD;CSAD;CSAD:NM_001244705;NM_001244706;NM_015989:cds;cds;cds	0	-
chr1	205495192	205495307	CDK18;CDK18;CDK18:NM_002596;NM_212502;NM_212503:cds;cds;cds	0	+
chr3	55508364	55508657	WNT5A;WNT5A:NM_001256105;NM_003392:cds;cds	0	-
chr22	20132923	20135530	ZDHHC8:NM_013373:utr3	0	+
chr16	58045033	58047474	USB1:NM_001204911:utr3	0	+
chr6	109480471	109480665	CEP57L1;CEP57L1;CEP57L1;CEP57L1:NM_001083535;NM_001271852;NM_001271853;NM_173830:cds;cds;cds;cds	0	+
chr2	71297870	71297969	NAGK:NM_017567:cds	0	+
chr8	19263290	19263580	CSGALNACT1;CSGALNACT1:NM_001130518;NM_018371:cds;cds	0	-
chr17	48216793	48216946	PPP1R9B:NM_032595:cds	0	-
chr18	47008714	47008780	C18orf32;C18orf32:NM_001035005;NM_001199346:cds;cds	0	-
chr12	39726694	39726909	KIF21A;KIF21A;KIF21A;KIF21A:NM_001173463;NM_001173464;NM_001173465;NM_017641:cds;cds;cds;cds	0	-
chr20	3782570	3782747	CDC25B;CDC25B;CDC25B;CDC25B;CDC25B;CDC25B;CDC25B;CDC25B;CDC25B;CDC25B:NM_001287516;NM_001287517;NM_001287518;NM_001287519;NM_001287520;NM_001287522;NM_001287524;NM_004358;NM_021872;NM_021873:cds;cds;cds;cds;cds;cds;cds;cds;cds;cds	0	+
chrX	14926981	14927106	MOSPD2;MOSPD2:NM_001177475;NM_152581:cds;cds	0	+
chr2	85051076	85051328	TRABD2A;TRABD2A:NM_001080824;NM_001277053:cds;cds	0	-
chr12	122999651	122999774	RSRC2;RSRC2;RSRC2;RSRC2:NM_023012;NR_036434;NR_036435;NR_036436:cds;ncExon;ncExon;ncExon	0	-
chr1	181057637	181058038	IER5:NM_016545:utr5	0	+
chr2	220326603	220326710	SPEG:NM_001173476:utr5	0	+
chr9	133577520	133577697	EXOSC2;EXOSC2:NM_001282709;NM_014285:cds;cds	0	+
chr13	95696519	95696692	ABCC4:NM_005845:cds	0	-
chr5	96498764	96498929	RIOK2:NM_018343:cds	0	-
chr4	165997229	166000809	TMEM192:NM_001100389:utr3	0	-
chrX	13726865	13727471	RAB9A;RAB9A:NM_001195328;NM_004251:cds;cds	0	+
chr6	116892529	116892818	RWDD1;RWDD1:NM_001007464;NM_016104:utr5;utr5	0	+
chrX	123040837	123047829	XIAP:NR_037916:ncExon	0	+
chr7	73944063	73944247	GTF2IRD1;GTF2IRD1;GTF2IRD1:NM_001199207;NM_005685;NM_016328:cds;cds;cds	0	+
chr20	6017804	6020697	CRLS1;CRLS1:NM_001127458;NM_019095:utr3;utr3	0	+
chr1	220253068	220253188	BPNT1;BPNT1:NM_001286150;NM_006085:cds;cds	0	-
chr3	130397777	130398158	PIK3R4:NM_014602:utr3	0	-
chr17	55055520	55055596	SCPEP1:NM_021626:cds	0	+
chr18	9815112	9815219	RAB31:NM_006868:cds	0	+
chr3	122849326	122849463	PDIA5:NM_006810:cds	0	+
chr15	67457590	67457722	SMAD3;SMAD3;SMAD3:NM_001145102;NM_001145103;NM_005902:cds;cds;cds	0	+
chr11	1330728	1330892	TOLLIP:NM_019009:utr5	0	-
chr3	150301698	150303803	EIF2A:NM_032025:utr3	0	+
chr17	5392800	5394130	MIS12;MIS12;MIS12;MIS12;MIS12:NM_001258217;NM_001258218;NM_001258219;NM_001258220;NM_024039:utr3;utr3;utr3;utr3;utr3	0	+
chr8	117875368	117875498	RAD21:NM_006265:cds	0	-
chr5	44815304	44815618	MRPS30:NM_016640:utr3	0	+
chr16	30722891	30723065	SRCAP:NM_006662:cds	0	+
chr17	26964853	26965112	KIAA0100:NM_014680:cds	0	-
chr14	75576387	75576580	NEK9:NM_033116:cds	0	-
chr14	50050289	50050384	RPS29:NM_001032:utr3	0	-
chr11	12399074	12399330	PARVA:NM_018222:cds	0	+
chr2	95770384	95770475	MRPS5:NM_031902:cds	0	-
chr1	85127880	85128058	SSX2IP;SSX2IP;SSX2IP;SSX2IP;SSX2IP:NM_001166293;NM_001166294;NM_001166295;NM_001166417;NM_014021:cds;cds;cds;cds;cds	0	-
chr3	170110205	170114637	SKIL;SKIL;SKIL;SKIL:NM_001145097;NM_001145098;NM_001248008;NM_005414:utr3;utr3;utr3;utr3	0	+
chr6	52357139	52360583	EFHC1;EFHC1:NM_001172420;NM_018100:utr3;utr3	0	+
chr4	122737523	122737602	EXOSC9;EXOSC9:NM_001034194;NM_005033:cds;cds	0	+
chr14	67810088	67810155	ATP6V1D:NM_015994:cds	0	-
chr12	53874275	53874965	MAP3K12;MAP3K12:NM_001193511;NM_006301:utr3;utr3	0	-
chr7	127637561	127640130	SND1-IT1:NR_027330:ncExon	0	+
chr7	104783530	104783777	SRPK2;SRPK2;SRPK2:NM_001278273;NM_182691;NM_182692:cds;cds;cds	0	-
chr5	114916245	114916953	TICAM2:NM_021649:cds	0	-
chrX	44970656	44971857	KDM6A;KDM6A;KDM6A;KDM6A;KDM6A;KDM6A:NM_001291415;NM_001291416;NM_001291417;NM_001291418;NM_001291421;NM_021140:utr3;utr3;utr3;utr3;utr3;utr3	0	+
chr5	178138521	178139060	ZNF354A:NM_005649:utr3	0	-
chr11	66043514	66043709	RAB1B:NM_030981:cds	0	+
chr6	3020389	3025005	HTATSF1P2:NR_033884:ncExon	0	-
chr7	94174856	94175013	CASD1:NM_022900:cds	0	+
chr7	5396546	5396907	TNRC18:NM_001080495:cds	0	-
chr19	48643227	48643400	LIG1;LIG1;LIG1;LIG1:NM_000234;NM_001289063;NM_001289064;NR_110296:cds;cds;cds;ncExon	0	-
chr3	50155889	50156397	RBM5:NM_005778:utr3	0	+
chr10	105203671	105203825	PDCD11:NM_014976:cds	0	+
chr14	55617516	55617566	DLGAP5;DLGAP5:NM_001146015;NM_014750:cds;cds	0	-
chr10	121691644	121691830	SEC23IP;SEC23IP:NM_007190;NR_037771:cds;ncExon	0	+
chr10	103916942	103917085	NOLC1:NM_001284389:cds	0	+
chr9	104161135	104161471	ZNF189;ZNF189:NM_197977;NR_103480:utr5;ncExon	0	+
chr5	122717804	122717894	CEP120;CEP120:NM_001166226;NM_153223:cds;cds	0	-
chr2	206480537	206484886	PARD3B;PARD3B;PARD3B:NM_057177;NM_152526;NM_205863:utr3;utr3;utr3	0	+
chr16	56832387	56832450	NUP93;NUP93;NUP93:NM_001242795;NM_001242796;NM_014669:utr5;utr5;cds	0	+
chr1	16464769	16464925	EPHA2:NM_004431:cds	0	-
chr14	31085740	31089046	G2E3:NM_017769:utr3	0	+
chr7	150732667	150732829	ABCB8;ABCB8;ABCB8;ABCB8:NM_001282291;NM_001282292;NM_001282293;NM_007188:cds;cds;cds;cds	0	+
chrX	107939608	107940775	COL4A5;COL4A5:NM_000495;NM_033380:utr3;utr3	0	+
chr4	123147861	123147990	KIAA1109:NM_015312:cds	0	+
chr4	110862101	110862301	EGF;EGF;EGF:NM_001178130;NM_001178131;NM_001963:cds;cds;cds	0	+
chr2	170668177	170668266	SSB:NM_003142:cds	0	+
chr1	46035562	46035628	AKR1A1;AKR1A1;AKR1A1;AKR1A1:NM_001202413;NM_001202414;NM_006066;NM_153326:cds;cds;cds;cds	0	+
chr11	118769123	118770217	BCL9L:NM_182557:cds	0	-
chr2	27549541	27549760	GTF3C2;GTF3C2:NM_001035521;NM_001521:cds;cds	0	-
chr1	161140409	161140559	PPOX;PPOX:NM_000309;NM_001122764:cds;cds	0	+
chr18	23658039	23658124	SS18;SS18:NM_001007559;NM_005637:cds;cds	0	-
chr10	35379106	35379311	CUL2:NM_003591:utr5	0	-
chr6	30569712	30570468	PPP1R10;PPP1R10:NM_002714;NR_072994:cds;ncExon	0	-
chr10	79555818	79555946	DLG5:NM_004747:cds	0	-
chr1	59041094	59041856	TACSTD2:NM_002353:utr3	0	-
chr9	33442849	33442968	AQP3:NM_004925:cds	0	-
chr11	72040750	72040848	CLPB;CLPB;CLPB;CLPB:NM_001258392;NM_001258393;NM_001258394;NM_030813:cds;cds;cds;cds	0	-
chr7	150774187	150774323	FASTK;FASTK;FASTK:NM_001258461;NM_006712;NM_033015:cds;cds;cds	0	-
chr15	91522387	91522524	PRC1;PRC1;PRC1:NM_001267580;NM_003981;NM_199413:cds;cds;cds	0	-
chr22	30165666	30165708	UQCR10:NM_013387:cds	0	+
chr1	880897	881033	NOC2L:NM_015658:cds	0	-
chr7	55214298	55214433	EGFR;EGFR;EGFR;EGFR:NM_005228;NM_201282;NM_201283;NM_201284:cds;cds;cds;cds	0	+
chr3	33896657	33896752	PDCD6IP;PDCD6IP:NM_001162429;NM_013374:cds;cds	0	+
chr21	38599954	38600107	DSCR3:NM_006052:cds	0	-
chr11	64627395	64627808	EHD1;EHD1;EHD1:NM_001282444;NM_001282445;NM_006795:cds;cds;cds	0	-
chr19	14674993	14675099	TECR;TECR:NR_038103;NR_038104:ncExon;ncExon	0	+
chr19	41930513	41930910	BCKDHA;BCKDHA:NM_000709;NM_001164783:utr3;utr3	0	+
chr3	111700630	111700814	ABHD10;ABHD10:NM_001272069;NM_018394:cds;cds	0	+
chr11	43340189	43340351	API5;API5;API5:NM_001142930;NM_001243747;NM_006595:cds;cds;cds	0	+
chr1	43917875	43917990	HYI;HYI;HYI:NM_001190880;NM_001243526;NM_031207:cds;cds;cds	0	-
chr8	68204081	68204358	ARFGEF1:NM_006421:cds	0	-
chr16	4846962	4847460	ROGDI:NM_024589:utr3	0	-
chr20	35234136	35234354	C20orf24;C20orf24;C20orf24:NM_001199534;NM_018840;NM_199483:utr5;utr5;utr5	0	+
chr17	4455745	4455921	MYBBP1A;MYBBP1A:NM_001105538;NM_014520:cds;cds	0	-
chr16	30734904	30736403	SRCAP:NM_006662:cds	0	+
chr10	90984848	90984985	LIPA;LIPA;LIPA:NM_000235;NM_001127605;NM_001288979:cds;cds;cds	0	-
chr2	188368374	188368495	TFPI;TFPI:NM_001032281;NM_006287:cds;cds	0	-
chr9	72758469	72758735	MAMDC2:NM_153267:cds	0	+
chr3	4716751	4716905	ITPR1;ITPR1:NM_001099952;NM_002222:cds;cds	0	+
chrX	128599820	128599939	SMARCA1;SMARCA1;SMARCA1:NM_001282874;NM_001282875;NM_003069:cds;cds;cds	0	-
chr19	15225784	15226062	ILVBL:NM_006844:utr3	0	-
chr8	29959413	29959489	LEPROTL1;LEPROTL1:NM_001128208;NM_015344:cds;cds	0	+
chr15	76205543	76205631	FBXO22;FBXO22;FBXO22:NM_012170;NM_147188;NR_037623:cds;cds;ncExon	0	+
chr10	95070290	95070400	MYOF;MYOF:NM_013451;NM_133337:cds;cds	0	-
chr8	92081806	92082050	OTUD6B-AS1:NR_110438:ncExon	0	-
chr4	56770661	56771244	EXOC1;EXOC1;EXOC1:NM_001024924;NM_018261;NM_178237:utr3;utr3;utr3	0	+
chr3	156260991	156261058	SSR3:NM_007107:cds	0	-
chr17	7483127	7483645	CD68:NM_001251:cds	0	+
chr1	150525901	150526598	ADAMTSL4;ADAMTSL4;ADAMTSL4;ADAMTSL4:NM_001288607;NM_001288608;NM_019032;NM_025008:cds;cds;cds;cds	0	+
chr15	72837160	72837305	ARIH1:NM_005744:cds	0	+
chr15	30012561	30012912	TJP1;TJP1:NM_003257;NM_175610:cds;cds	0	-
chrX	54094835	54099465	FAM120C:NM_017848:utr3	0	-
chr2	27892114	27892254	SLC4A1AP:NM_018158:cds	0	+
chr11	67377851	67378041	NDUFV1;NDUFV1:NM_001166102;NM_007103:cds;cds	0	+
chr20	13370035	13371006	TASP1:NM_017714:utr3	0	-
chr11	105878628	105880261	MSANTD4:NM_032424:utr3	0	-
chr3	55504119	55504578	WNT5A;WNT5A:NM_001256105;NM_003392:cds;cds	0	-
chr3	52637536	52637748	PBRM1:NM_018313:cds	0	-
chr17	27802687	27802789	TAOK1;TAOK1:NM_020791;NM_025142:cds;cds	0	+
chr6	161530786	161530946	MAP3K4;MAP3K4;MAP3K4;MAP3K4:NM_001291958;NM_005922;NM_006724;NR_120425:cds;cds;cds;ncExon	0	+
chr12	120897762	120901556	GATC:NM_176818:utr3	0	+
chr11	67017556	67018269	KDM2A;KDM2A:NM_001256405;NM_012308:cds;cds	0	+
chr1	184041960	184043344	TSEN15:NR_023349:ncExon	0	+
chr7	86803908	86803985	DMTF1;DMTF1;DMTF1;DMTF1;DMTF1:NM_001142326;NM_001142327;NM_021145;NR_024549;NR_024550:cds;cds;cds;ncExon;ncExon	0	+
chr1	2330853	2330953	RER1:NM_007033:cds	0	+
chr1	213445977	213446808	RPS6KC1;RPS6KC1;RPS6KC1;RPS6KC1;RPS6KC1;RPS6KC1:NM_001136138;NM_001287218;NM_001287219;NM_001287220;NM_001287221;NM_012424:utr3;utr3;utr3;utr3;utr3;utr3	0	+
chr18	697239	697355	ENOSF1;ENOSF1:NM_017512;NM_202758:cds;cds	0	-
chr6	16143929	16144094	MYLIP:NM_013262:cds	0	+
chr3	23958294	23958664	RPL15;RPL15;RPL15:NM_001253379;NM_001253384;NM_002948:utr5;utr5;utr5	0	+
chr19	49588464	49588893	SNRNP70:NM_003089:utr5	0	+
chr13	75936161	75936743	TBC1D4;TBC1D4;TBC1D4:NM_001286658;NM_001286659;NM_014832:cds;cds;cds	0	-
chr6	83891454	83891650	PGM3;PGM3;PGM3;PGM3:NM_001199917;NM_001199918;NM_001199919;NM_015599:cds;cds;cds;cds	0	-
chr1	934341	934438	HES4:NM_021170:utr3	0	-
chr1	156534406	156534483	IQGAP3:NM_178229:cds	0	-
chr2	97493835	97493932	CNNM3;CNNM3:NM_017623;NM_199078:cds;cds	0	+
chr5	32601190	32604185	SUB1:NM_006713:utr3	0	+
chr3	50336643	50336899	HYAL3;HYAL3:NM_001200030;NM_003549:utr5;utr5	0	-
chr6	146865007	146865257	RAB32:NM_006834:cds	0	+
chr1	90058602	90063420	LRRC8B;LRRC8B:NM_001134476;NM_015350:utr3;utr3	0	+
chr11	18424386	18424560	LDHA;LDHA;LDHA;LDHA;LDHA:NM_001135239;NM_001165414;NM_001165415;NM_001165416;NM_005566:cds;cds;cds;cds;cds	0	+
chr16	83998666	83999612	OSGIN1:NM_182981:cds	0	+
chr1	46035628	46035723	AKR1A1;AKR1A1;AKR1A1;AKR1A1:NM_001202413;NM_001202414;NM_006066;NM_153326:utr3;utr3;utr3;utr3	0	+
chr13	53039429	53039609	CKAP2:NM_001286687:cds	0	+
chr8	48648074	48648563	SPIDR:NM_001282919:utr3	0	+
chr8	43014065	43014187	HGSNAT:NM_152419:cds	0	+
chr5	141319118	141321612	KIAA0141:NM_001142603:utr3	0	+
chr19	5649936	5649986	SAFB;SAFB;SAFB;SAFB;SAFB:NM_001201338;NM_001201339;NM_001201340;NM_002967;NR_037699:cds;cds;cds;cds;ncExon	0	+
chr17	79653341	79653417	HGS:NM_004712:cds	0	+
chr17	66518896	66519067	PRKAR1A;PRKAR1A;PRKAR1A;PRKAR1A;PRKAR1A;PRKAR1A:NM_001276289;NM_001276290;NM_001278433;NM_002734;NM_212471;NM_212472:cds;cds;cds;cds;cds;cds	0	+
chr6	33256134	33256247	WDR46;WDR46:NM_001164267;NM_005452:cds;cds	0	-
chr1	42925597	42926901	PPCS;PPCS;PPCS;PPCS;PPCS;PPCS;PPCS:NM_001077447;NM_001287506;NM_001287507;NM_001287508;NM_001287509;NM_001287510;NM_024664:utr3;utr3;utr3;utr3;utr3;utr3;utr3	0	+
chr3	39136234	39137881	WDR48:NM_020839:utr3	0	+
chrX	128625917	128626070	SMARCA1;SMARCA1;SMARCA1:NM_001282874;NM_001282875;NM_003069:cds;cds;cds	0	-
chr4	2249159	2252270	MXD4:NM_006454:utr3	0	-
chr1	46827518	46830824	NSUN4;NSUN4;NSUN4:NM_001256127;NM_001256128;NM_199044:utr3;utr3;utr3	0	+
chr9	135505650	135505790	DDX31:NM_022779:cds	0	-
chr11	14520474	14520531	COPB1;COPB1;COPB1:NM_001144061;NM_001144062;NM_016451:utr5;utr5;utr5	0	-
chr7	6728063	6730478	ZNF12;ZNF12:NM_006956;NM_016265:utr3;utr3	0	-
chr6	90372510	90372686	MDN1:NM_014611:cds	0	-
chr3	195780288	195780429	TFRC;TFRC:NM_001128148;NM_003234:cds;cds	0	-
chr20	3007332	3007426	PTPRA;PTPRA;PTPRA:NM_002836;NM_080840;NM_080841:cds;cds;cds	0	+
chr6	5368803	5369415	FARS2:NM_006567:cds	0	+
chr20	23334678	23335101	NXT1:NM_013248:cds	0	+
chr16	67229684	67229909	E2F4:NM_001950:cds	0	+
chr12	56726878	56726992	PAN2;PAN2;PAN2:NM_001127460;NM_001166279;NM_014871:utr5;utr5;utr5	0	-
chr20	60886669	60886840	LAMA5:NM_005560:cds	0	-
chr19	44501047	44501947	LOC101928063:NR_110727:ncExon	0	-
chr11	105967469	105967634	AASDHPPT:NM_015423:cds	0	+
chr11	27378949	27379088	CCDC34;CCDC34:NM_030771;NM_080654:cds;cds	0	-
chr3	38182777	38184512	MYD88;MYD88;MYD88:NM_001172567;NM_001172568;NM_002468:utr3;utr3;utr3	0	+
chr2	43457974	43458482	THADA:NR_073394:ncExon	0	-
chr19	55902921	55903107	RPL28:NM_001136135:cds	0	+
chr7	97493570	97493808	ASNS;ASNS;ASNS;ASNS;ASNS;ASNS:NM_001178075;NM_001178076;NM_001178077;NM_001673;NM_133436;NM_183356:cds;cds;cds;cds;cds;cds	0	-
chr14	104646127	104647235	KIF26A:NM_015656:utr3	0	+
chr6	31704077	31704341	CLIC1:NM_001288:utr5	0	-
chr1	51210355	51210447	FAF1:NM_007051:cds	0	-
chr1	110091342	110091460	GNAI3:NM_006496:cds	0	+
chr8	74884311	74884522	TCEB1;TCEB1;TCEB1;TCEB1:NM_001204858;NM_001204859;NM_001204863;NM_005648:utr5;utr5;utr5;utr5	0	-
chr11	865512	865614	TSPAN4;TSPAN4;TSPAN4;TSPAN4;TSPAN4;TSPAN4;TSPAN4:NM_001025234;NM_001025235;NM_001025236;NM_001025237;NM_001025238;NM_001025239;NM_003271:cds;cds;cds;cds;cds;cds;cds	0	+
chr2	120194464	120195016	TMEM37:NM_183240:cds	0	+
chr16	11933551	11933842	RSL1D1:NM_015659:cds	0	-
chr5	139921756	139921866	ANKHD1-EIF4EBP3:NM_020690:cds	0	+
chr1	11810249	11810828	AGTRAP;AGTRAP:NM_001040194;NM_020350:utr3;utr3	0	+
chr10	73975593	73975867	ASCC1:NM_001198798:utr5	0	-
chr8	126030872	126030969	SQLE:NM_003129:cds	0	+
chr6	90442275	90442494	MDN1:NM_014611:cds	0	-
chr13	73352324	73352518	DIS3;DIS3:NM_001128226;NM_014953:cds;cds	0	-
chr6	89614433	89614674	RNGTT;RNGTT;RNGTT:NM_001286426;NM_001286428;NM_003800:cds;cds;cds	0	-
chr8	117671051	117671219	EIF3H:NM_003756:cds	0	-
chr2	37041504	37041937	VIT;VIT;VIT;VIT:NM_001177969;NM_001177970;NM_001177971;NM_053276:utr3;utr3;utr3;utr3	0	+
chr7	97483891	97483992	ASNS;ASNS;ASNS;ASNS;ASNS;ASNS:NM_001178075;NM_001178076;NM_001178077;NM_001673;NM_133436;NM_183356:cds;cds;cds;cds;cds;cds	0	-
chr6	5260966	5261183	LYRM4;LYRM4;LYRM4:NM_001164840;NM_001164841;NM_020408:utr5;utr5;utr5	0	-
chr7	135285617	135285717	NUP205:NM_015135:cds	0	+
chrX	16737706	16738022	SYAP1:NR_033181:ncExon	0	+
chr15	65956897	65957060	DENND4A;DENND4A:NM_001144823;NM_005848:cds;cds	0	-
chr6	30864804	30864918	DDR1:NM_001202521:utr3	0	+
chr6	74175931	74176131	MTO1;MTO1;MTO1:NM_001123226;NM_012123;NM_133645:cds;cds;cds	0	+
chr6	31748217	31748345	VARS:NM_006295:cds	0	-
chr2	114647510	114647856	ACTR3:NM_005721:utr5	0	+
chr2	209218621	209218883	PIKFYVE:NM_015040:cds	0	+
chr1	113242306	113242432	MOV10;MOV10;MOV10:NM_001130079;NM_001286072;NM_020963:cds;cds;cds	0	+
chr1	6158544	6158634	KCNAB2;KCNAB2;KCNAB2;KCNAB2;KCNAB2;KCNAB2:NM_001199860;NM_001199861;NM_001199862;NM_001199863;NM_003636;NM_172130:cds;cds;cds;cds;cds;cds	0	+
chr17	40065762	40065953	ACLY;ACLY:NM_001096;NM_198830:cds;cds	0	-
chr17	65688687	65689004	PITPNC1:NM_012417:cds	0	+
chr2	74590120	74590304	DCTN1;DCTN1;DCTN1;DCTN1;DCTN1;DCTN1;DCTN1:NM_001135040;NM_001135041;NM_001190836;NM_001190837;NM_004082;NM_023019;NR_033935:cds;cds;cds;cds;cds;cds;ncExon	0	-
chr5	43704356	43704506	NNT;NNT:NM_012343;NM_182977:cds;cds	0	+
chr8	144671160	144672251	EEF1D;EEF1D:NM_001130053;NM_032378:cds;cds	0	-
chr9	5768969	5769330	RIC1:NM_001135920:cds	0	+
chr1	1245060	1245231	PUSL1:NM_153339:cds	0	+
chr10	75528764	75528910	SEC24C;SEC24C:NM_004922;NM_198597:cds;cds	0	+
chr20	43991739	43991955	SYS1;SYS1:NM_001099791;NM_033542:utr5;utr5	0	+
chr1	154938421	154938553	SHC1;SHC1;SHC1:NM_001130041;NM_001202859;NM_183001:cds;cds;cds	0	-
chr14	21869033	21869230	CHD8;CHD8:NM_001170629;NM_020920:cds;cds	0	-
chr11	61213543	61214239	SDHAF2:NM_017841:utr3	0	+
chrX	71571582	71571688	HDAC8;HDAC8;HDAC8:NM_001166418;NM_018486;NR_051952:cds;cds;ncExon	0	-
chr19	36236477	36236601	PSENEN;PSENEN:NM_001281532;NM_172341:utr5;utr5	0	+
chr8	17613316	17613470	MTUS1;MTUS1:NM_001001924;NM_001001925:utr5;utr5	0	-
chr2	176988903	176989645	HOXD9:NM_014213:utr3	0	+
chr17	41300383	41300800	LOC101929767:NR_110868:ncExon	0	-
chr1	160969665	160969768	F11R:NM_016946:cds	0	-
chr9	100437190	100437869	XPA:NR_027302:ncExon	0	-
chr12	56822019	56822189	TIMELESS:NM_003920:cds	0	-
chr22	50960929	50960998	NCAPH2:NM_152299:cds	0	+
chr3	49396578	49397641	RHOA:NM_001664:utr3	0	-
chr5	79922044	79924984	DHFR:NR_110936:ncExon	0	-
chr3	46982487	46982555	CCDC12;CCDC12;CCDC12:NM_001277074;NM_144716;NR_102269:cds;cds;ncExon	0	-
chr2	143713771	143713843	KYNU;KYNU;KYNU:NM_001032998;NM_001199241;NM_003937:cds;cds;cds	0	+
chr17	80422162	80422306	NARF;NARF:NM_012336;NM_031968:cds;cds	0	+
chr17	61780958	61781111	STRADA;STRADA;STRADA:NM_001003786;NM_001003787;NM_001003788:cds;cds;cds	0	-
chr11	110327641	110327771	FDX1:NM_004109:cds	0	+
chr3	172537937	172538027	ECT2;ECT2;ECT2:NM_001258315;NM_001258316;NM_018098:cds;cds;cds	0	+
chr19	36825354	36831125	ZFP14:NM_020917:utr3	0	-
chr12	96051582	96052861	NTN4:NM_021229:utr3	0	-
chr10	43678990	43680754	CSGALNACT2:NM_018590:utr3	0	+
chr12	121157835	121161443	UNC119B:NM_001080533:utr3	0	+
chr2	75882411	75889334	MRPL19:NM_014763:utr3	0	+
chr22	30125558	30127820	CABP7:NM_182527:utr3	0	+
chr16	29985187	29985969	TAOK2;TAOK2;TAOK2:NM_001252043;NM_004783;NM_016151:utr5;utr5;utr5	0	+
chr12	53460097	53460270	SPRYD3:NM_032840:cds	0	-
chr9	125084818	125084873	MRRF:NM_199177:cds	0	+
chr3	122437205	122437805	PARP14:NM_017554:cds	0	+
chr21	38507679	38507814	TTC3;TTC3:NM_001001894;NM_003316:cds;cds	0	+
chr9	139979397	139981269	MAN1B1-AS1:NR_027447:ncExon	0	-
chr7	74103462	74103561	GTF2I;GTF2I;GTF2I;GTF2I;GTF2I;GTF2I:NM_001163636;NM_001280800;NM_001518;NM_032999;NM_033000;NM_033001:cds;cds;cds;cds;cds;cds	0	+
chr5	145529184	145529262	LARS:NM_020117:cds	0	-
chr13	51530493	51530610	RNASEH2B:NM_024570:cds	0	+
chr9	33911961	33912096	UBE2R2:NM_017811:cds	0	+
chr17	67246612	67246762	ABCA5;ABCA5:NM_018672;NM_172232:cds;cds	0	-
chr2	201726424	201726585	CLK1;CLK1;CLK1;CLK1:NM_001162407;NM_004071;NR_027855;NR_027856:cds;cds;ncExon;ncExon	0	-
chr8	95792586	95792643	DPY19L4:NM_181787:cds	0	+
chr20	2819489	2819728	PCED1A:NM_022760:cds	0	-
chr7	151818630	151818762	GALNT11:NM_022087:cds	0	+
chr7	135071821	135073545	CNOT4;CNOT4:NM_001008225;NM_001190848:utr3;utr3	0	-
chr3	58410478	58411854	PXK;PXK:NM_001289098;NM_001289100:utr3;utr3	0	+
chr3	150293435	150293549	EIF2A:NM_032025:cds	0	+
chr1	156568838	156568896	GPATCH4:NM_182679:utr5	0	-
chr5	138160218	138160488	CTNNA1;CTNNA1;CTNNA1;CTNNA1:NM_001290307;NM_001290309;NM_001290310;NM_001903:cds;cds;cds;cds	0	+
chr2	220078547	220078673	ABCB6:NM_005689:cds	0	-
chr1	155287959	155288082	FDPS;FDPS;FDPS;FDPS;FDPS:NM_001135821;NM_001135822;NM_001242824;NM_001242825;NM_002004:cds;cds;cds;cds;cds	0	+
chr2	166758231	166758420	TTC21B:NM_024753:cds	0	-
chr2	27632169	27632289	PPM1G:NM_177983:cds	0	-
chr1	1565681	1565990	MIB2:NM_001170689:utr3	0	+
chr17	78345673	78345785	RNF213:NM_001256071:cds	0	+
chr1	186357573	186357680	C1orf27;C1orf27;C1orf27:NM_001164245;NM_001164246;NM_017847:cds;cds;cds	0	+
chr14	92622822	92622975	CPSF2:NM_017437:cds	0	+
chr5	94878887	94879031	TTC37:NM_014639:cds	0	-
chr3	183975260	183975544	ECE2;ECE2:NM_014693;NM_032331:cds;cds	0	+
chr1	151955385	151955638	S100A10:NM_002966:utr3	0	-
chr8	22993100	22995382	TNFRSF10D:NM_003840:utr3	0	-
chr5	43294792	43294963	HMGCS1;HMGCS1:NM_001098272;NM_002130:cds;cds	0	-
chr17	3592785	3592921	P2RX5;P2RX5:NM_001204519;NM_175080:cds;cds	0	-
chr10	30748183	30748430	MAP3K8;MAP3K8:NM_001244134;NM_005204:cds;cds	0	+
chr20	44469952	44471914	SNX21:NM_033421:utr3	0	+
chr11	46830949	46831050	CKAP5;CKAP5:NM_001008938;NM_014756:cds;cds	0	-
chr3	20194017	20195896	KAT2B:NM_003884:utr3	0	+
chr1	229677983	229678118	ABCB10:NM_012089:cds	0	-
chr9	131768957	131769375	NUP188:NM_015354:utr3	0	+
chr4	140255327	140255412	NAA15:NM_057175:cds	0	+
chr10	135096581	135096688	TUBGCP2:NR_046330:ncExon	0	-
chr2	191785870	191785929	GLS;GLS:NM_001256310;NM_014905:cds;cds	0	+
chr7	24843933	24844056	OSBPL3;OSBPL3;OSBPL3;OSBPL3;OSBPL3;OSBPL3:NM_015550;NM_145320;NM_145321;NM_145322;NR_104111;NR_104112:cds;cds;cds;cds;ncExon;ncExon	0	-
chr16	21666753	21668794	METTL9;METTL9;METTL9;METTL9:NM_001077180;NM_001288659;NM_001288660;NM_016025:utr3;utr3;utr3;utr3	0	+
chr7	100959620	100959823	IFT22;IFT22:NM_001130820;NM_022777:cds;cds	0	-
chrX	24549773	24549887	PDK3;PDK3:NM_001142386;NM_005391:cds;cds	0	+
chr2	239146907	239147763	HES6:NM_001282434:utr3	0	-
chr2	188361607	188361805	TFPI;TFPI:NM_001032281;NM_006287:cds;cds	0	-
chr19	6730997	6731122	GPR108:NM_001080452:cds	0	-
chr1	151266884	151267017	PI4KB;PI4KB;PI4KB;PI4KB:NM_001198773;NM_001198774;NM_001198775;NM_002651:cds;cds;cds;cds	0	-
chr9	128347928	128348006	MAPKAP1;MAPKAP1:NM_001006620;NM_001006621:utr5;utr5	0	-
chr2	9683281	9683414	ADAM17:NM_003183:cds	0	-
chrX	153995530	153995657	DKC1;DKC1;DKC1;DKC1;DKC1;DKC1:NM_001142463;NM_001288747;NM_001363;NR_110021;NR_110022;NR_110023:cds;cds;cds;ncExon;ncExon;ncExon	0	+
chr1	36225942	36226517	CLSPN;CLSPN:NM_001190481;NM_022111:cds;cds	0	-
chr1	28906892	28907024	SNORA44:NR_002976:ncExon	0	-
chr12	14518565	14518761	ATF7IP;ATF7IP;ATF7IP:NM_001286514;NM_001286515;NM_018179:utr5;utr5;utr5	0	+
chr9	136627015	136629183	VAV2;VAV2:NM_001134398;NM_003371:utr3;utr3	0	-
chr16	5122951	5123029	ALG1:NM_019109:cds	0	+
chr6	20131374	20131430	MBOAT1:NM_001080480:cds	0	-
chr8	131226801	131226947	ASAP1;ASAP1:NM_001247996;NM_018482:cds;cds	0	-
chr12	54448989	54449814	HOXC4;HOXC4:NM_014620;NM_153633:utr3;utr3	0	+
chr12	66517619	66517798	LLPH:NM_032338:cds	0	-
chr1	46505811	46509344	PIK3R3;PIK3R3:NM_001114172;NM_003629:utr3;utr3	0	-
chr1	153614718	153614905	CHTOP:NM_001206612:cds	0	+
chr3	196230044	196230639	RNF168:NM_152617:utr5	0	-
chr1	150239755	150239878	APH1A;APH1A;APH1A;APH1A;APH1A;APH1A;APH1A:NM_001077628;NM_001243771;NM_001243772;NM_016022;NR_045033;NR_045034;NR_045035:cds;cds;cds;cds;ncExon;ncExon;ncExon	0	-
chr16	58426505	58426691	GINS3;GINS3;GINS3:NM_001126129;NM_001126130;NM_022770:cds;cds;cds	0	+
chr1	156243151	156243241	SMG5:NM_015327:cds	0	-
chr22	30823157	30823390	MTFP1:NM_016498:cds	0	+
chr7	36458852	36459088	ANLN;ANLN:NM_001284301;NM_018685:cds;cds	0	+
chr1	145764594	145765225	GPR89A:NR_036541:ncExon	0	-
chr19	16222711	16222835	RAB8A:NM_005370:cds	0	+
chr10	135171426	135171511	FUOM;FUOM:NM_001098483;NM_198472:cds;cds	0	-
chr7	75608768	75608897	POR:NM_000941:cds	0	+
chr3	142754823	142754946	U2SURP:NM_001080415:cds	0	+
chr18	61067779	61067936	VPS4B:NM_004869:cds	0	-
chr17	78309960	78310178	RNF213:NM_001256071:cds	0	+
chr10	75849780	75849956	VCL;VCL:NM_003373;NM_014000:cds;cds	0	+
chrX	117874979	117875119	IL13RA1:NM_001560:cds	0	+
chr4	183664322	183664572	TENM3:NM_001080477:cds	0	+
chr17	64731606	64731780	PRKCA:NM_002737:cds	0	+
chr2	10566849	10566947	HPCAL1;HPCAL1;HPCAL1;HPCAL1;HPCAL1:NM_001258357;NM_001258358;NM_001258359;NM_002149;NM_134421:cds;cds;cds;cds;cds	0	+
chr15	45707784	45707977	SPATA5L1:NM_024063:cds	0	+
chr19	15367774	15367984	BRD4;BRD4:NM_014299;NM_058243:cds;cds	0	-
chr15	99467104	99467241	IGF1R;IGF1R:NM_000875;NM_001291858:cds;cds	0	+
chr11	18369134	18369262	GTF2H1;GTF2H1:NM_001142307;NM_005316:cds;cds	0	+
chr19	40826966	40828283	C19orf47:NR_046202:ncExon	0	-
chr19	41727050	41727151	AXL;AXL:NM_001699;NM_021913:cds;cds	0	+
chr16	2226265	2226385	TRAF7:NM_032271:cds	0	+
chr3	81698946	81699072	GBE1:NM_000158:cds	0	-
chr8	145998650	145999990	ZNF34;ZNF34;ZNF34:NM_001286769;NM_001286770;NM_030580:cds;cds;cds	0	-
chr6	35434122	35434881	FANCE:NM_021922:utr3	0	+
chr17	79994734	79994889	DCXR;DCXR:NM_001195218;NM_016286:cds;cds	0	-
chr12	108098412	108098524	PWP1:NM_007062:cds	0	+
chr5	86682642	86682720	RASA1;RASA1:NM_002890;NM_022650:cds;cds	0	+
chr8	117861184	117861268	RAD21:NM_006265:cds	0	-
chr14	24774143	24774301	NOP9:NM_174913:cds	0	+
chr1	216676587	216680280	ESRRG;ESRRG;ESRRG;ESRRG;ESRRG;ESRRG;ESRRG;ESRRG;ESRRG;ESRRG;ESRRG;ESRRG;ESRRG;ESRRG;ESRRG;ESRRG:NM_001134285;NM_001243505;NM_001243506;NM_001243507;NM_001243509;NM_001243510;NM_001243511;NM_001243512;NM_001243513;NM_001243514;NM_001243515;NM_001243518;NM_001243519;NM_001438;NM_206594;NM_206595:utr3;utr3;utr3;utr3;utr3;utr3;utr3;utr3;utr3;utr3;utr3;utr3;utr3;utr3;utr3;utr3	0	-
chr7	51092805	51092928	COBL:NM_001287436:cds	0	-
chr2	55898453	55898511	PNPT1:NM_033109:cds	0	-
chr21	34945613	34945761	SON;SON;SON:NM_001291412;NM_138927;NR_103797:cds;cds;ncExon	0	+
chr12	121458363	121458861	OASL;OASL:NM_001261825;NM_003733:cds;cds	0	-
chr5	58481014	58481088	PDE4D;PDE4D;PDE4D;PDE4D;PDE4D;PDE4D:NM_001104631;NM_001165899;NM_001197218;NM_001197219;NM_001197220;NM_006203:cds;cds;cds;cds;cds;cds	0	-
chr9	133498094	133498197	FUBP3:NM_003934:cds	0	+
chr10	12219791	12219899	NUDT5:NM_014142:cds	0	-
chr3	155493489	155493637	C3orf33:NM_173657:cds	0	-
chr1	45471668	45471788	HECTD3:NM_024602:cds	0	-
chr8	42919243	42919358	FNTA;FNTA:NM_002027;NR_033698:cds;ncExon	0	+
chr21	34911476	34911621	GART;GART;GART;GART:NM_000819;NM_001136005;NM_001136006;NM_175085:cds;cds;cds;cds	0	-
chr1	153911375	153911521	DENND4B:NM_014856:cds	0	-
chr8	145153780	145153897	SHARPIN:NM_030974:cds	0	-
chr1	150790395	150790506	ARNT;ARNT;ARNT;ARNT;ARNT:NM_001197325;NM_001286035;NM_001286036;NM_001668;NM_178427:cds;cds;cds;cds;cds	0	-
chr16	28603583	28603764	SULT1A2;SULT1A2:NM_001054;NM_177528:cds;cds	0	-
chrX	16859550	16859889	TXLNG;TXLNG:NM_001168683;NM_018360:cds;cds	0	+
chr8	38173934	38175473	WHSC1L1:NM_017778:utr3	0	-
chr16	67226130	67226265	E2F4:NM_001950:cds	0	+
chr5	151166132	151166181	G3BP1:NM_005754:utr5	0	+
chr11	72145115	72145518	CLPB;CLPB;CLPB:NM_001258392;NM_001258393;NM_030813:cds;cds;cds	0	-
chr2	71658456	71658558	ZNF638;ZNF638;ZNF638;ZNF638:NM_001014972;NM_001252612;NM_001252613;NM_014497:cds;cds;cds;cds	0	+
chr17	19642820	19642987	ALDH3A1;ALDH3A1;ALDH3A1:NM_000691;NM_001135167;NM_001135168:cds;cds;cds	0	-
chr2	196578156	196578277	SLC39A10;SLC39A10:NM_001127257;NM_020342:cds;cds	0	+
chr2	224462146	224464000	SCG2:NM_003469:cds	0	-
chr14	64598982	64599156	SYNE2;SYNE2:NM_015180;NM_182914:cds;cds	0	+
chr16	50355892	50355949	BRD7;BRD7:NM_001173984;NM_013263:cds;cds	0	-
chr3	148857790	148858285	HPS3:NM_032383:cds	0	+
chr6	17773708	17773814	KIF13A;KIF13A;KIF13A;KIF13A:NM_001105566;NM_001105567;NM_001105568;NM_022113:cds;cds;cds;cds	0	-
chr20	2821342	2821420	VPS16;VPS16:NM_022575;NM_080413:utr5;utr5	0	+
chr6	31378848	31379136	MICA;MICA;MICA;MICA:NM_000247;NM_001177519;NM_001289152;NM_001289153:cds;cds;cds;cds	0	+
chr2	160104882	160105023	WDSUB1;WDSUB1;WDSUB1:NM_001128212;NM_001128213;NM_152528:cds;cds;cds	0	-
chr8	110352717	110352792	ENY2;ENY2:NM_001193557;NM_020189:cds;cds	0	+
chr19	59061513	59061651	TRIM28:NM_005762:cds	0	+
chr6	152650864	152653025	SYNE1;SYNE1:NM_033071;NM_182961:cds;cds	0	-
chr14	67768688	67768835	MPP5;MPP5:NM_001256550;NM_022474:cds;cds	0	+
chr1	28792892	28793279	PHACTR4;PHACTR4:NM_001048183;NM_023923:cds;cds	0	+
chr18	25564963	25565197	CDH2:NM_001792:cds	0	-
chr13	103418237	103418886	TEX30:NM_001286775:utr3	0	-
chr10	124221168	124221640	HTRA1:NM_002775:cds	0	+
chr9	36657237	36657360	MELK;MELK;MELK;MELK;MELK;MELK;MELK;MELK;MELK:NM_001256687;NM_001256688;NM_001256689;NM_001256690;NM_001256691;NM_001256692;NM_001256693;NM_014791;NR_046337:cds;cds;cds;cds;cds;cds;cds;cds;ncExon	0	+
chr3	52237878	52238028	ALAS1;ALAS1:NM_000688;NM_199166:cds;cds	0	+
chr5	135390404	135390550	TGFBI:NM_000358:cds	0	+
chr9	96870226	96872138	PTPDC1;PTPDC1;PTPDC1;PTPDC1:NM_001253829;NM_001253830;NM_152422;NM_177995:utr3;utr3;utr3;utr3	0	+
chr10	103917187	103917312	NOLC1;NOLC1;NOLC1:NM_001284388;NM_001284389;NM_004741:cds;cds;cds	0	+
chr1	160201086	160201197	DCAF8;DCAF8;DCAF8:NM_015726;NR_028103;NR_028104:cds;ncExon;ncExon	0	-
chr8	11180297	11185654	MTMR9:NM_015458:utr3	0	+
chr19	16178434	16178548	TPM4:NM_001145160:cds	0	+
chr5	179045145	179045324	HNRNPH1;HNRNPH1:NM_001257293;NM_005520:cds;cds	0	-
chr1	89272995	89273126	PKN2:NM_006256:cds	0	+
chr3	38524823	38534633	ACVR2B:NM_001106:utr3	0	+
chr1	161761197	161761327	ATF6:NM_007348:cds	0	+
chr1	117527301	117527607	PTGFRN:NM_020440:cds	0	+
chr15	52970218	52970319	FAM214A:NM_019600:utr5	0	-
chr4	17841693	17841832	NCAPG;NCAPG:NM_022346;NR_073124:cds;ncExon	0	+
chr7	155457868	155457947	RBM33:NM_053043:cds	0	+
chr18	43842891	43843081	C18orf25;C18orf25:NM_001008239;NM_145055:cds;cds	0	+
chr2	201756747	201757102	NIF3L1;NIF3L1:NM_001142355;NM_021824:cds;cds	0	+
chr19	7693035	7693184	XAB2:NM_020196:cds	0	-
chr10	118687302	118687402	SHTN1;SHTN1;SHTN1;SHTN1;SHTN1:NM_001127211;NM_001258298;NM_001258299;NM_001258300;NM_018330:cds;cds;cds;cds;cds	0	-
chr12	69135592	69135760	NUP107:NM_020401:cds	0	+
chr14	67826415	67826720	ATP6V1D:NM_015994:utr5	0	-
chr7	112402436	112407251	TMEM168;TMEM168:NM_001287497;NM_022484:utr3;utr3	0	-
chr19	33469497	33470901	RHPN2:NM_033103:utr3	0	-
chr10	27529247	27529403	NR_073195:NR_073195:ncExon	0	-
chr19	7112265	7117066	INSR;INSR:NM_000208;NM_001079817:utr3;utr3	0	-
chr12	133331260	133331719	ANKLE2:NM_015114:cds	0	-
chr9	100617318	100618997	FOXE1:NM_004473:utr3	0	+
chr18	43563501	43565416	PSTPIP2:NM_024430:utr3	0	-
chr4	186320693	186321632	UFSP2:NR_028085:ncExon	0	-
chr9	130169476	130170170	SLC2A8:NM_001271711:utr3	0	+
chr18	77915116	77917653	PARD6G:NM_032510:utr3	0	-
chr6	160164696	160164824	WTAP;WTAP;WTAP;WTAP;WTAP;WTAP:NM_001270531;NM_001270532;NM_001270533;NM_004906;NM_152857;NM_152858:cds;cds;cds;cds;cds;cds	0	+
chr12	121003230	121003332	RNF10:NM_014868:cds	0	+
chr4	3205733	3205875	HTT:NM_002111:cds	0	+
chr3	50127814	50127884	RBM5:NR_036627:ncExon	0	+
chr7	95761054	95761193	SLC25A13:NR_027662:ncExon	0	-
chr12	110288747	110290359	GLTP:NM_016433:utr3	0	-
chr1	160965000	160968660	F11R:NM_016946:utr3	0	-
chr5	141357867	141358395	RNF14;RNF14;RNF14;RNF14;RNF14:NM_001201365;NM_004290;NM_183399;NM_183400;NM_183401:cds;cds;cds;cds;cds	0	+
chr15	59506838	59506919	MYO1E:NM_004998:cds	0	-
chr20	60903296	60903501	LAMA5:NM_005560:cds	0	-
chr17	57650476	57650596	DHX40;DHX40:NM_001166301;NM_024612:cds;cds	0	+
chr3	136057211	136057292	STAG1:NM_005862:cds	0	-
chr6	160500611	160500819	IGF2R:NM_000876:cds	0	+
chr10	102721669	102724891	FAM178A:NM_018121:utr3	0	+
chr8	97258534	97258682	MTERF3;MTERF3:NM_001286643;NM_015942:cds;cds	0	-
chr1	202992168	202993197	TMEM183A:NM_138391:utr3	0	+
chr1	156230241	156230417	SMG5:NM_015327:cds	0	-
chr12	105519781	105519905	KIAA1033:NM_015275:cds	0	+
chr3	182733005	182733225	MCCC1:NM_020166:utr3	0	-
chr17	5292121	5292280	NUP88:NM_002532:cds	0	-
chr14	62193423	62193536	HIF1A;HIF1A;HIF1A:NM_001243084;NM_001530;NM_181054:cds;cds;cds	0	+
chrX	70586088	70586344	TAF1;TAF1;TAF1;TAF1;TAF1;TAF1;TAF1;TAF1;TAF1:NR_104387;NR_104388;NR_104389;NR_104390;NR_104391;NR_104392;NR_104393;NR_104394;NR_104395:ncExon;ncExon;ncExon;ncExon;ncExon;ncExon;ncExon;ncExon;ncExon	0	+
chr3	130734987	130735183	ASTE1;ASTE1;ASTE1:NM_001288950;NM_014065;NR_110229:cds;cds;ncExon	0	-
chr1	47834140	47834287	CMPK1;CMPK1:NM_016308;NR_046394:cds;ncExon	0	+
chr5	149743675	149743815	TCOF1;TCOF1;TCOF1;TCOF1;TCOF1;TCOF1:NM_000356;NM_001008657;NM_001135243;NM_001135244;NM_001135245;NM_001195141:cds;cds;cds;cds;cds;cds	0	+
chr1	247070852	247071060	AHCTF1:NM_015446:cds	0	-
chr2	68357280	68358369	WDR92:NM_138458:utr3	0	-
chr9	100883256	100887055	CORO2A;CORO2A:NM_003389;NM_052820:utr3;utr3	0	-
chr8	42708437	42711301	RNF170;RNF170;RNF170:NM_001160223;NM_001160225;NM_030954:utr3;utr3;utr3	0	-
chr16	3070398	3070492	TNFRSF12A:NM_016639:cds	0	+
chr15	49040639	49040807	CEP152:NM_001194998:cds	0	-
chr7	131189069	131189267	PODXL;PODXL:NM_001018111;NM_005397:cds;cds	0	-
chr3	37381614	37381690	GOLGA4;GOLGA4:NM_001172713;NM_002078:cds;cds	0	+
chr11	72396113	72396708	ARAP1;ARAP1;ARAP1:NM_001040118;NM_001135190;NM_015242:utr3;utr3;utr3	0	-
chr3	171320867	171321092	PLD1;PLD1:NM_001130081;NM_002662:cds;cds	0	-
chr1	1688619	1688749	NADK;NADK;NADK:NM_001198993;NM_001198995;NM_023018:cds;cds;cds	0	-
chr4	103488143	103488292	NFKB1;NFKB1:NM_001165412;NM_003998:cds;cds	0	+
chr1	52798439	52798590	ZFYVE9;ZFYVE9:NM_004799;NM_007324:cds;cds	0	+
chr5	6609938	6610035	NSUN2;NSUN2;NSUN2:NM_001193455;NM_017755;NR_037947:cds;cds;ncExon	0	-
chr6	76380268	76380436	SENP6;SENP6:NM_001100409;NM_015571:cds;cds	0	+
chr4	153457415	153460415	DKFZP434I0714:NR_033797:ncExon	0	+
chr6	86243316	86243518	SNX14;SNX14:NM_020468;NM_153816:cds;cds	0	-
chr17	39988643	39988729	NT5C3B:NM_052935:cds	0	-
chr18	29493331	29493485	TRAPPC8:NM_014939:cds	0	-
chr19	10246796	10246963	DNMT1;DNMT1:NM_001130823;NM_001379:cds;cds	0	-
chr10	12875132	12877545	NR_027322:NR_027322:ncExon	0	+
chr1	65332548	65332891	JAK1:NM_002227:cds	0	-
chr14	24679859	24679974	CHMP4A:NM_014169:cds	0	-
chr3	130613551	130613613	ATP2C1:NM_001199179:utr5	0	+
chr12	132636826	132636946	NOC4L:NM_024078:cds	0	+
chrX	110961339	110961502	ALG13;ALG13;ALG13;ALG13;ALG13:NM_001099922;NM_001257230;NM_001257231;NM_001257234;NM_001257237:cds;cds;cds;cds;cds	0	+
chr20	57290223	57290382	NPEPL1;NPEPL1;NPEPL1:NM_001204872;NM_001204873;NM_024663:cds;cds;cds	0	+
chr1	144916569	144916749	PDE4DIP;PDE4DIP;PDE4DIP;PDE4DIP;PDE4DIP:NM_001002811;NM_001002812;NM_001198832;NM_001198834;NM_014644:cds;cds;cds;cds;cds	0	-
chr5	10254785	10254950	CCT5:NM_012073:cds	0	+
chr10	76429940	76430027	ADK;ADK;ADK;ADK:NM_001123;NM_001202449;NM_001202450;NM_006721:cds;cds;cds;cds	0	+
chr3	11850148	11851156	TAMM41:NR_104314:ncExon	0	-
chr4	17812435	17812811	NCAPG:NR_073124:ncExon	0	+
chr15	41672290	41672384	NUSAP1;NUSAP1;NUSAP1;NUSAP1;NUSAP1:NM_001243142;NM_001243143;NM_001243144;NM_016359;NM_018454:cds;cds;cds;cds;cds	0	+
chr4	2831219	2831874	SH3BP2;SH3BP2;SH3BP2;SH3BP2:NM_001122681;NM_001145855;NM_001145856;NM_003023:cds;cds;cds;cds	0	+
chr10	74916325	74916413	ECD;ECD;ECD;ECD:NM_001135752;NM_001135753;NM_007265;NR_024203:cds;cds;cds;ncExon	0	-
chr14	92434242	92436016	TRIP11:NM_004239:utr3	0	-
chr5	176707565	176707835	NSD1;NSD1:NM_022455;NM_172349:cds;cds	0	+
chr6	128410834	128411137	PTPRK;PTPRK;PTPRK;PTPRK;PTPRK;PTPRK:NM_001135648;NM_001291981;NM_001291982;NM_001291983;NM_001291984;NM_002844:cds;cds;cds;cds;cds;cds	0	-
chr17	53027405	53027487	TOM1L1:NM_005486:cds	0	+
chr11	35641498	35642421	FJX1:NM_014344:utr3	0	+
chr9	88162023	88162201	AGTPBP1;AGTPBP1;AGTPBP1:NM_001286715;NM_001286717;NM_015239:cds;cds;cds	0	-
chr15	64680062	64680163	TRIP4:NM_016213:cds	0	+
chr10	79566515	79566686	DLG5:NM_004747:cds	0	-
chr21	37518553	37518653	CBR3-AS1;CBR3-AS1;CBR3-AS1:NR_038892;NR_038893;NR_038894:ncExon;ncExon;ncExon	0	-
chr20	2636240	2636392	NOP56;NOP56:NM_006392;NR_027700:cds;ncExon	0	+
chr17	19643648	19643790	ALDH3A1;ALDH3A1;ALDH3A1:NM_000691;NM_001135167;NM_001135168:cds;cds;cds	0	-
chr1	184671944	184672130	EDEM3:NM_025191:cds	0	-
chr5	176524677	176525126	FGFR4;FGFR4;FGFR4:NM_002011;NM_022963;NM_213647:utr3;utr3;utr3	0	+
chr11	61188861	61189080	CPSF7;CPSF7;CPSF7:NM_001136040;NM_001142565;NM_024811:cds;cds;cds	0	-
chr14	62248964	62249115	SNAPC1:NM_003082:cds	0	+
chr14	73444634	73444752	ZFYVE1;ZFYVE1;ZFYVE1:NM_001281735;NM_021260;NM_178441:cds;cds;cds	0	-
chr7	23571443	23571660	TRA2A:NM_013293:utr5	0	-
chr12	6857935	6858148	MLF2:NR_026581:ncExon	0	-
chr14	99879287	99879402	SETD3;SETD3:NM_032233;NM_199123:cds;cds	0	-
chr16	47674945	47675001	PHKB;PHKB:NM_000293;NM_001031835:cds;cds	0	+
chr9	134393831	134393924	POMT1;POMT1;POMT1;POMT1;POMT1:NM_001077365;NM_001077366;NM_001136113;NM_001136114;NM_007171:cds;cds;cds;cds;cds	0	+
chr7	140406362	140406446	NDUFB2:NM_004546:utr3	0	+
chr3	129156562	129156793	MBD4;MBD4;MBD4;MBD4:NM_001276270;NM_001276271;NM_001276272;NM_003925:cds;cds;cds;cds	0	-
chr20	57290223	57290900	STX16-NPEPL1:NR_037945:ncExon	0	+
chr2	153527786	153527895	PRPF40A:NM_017892:cds	0	-
chr2	120020914	120023227	STEAP3;STEAP3;STEAP3:NM_001008410;NM_018234;NM_182915:utr3;utr3;utr3	0	+
chrX	18845605	18846034	PPEF1;PPEF1;PPEF1:NM_006240;NM_152224;NM_152226:utr3;utr3;utr3	0	+
chr2	85780061	85780193	GGCX;GGCX:NM_000821;NM_001142269:cds;cds	0	-
chr9	131394405	131394602	SPTAN1;SPTAN1;SPTAN1:NM_001130438;NM_001195532;NM_003127:cds;cds;cds	0	+
chr14	50050384	50050393	RPS29:NM_001032:cds	0	-
chr22	41911770	41911921	ACO2:NM_001098:cds	0	+
chr9	36211771	36212059	CLTA;CLTA;CLTA;CLTA;CLTA:NM_001076677;NM_001184760;NM_001184762;NM_001833;NM_007096:utr3;utr3;utr3;utr3;utr3	0	+
chr5	112357795	112362998	MCC;MCC:NM_001085377;NM_002387:utr3;utr3	0	-
chr21	15750519	15750733	HSPA13:NM_006948:cds	0	-
chr1	45470271	45470478	HECTD3:NM_024602:cds	0	-
chr11	65349009	65351236	EHBP1L1:NM_001099409:cds	0	+
chr17	73842988	73843065	WBP2:NM_012478:cds	0	-
chr15	63907966	63908119	HERC1:NM_003922:cds	0	-
chr5	74096704	74096855	FAM169A;FAM169A:NM_015566;NR_046462:cds;ncExon	0	-
chr17	75303222	75303279	SEPT9:NM_001113491:cds	0	+
chr7	30536236	30536707	GGCT;GGCT:NM_001199817;NM_024051:utr3;utr3	0	-
chr4	2065854	2070816	NAT8L:NM_178557:utr3	0	+
chr2	131130729	131130797	PTPN18;PTPN18:NM_001142370;NM_014369:cds;cds	0	+
chr17	46053234	46053379	CDK5RAP3;CDK5RAP3;CDK5RAP3:NM_001278197;NM_001278217;NM_176096:cds;cds;cds	0	+
chr14	71443658	71445365	PCNX:NM_014982:cds	0	+
chr3	129151291	129151449	MBD4:NM_001276271:cds	0	-
chr1	90492912	90493260	ZNF326:NM_182976:cds	0	+
chr21	43218384	43218656	PRDM15:NR_104260:ncExon	0	-
chr9	139621198	139621331	SNORA17:NR_002958:ncExon	0	-
chr10	27529247	27529422	ACBD5:NM_001271512:cds	0	-
chr11	70200406	70200558	PPFIA1:NR_045286:ncExon	0	+
chr2	179986496	179986656	SESTD1:NM_178123:cds	0	-
chr5	108133883	108134090	FER:NM_005246:cds	0	+
chr18	48189458	48190328	MAPK4;MAPK4:NM_001292040;NM_002747:utr5;utr5	0	+
chr1	207532890	207533014	CD55:NM_001114752:cds	0	+
chr5	167921554	167921655	RARS:NM_002887:cds	0	+
chr1	224475476	224475695	NVL;NVL;NVL;NVL:NM_001243146;NM_001243147;NM_002533;NM_206840:cds;cds;cds;cds	0	-
chr12	56385880	56385996	RAB5B;RAB5B;RAB5B:NM_001252036;NM_001252037;NM_002868:cds;cds;cds	0	+
chr3	142272666	142272857	ATR:NM_001184:cds	0	-
chr12	104382764	104383185	GLT8D2:NM_031302:utr3	0	-
chr6	125596495	125597291	HDDC2:NM_016063:utr3	0	-
chr2	120932476	120936697	EPB41L5:NM_001184937:utr3	0	+
chr17	4077203	4077351	ANKFY1;ANKFY1;ANKFY1:NM_001257999;NM_016376;NR_047571:cds;cds;ncExon	0	-
chr10	93272020	93274585	HECTD2:NR_104291:ncExon	0	+
chr12	28636984	28637098	CCDC91:NM_018318:cds	0	+
chr14	38060569	38061916	FOXA1:NM_004496:cds	0	-
chr18	48321489	48325706	MRO;MRO;MRO;MRO:NM_001127174;NM_001127175;NM_001127176;NM_031939:utr3;utr3;utr3;utr3	0	-
chr11	64854787	64854905	ZFPL1:NM_006782:cds	0	+
chr11	14299465	14300882	RRAS2;RRAS2;RRAS2;RRAS2:NM_001102669;NM_001177314;NM_001177315;NM_012250:utr3;utr3;utr3;utr3	0	-
chr5	175920999	175921085	FAF2:NM_014613:cds	0	+
chr11	58893775	58894888	FAM111B;FAM111B;FAM111B:NM_001142703;NM_001142704;NM_198947:utr3;utr3;utr3	0	+
chr7	143086949	143087070	ZYX;ZYX:NM_001010972;NM_003461:cds;cds	0	+
chr7	135636264	135636378	LUZP6;MTPN:NM_001128619;NM_145808:utr5;cds	0	-
chr6	31749863	31749954	VARS:NM_006295:cds	0	-
chr19	10812136	10812379	QTRT1:NM_031209:cds	0	+
chr8	145153983	145154108	SHARPIN:NM_030974:cds	0	-
chr1	6694227	6695734	DNAJC11:NM_018198:utr3	0	-
chr14	102931477	102931641	TECPR2:NM_001172631:cds	0	+
chr9	95003137	95003243	IARS;IARS;IARS:NM_002161;NM_013417;NR_073446:cds;cds;ncExon	0	-
chr11	62519561	62521187	ZBTB3:NM_024784:cds	0	-
chr4	83799882	83800081	SEC31A;SEC31A;SEC31A;SEC31A;SEC31A;SEC31A:NM_001077206;NM_001077207;NM_001077208;NM_001191049;NM_014933;NM_016211:cds;cds;cds;cds;cds;cds	0	-
chr4	110460831	110461615	SEC24B;SEC24B:NM_001042734;NM_006323:utr3;utr3	0	+
chr1	249210800	249212562	PGBD2:NM_170725:cds	0	+
chr4	38825328	38828703	TLR6:NM_006068:utr3	0	-
chr17	46198596	46198870	SNX11;SNX11:NM_013323;NM_152244:cds;cds	0	+
chr2	56108746	56108869	EFEMP1;EFEMP1:NM_001039348;NM_001039349:cds;cds	0	-
chr17	42148097	42148610	G6PC3:NR_028582:ncExon	0	+
chr5	16465774	16465894	ZNF622:NM_033414:utr5	0	-
chr8	22332466	22332664	PPP3CC;PPP3CC;PPP3CC:NM_001243974;NM_001243975;NM_005605:cds;cds;cds	0	+
chr7	86988521	86988646	CROT;CROT:NM_001143935;NM_021151:cds;cds	0	+
chr7	40173827	40174166	MPLKIP:NM_138701:cds	0	-
chr5	83356118	83356303	EDIL3;EDIL3:NM_001278642;NM_005711:cds;cds	0	-
chr2	70071262	70071328	GMCL1:NM_178439:cds	0	+
chr17	62530702	62530855	CEP95:NM_138363:cds	0	+
chr17	17124692	17124942	FLCN:NM_144606:cds	0	-
chr9	131388669	131388966	SPTAN1;SPTAN1;SPTAN1:NM_001130438;NM_001195532;NM_003127:cds;cds;cds	0	+
chr3	105271311	105271433	ALCAM:NM_001243281:cds	0	+
chr11	44640676	44641315	CD82;CD82:NM_001024844;NM_002231:utr3;utr3	0	+
chr3	148714088	148714263	GYG1;GYG1;GYG1:NM_001184720;NM_001184721;NM_004130:cds;cds;cds	0	+
chr12	15822597	15822759	EPS8:NM_004447:cds	0	-
chr6	20102516	20102643	MBOAT1:NM_001080480:cds	0	-
chr10	121662310	121662521	SEC23IP:NR_037771:ncExon	0	+
chr12	69125386	69125499	NUP107:NM_020401:cds	0	+
chr3	69073205	69073331	TMF1:NM_007114:cds	0	-
chr10	95082834	95082930	MYOF;MYOF:NM_013451;NM_133337:cds;cds	0	-
chr18	67788791	67788936	RTTN:NM_173630:cds	0	-
chr17	16345318	16347181	LRRC75A:NM_207387:utr3	0	-
chr17	40843154	40843311	CNTNAP1:NM_003632:cds	0	+
chr19	571276	571547	BSG:NM_198591:utr5	0	+
chr11	70222637	70222706	PPFIA1;PPFIA1;PPFIA1:NM_003626;NM_177423;NR_045286:cds;cds;ncExon	0	+
chr4	1984440	1985045	NELFA:NM_005663:utr3	0	-
chr14	24707451	24707611	GMPR2;GMPR2;GMPR2;GMPR2;GMPR2;GMPR2:NM_001002000;NM_001002001;NM_001002002;NM_001283023;NM_016576;NR_104265:cds;cds;cds;cds;cds;ncExon	0	+
chr17	35518694	35518964	ACACA;ACACA;ACACA;ACACA;ACACA:NM_198834;NM_198836;NM_198837;NM_198838;NM_198839:cds;cds;cds;cds;cds	0	-
chr16	46989273	46990940	DNAJA2:NM_005880:utr3	0	-
chr14	93652620	93653016	TMEM251:NM_015676:cds	0	+
chr19	10610070	10610709	KEAP1;KEAP1:NM_012289;NM_203500:cds;cds	0	-
chr11	63992014	63992189	TRPT1;TRPT1;TRPT1;TRPT1;TRPT1;TRPT1:NM_001033678;NM_001160389;NM_001160390;NM_001160392;NM_001160393;NM_031472:cds;cds;cds;cds;cds;cds	0	-
chr18	71815745	71816043	TIMM21:NM_014177:utr5	0	+
chr16	5135632	5135733	EEF2KMT;EEF2KMT;EEF2KMT:NM_001289029;NM_201400;NM_201598:cds;cds;cds	0	-
chr8	87563410	87563462	CPNE3:NM_003909:cds	0	+
chr8	144668388	144668460	EEF1D;EEF1D;EEF1D;EEF1D;EEF1D;EEF1D;EEF1D:NM_001130053;NM_001130055;NM_001130057;NM_001195203;NM_001289950;NM_001960;NM_032378:cds;cds;cds;cds;cds;cds;cds	0	-
chr1	165876920	165877060	UCK2:NM_012474:cds	0	+
chr17	56293448	56293604	MKS1;MKS1:NM_001165927;NM_017777:cds;cds	0	-
chr12	65639941	65640105	LEMD3;LEMD3:NM_001167614;NM_014319:cds;cds	0	+
chr8	90965471	90965919	NBN:NM_002485:cds	0	-
chr2	220077962	220078048	ABCB6:NM_005689:cds	0	-
chr16	23491965	23492091	GGA2:NM_015044:cds	0	-
chr17	77082431	77084685	ENGASE:NM_001042573:utr3	0	+
chr1	63920560	63920639	ITGB3BP;ITGB3BP;ITGB3BP:NM_001206739;NM_014288;NR_045147:cds;cds;ncExon	0	-
chr17	43181076	43181244	NMT1:NM_021079:cds	0	+
chr12	99007181	99008084	IKBIP:NM_201613:utr3	0	-
chr3	4810194	4810448	ITPR1;ITPR1;ITPR1:NM_001099952;NM_001168272;NM_002222:cds;cds;cds	0	+
chr10	127548171	127548544	DHX32:NM_018180:cds	0	-
chr3	185332351	185332528	SENP2:NM_021627:cds	0	+
chr1	230338882	230339036	GALNT2;GALNT2:NM_001291866;NM_004481:cds;cds	0	+
chr17	48435567	48435901	XYLT2;XYLT2:NM_022167;NR_110010:cds;ncExon	0	+
chr13	114523521	114523836	GAS6;NM_001143945;NM_001143946:NM_000820;NM_001143945;NM_001143946:utr3;utr3;utr3	0	-
chr3	142145585	142145683	XRN1;XRN1;XRN1:NM_001282857;NM_001282859;NM_019001:cds;cds;cds	0	-
chr21	45736126	45736222	PFKL;PFKL:NM_001002021;NM_002626:cds;cds	0	+
chr6	3152721	3152809	BPHL:NM_004332:cds	0	+
chr1	203839060	203840280	SNRPE:NM_003094:utr3	0	+
chr6	160148029	160148365	WTAP;WTAP;WTAP:NM_001270532;NM_004906;NM_152858:utr5;utr5;utr5	0	+
chr17	35310185	35310596	AATF:NM_012138:cds	0	+
chr1	23640045	23640195	HNRNPR;HNRNPR;HNRNPR;HNRNPR:NM_001102397;NM_001102398;NM_001102399;NM_005826:cds;cds;cds;cds	0	-
chr14	45578818	45578983	PRPF39:NM_017922:cds	0	+
chr20	3801170	3801349	AP5S1:NM_001204447:utr5	0	+
chr9	101017454	101017823	TBC1D2;TBC1D2:NM_001267571;NM_018421:cds;cds	0	-
chr16	2868759	2868970	PRSS21:NR_073012:ncExon	0	+
chr2	201757968	201758131	NIF3L1;NIF3L1;NIF3L1;NIF3L1:NM_001136039;NM_001142355;NM_001142356;NM_021824:cds;cds;cds;cds	0	+
chr12	104393174	104393292	GLT8D2:NM_031302:cds	0	-
chr17	67517189	67517241	MAP2K6:NM_002758:cds	0	+
chr7	44156731	44156846	POLD2;POLD2;POLD2:NM_001127218;NM_001256879;NM_006230:cds;cds;cds	0	-
chr9	6506032	6506179	UHRF2:NM_152896:cds	0	+
chr2	74002039	74002171	DUSP11:NM_003584:cds	0	-
chr1	22356775	22357717	LINC00339:NR_109760:ncExon	0	+
chr8	25268709	25268814	DOCK5:NM_024940:cds	0	+
chr10	75568146	75568487	NDST2:NM_003635:utr5	0	-
chrX	53225867	53226226	KDM5C;KDM5C;KDM5C:NM_001146702;NM_001282622;NM_004187:cds;cds;cds	0	-
chr1	156563673	156563876	APOA1BP:NM_144772:cds	0	+
chr2	29092444	29093143	TRMT61B:NM_017910:cds	0	-
chr3	197023216	197023348	DLG1;DLG1;DLG1;DLG1:NM_001098424;NM_001204386;NM_001290983;NM_004087:cds;cds;cds;cds	0	-
chr15	41812588	41813345	RPAP1:NM_015540:cds	0	-
chr3	47898920	47899002	MAP4;MAP4:NM_001134364;NM_002375:cds;cds	0	-
chr21	18937745	18938010	CXADR:NM_001338:cds	0	+
chr2	128941248	128941363	UGGT1;UGGT1:NM_020120;NR_027671:cds;ncExon	0	+
chrX	19930979	19935422	CXorf23:NM_198279:utr3	0	-
chr9	90342518	90342644	CTSL;CTSL;CTSL;CTSL:NM_001257971;NM_001257972;NM_001912;NM_145918:cds;cds;cds;cds	0	+
chr4	166976227	166976423	TLL1:NM_012464:cds	0	+
chr2	27664574	27664679	NRBP1:NM_013392:cds	0	+
chr10	94399550	94399657	KIF11:NM_004523:cds	0	+
chr15	50773677	50774262	USP8;USP8;USP8:NM_001128610;NM_001283049;NM_005154:cds;cds;cds	0	+
chr6	3083318	3083547	RIPK1:NM_003804:cds	0	+
chr16	2263728	2264054	PGP:NM_001042371:cds	0	-
chr17	38562835	38562941	TOP2A:NM_001067:cds	0	-
chr19	39877121	39877212	PAF1;PAF1:NM_001256826;NM_019088:cds;cds	0	-
chr6	74530184	74530287	CD109;CD109;CD109:NM_001159587;NM_001159588;NM_133493:cds;cds;cds	0	+
chr2	223513458	223513514	FARSB:NM_005687:cds	0	-
chr2	179979791	179979983	SESTD1:NM_178123:cds	0	-
chr5	6611837	6611911	NSUN2;NSUN2;NSUN2:NM_001193455;NM_017755;NR_037947:cds;cds;ncExon	0	-
chr2	27016679	27017455	CENPA;CENPA:NM_001042426;NM_001809:utr3;utr3	0	+
chr16	1374730	1374794	UBE2I;UBE2I;UBE2I;UBE2I:NM_003345;NM_194259;NM_194260;NM_194261:cds;cds;cds;cds	0	+
chr14	20757785	20757905	TTC5:NM_138376:cds	0	-
chr6	135307203	135307321	HBS1L;HBS1L:NM_001145158;NM_006620:cds;cds	0	-
chr3	179306659	179306783	MRPL47;MRPL47:NM_020409;NM_177988:cds;cds	0	-
chr20	61436211	61436382	OGFR:NM_007346:cds	0	+
chr14	20819205	20819281	PARP2;PARP2:NM_001042618;NM_005484:cds;cds	0	+
chr14	20915773	20915849	OSGEP:NM_017807:cds	0	-
chr14	51228507	51228629	NIN;NIN;NIN;NIN:NM_016350;NM_020921;NM_182944;NM_182946:cds;cds;cds;cds	0	-
chr19	36228759	36228843	KMT2B:NM_014727:cds	0	+
chr16	31724549	31724753	ZNF720:NM_001130913:utr5	0	+
chr6	155141310	155141467	SCAF8;SCAF8;SCAF8;SCAF8;SCAF8:NM_001286188;NM_001286189;NM_001286194;NM_001286199;NM_014892:cds;cds;cds;cds;cds	0	+
chr17	17163614	17163788	COPS3;COPS3:NM_001199125;NM_003653:cds;cds	0	-
chr2	136743038	136743222	DARS:NM_001349:utr5	0	-
chr18	19239130	19239304	ABHD3:NM_138340:cds	0	-
chr5	80171681	80172634	MSH3:NM_002439:utr3	0	+
chr8	97307325	97307484	PTDSS1;PTDSS1:NM_001290225;NM_014754:cds;cds	0	+
chr16	11781712	11781822	TXNDC11:NM_015914:cds	0	-
chr14	65398855	65398917	CHURC1:NM_001204064:cds	0	+
chr10	27484142	27486358	ACBD5;ACBD5;ACBD5:NM_001042473;NM_001271512;NM_145698:utr3;utr3;utr3	0	-
chr11	63486173	63488504	RTN3;RTN3:NM_001265589;NM_201428:cds;cds	0	+
chr5	86708611	86708850	CCNH:NM_001239:utr5	0	-
chr17	25637086	25637200	WSB1;WSB1:NM_015626;NM_134265:cds;cds	0	+
chr5	55259179	55259334	IL6ST;IL6ST;IL6ST:NM_001190981;NM_002184;NM_175767:cds;cds;cds	0	-
chr10	3155563	3155710	PFKP;PFKP:NM_001242339;NM_002627:cds;cds	0	+
chr8	56675193	56675518	TMEM68;TMEM68:NM_001286657;NM_152417:cds;cds	0	-
chr3	130613433	130613613	ATP2C1;ATP2C1;ATP2C1:NM_001001485;NM_001001486;NM_001001487:utr5;utr5;utr5	0	+
chr17	74553845	74553939	SNHG16;SNHG16;SNHG16;SNHG16:NR_038108;NR_038109;NR_038110;NR_038111:ncExon;ncExon;ncExon;ncExon	0	+
chr1	52263920	52264083	NRD1;NRD1;NRD1:NM_001101662;NM_001242361;NM_002525:cds;cds;cds	0	-
chr11	130013343	130014706	APLP2;APLP2;APLP2;APLP2;APLP2:NM_001142276;NM_001142277;NM_001142278;NM_001243299;NM_001642:utr3;utr3;utr3;utr3;utr3	0	+
chrX	14882681	14883632	FANCB;FANCB:NM_001018113;NM_152633:cds;cds	0	-
chr2	27000909	27001379	SLC35F6:NM_017877:cds	0	+
chr11	59367968	59368100	OSBP:NM_002556:cds	0	-
chr17	34198495	34199380	CCL5:NM_002985:utr3	0	-
chr1	220141941	220142147	EPRS:NM_004446:utr3	0	-
chr2	242192807	242192912	HDLBP;HDLBP;HDLBP:NM_001243900;NM_005336;NM_203346:cds;cds;cds	0	-
chr19	50306363	50306446	AP2A1;AP2A1:NM_014203;NM_130787:cds;cds	0	+
chr11	68338507	68338572	PPP6R3;PPP6R3;PPP6R3;PPP6R3;PPP6R3;PPP6R3:NM_001164160;NM_001164161;NM_001164162;NM_001164163;NM_001164164;NM_018312:cds;cds;cds;cds;cds;cds	0	+
chr9	139981378	139981670	MAN1B1;MAN1B1:NR_045720;NR_045721:ncExon;ncExon	0	+
chr8	11683532	11683724	FDFT1;FDFT1;FDFT1;FDFT1;FDFT1;FDFT1;FDFT1;FDFT1;FDFT1;FDFT1:NM_001287742;NM_001287743;NM_001287744;NM_001287745;NM_001287747;NM_001287748;NM_001287749;NM_001287750;NM_001287751;NM_004462:cds;cds;cds;cds;cds;cds;cds;cds;cds;cds	0	+
chr22	35719760	35719907	TOM1;TOM1;TOM1;TOM1;TOM1;TOM1:NM_001135729;NM_001135730;NM_001135732;NM_005488;NR_024194;NR_024195:cds;cds;cds;cds;ncExon;ncExon	0	+
chr12	88910110	88910267	KITLG;KITLG:NM_000899;NM_003994:cds;cds	0	-
chr8	124383142	124383230	ATAD2:NM_014109:cds	0	-
chr22	36737414	36737571	MYH9:NM_002473:cds	0	-
chr12	56641276	56641394	ANKRD52:NM_173595:cds	0	-
chr19	47885370	47885961	DHX34:NM_014681:utr3	0	+
chr9	88879462	88880957	ISCA1:NM_030940:utr3	0	-
chr5	38556887	38559279	LIFR-AS1;LIFR-AS1:NR_103553;NR_103554:ncExon;ncExon	0	+
chr2	27564814	27565100	GTF3C2;GTF3C2:NM_001035521;NM_001521:cds;cds	0	-
chr11	12281719	12285337	MICAL2;MICAL2:NM_001282666;NM_001282667:utr3;utr3	0	+
chr12	69753531	69753752	YEATS4:NM_006530:utr5	0	+
chr18	9516842	9517301	RALBP1:NM_006788:cds	0	+
chr9	86585076	86585246	HNRNPK;HNRNPK;HNRNPK:NM_002140;NM_031262;NM_031263:cds;cds;cds	0	-
chr3	50000008	50000074	RBM6:NM_005777:utr5	0	+
chr3	123348320	123348473	MYLK;MYLK:NM_053025;NM_053026:cds;cds	0	-
chr17	18149907	18150142	FLII;FLII;FLII:NM_001256264;NM_001256265;NM_002018:cds;cds;cds	0	-
chr6	116427406	116427498	NT5DC1:NM_152729:cds	0	+
chr16	58568050	58568299	CNOT1;CNOT1;CNOT1:NM_001265612;NM_016284;NR_049763:cds;cds;ncExon	0	-
chr10	27529247	27529413	ACBD5;NR_024150:NM_145698;NR_024150:cds;ncExon	0	-
chr4	7873678	7873805	AFAP1;AFAP1:NM_001134647;NM_198595:cds;cds	0	-
chr14	76620706	76621368	GPATCH2L;GPATCH2L:NM_017926;NM_017972:cds;cds	0	+
chr10	118764532	118765088	SHTN1:NM_001258298:utr5	0	-
chr13	67799536	67802572	PCDH9;PCDH9:NM_020403;NM_203487:cds;cds	0	-
chr16	58200487	58200588	CSNK2A2:NM_001896:cds	0	-
chr16	70515666	70515768	COG4;COG4:NM_001195139;NM_015386:cds;cds	0	-
chr10	105885462	105886143	SFR1;SFR1:NM_001002759;NM_145247:utr3;utr3	0	+
chr20	2474541	2474648	ZNF343:NM_001282496:utr5	0	-
chr11	13393712	13393956	ARNTL;ARNTL;ARNTL:NM_001030272;NM_001030273;NM_001178:cds;cds;cds	0	+
chr14	24030504	24030640	AP1G2;AP1G2;AP1G2:NM_001282474;NM_001282475;NM_003917:cds;cds;cds	0	-
chr3	11340169	11340329	ATG7;ATG7;ATG7:NM_001136031;NM_001144912;NM_006395:cds;cds;cds	0	+
chr1	84348645	84348819	TTLL7:NM_024686:cds	0	-
chr6	2768924	2769116	WRNIP1;WRNIP1:NM_020135;NM_130395:cds;cds	0	+
chr18	72776424	72777628	ZNF407:NM_017757:utr3	0	+
chr1	184764110	184765231	FAM129A:NM_052966:cds	0	-
chr12	80328474	80328711	PPP1R12A;PPP1R12A;PPP1R12A;PPP1R12A:NM_001143885;NM_001244990;NM_001244992;NM_002480:cds;cds;cds;cds	0	-
chr14	50798979	50799150	CDKL1:NM_004196:cds	0	-
chr5	179992819	179992977	NM_015455:NM_015455:cds	0	+
chr11	61129472	61129892	TMEM138;TMEM138:NM_016464;NR_028473:utr5;ncExon	0	+
chr11	62458083	62458164	BSCL2;BSCL2;HNRNPUL2-BSCL2;BSCL2;BSCL2:NM_001122955;NM_032667;NR_037946;NR_037948;NR_037949:cds;cds;ncExon;ncExon;ncExon	0	-
chr21	42540190	42540502	BACE2;BACE2;BACE2:NM_012105;NM_138991;NM_138992:cds;cds;cds	0	+
chr1	231471313	231473491	EXOC8:NM_175876:cds	0	-
chr6	170881353	170881958	TBP;TBP:NM_001172085;NM_003194:utr3;utr3	0	+
chr17	33592907	33594761	SLFN5:NM_144975:utr3	0	+
chr2	169983618	169985172	LRP2:NM_004525:utr3	0	-
chr16	58570892	58571124	CNOT1;CNOT1;CNOT1:NM_001265612;NM_016284;NR_049763:cds;cds;ncExon	0	-
chrX	71549365	71549926	HDAC8:NR_051952:ncExon	0	-
chr4	4459149	4459227	STX18:NM_016930:cds	0	-
chr1	115258670	115258781	NRAS:NM_002524:cds	0	-
chr11	63486452	63488504	RTN3:NM_001265590:cds	0	+
chr16	24550907	24551947	RBBP6;RBBP6;RBBP6:NM_006910;NM_018703;NM_032626:utr5;utr5;utr5	0	+
chr11	89933596	89935572	CHORDC1;CHORDC1:NM_001144073;NM_012124:utr3;utr3	0	-
chr1	11810133	11810828	AGTRAP:NM_001040197:utr3	0	+
chrX	53221925	53222019	KDM5C:NM_001146702:cds	0	-
chr11	61578222	61578351	FADS1:NM_013402:cds	0	-
chr14	31675002	31675142	HECTD1:NM_015382:cds	0	-
chr8	30643750	30643823	PPP2CB:NM_001009552:cds	0	-
chr6	142487364	142487459	VTA1;VTA1:NM_001286371;NM_016485:cds;cds	0	+
chr16	30096383	30096695	PPP4C:NM_002720:utr3	0	+
chr7	40127724	40127930	CDK13;CDK13:NM_003718;NM_031267:cds;cds	0	+
chr6	79911965	79912106	HMGN3:NM_001201362:cds	0	-
chr4	78804395	78804654	MRPL1:NM_020236:cds	0	+
chr8	30510949	30511115	GTF2E2:NM_002095:cds	0	-
chr16	47162235	47162484	NETO2;NETO2:NM_001201477;NM_018092:cds;cds	0	-
chr16	31475714	31476522	ARMC5:NM_024742:cds	0	+
chr17	48263138	48263381	COL1A1:NM_000088:cds	0	-
chrX	102933426	102933579	MORF4L2;MORF4L2;MORF4L2;MORF4L2:NM_001142418;NM_001142419;NM_001142422;NM_012286:utr5;utr5;utr5;utr5	0	-
chr12	123880891	123880979	SETD8:NM_020382:cds	0	+
chr20	60881252	60881376	ADRM1;ADRM1;ADRM1;ADRM1:NM_001281437;NM_001281438;NM_007002;NM_175573:cds;cds;cds;cds	0	+
chr1	64117339	64117523	PGM1;PGM1;PGM1:NM_001172818;NM_001172819;NM_002633:cds;cds;cds	0	+
chr8	71549500	71550094	LACTB2:NM_016027:utr3	0	-
chr22	50320955	50321188	CRELD2;CRELD2;CRELD2;CRELD2:NM_001135101;NM_001284317;NM_001284318;NM_024324:utr3;utr3;utr3;utr3	0	+
chr14	100841619	100841927	WARS;WARS:NM_004184;NM_213646:utr5;utr5	0	-
chr15	85341818	85342106	ZNF592:NM_014630:cds	0	+
chr4	83849254	83849456	LIN54;LIN54;LIN54;LIN54;LIN54:NM_001115007;NM_001115008;NM_001288996;NM_001288997;NM_194282:cds;cds;cds;cds;cds	0	-
chr12	28458581	28458739	CCDC91:NM_018318:cds	0	+
chr1	151137734	151138370	LYSMD1:NM_212551:utr5	0	-
chr1	16952847	16952994	CROCCP2:NR_026752:ncExon	0	-
[truncated: 4,384 more rows]
