# Supplementary material for: RNA editing by ADAR1 leads to context-dependent transcriptome-wide changes in RNA secondary structure
Source: Nat Commun. 2017 Nov 13;8:1440. doi: 10.1038/s41467-017-01458-8 (PMC5682290; doi:10.1038/s41467-017-01458-8)
Supplement: Supplementary file 9 — Supplementary Data 7 [file 41467_2017_1458_MOESM9_ESM.xlsx]

## Sheet: Supplementary Data 7
Supplementary Data 7 - GO enrichment from DAVID and Gorilla
GO enrichment from DAVID:
Category	Term	Count	%	PValue	Genes	List Total	Pop Hits	Pop Total	Fold Enrichment	Bonferroni	Benjamini	FDR
GOTERM_MF_FAT	GO:0001882~nucleoside binding	557	13.6252	2.073285961252387E-12	XRCC5, KIFC2, XRCC3, SNORA67, CLK1, KIFC3, MAP3K6, MAP3K5, MAP3K4, LOC653557, DHX38, CLK2, PIK3C3, MAP3K8, DHX34, VPS4B, DHX33, VPS4A, LOC653155, DHX36, DHX32, MAP2K6, MAP2K5, UBE2MP1, ROCK1, KIF5B, ROCK2, PIK3CB, LIG1, UBE2J1, LIG4, MARK3, MYH9, ORC1L, MARK2, NME2, EIF2AK1, SCYL1, MAPK6, NME1, SCYL2, ASCC3, MAPK4, MAPK3, MAPK9, ROR2, YME1L1, ARL8B, EIF2AK2, EIF2AK3, EIF2AK4, KIF4B, KIF4A, DNAH17…	2888	1176	7571	1.24166	3.835476380942282E-9	3.835476380942282E-9	3.5320968372332118E-9
GOTERM_MF_FAT	GO:0030554~adenyl nucleotide binding	548	13.4051	2.326486842096861E-12	XRCC5, KIFC2, XRCC3, SNORA67, CLK1, KIFC3, MAP3K6, MAP3K5, MAP3K4, LOC653557, DHX38, CLK2, PIK3C3, MAP3K8, DHX34, VPS4B, DHX33, VPS4A, LOC653155, DHX36, DHX32, MAP2K6, MAP2K5, UBE2MP1, ROCK1, KIF5B, ROCK2, PIK3CB, LIG1, UBE2J1, LIG4, MARK3, MYH9, ORC1L, MARK2, NME2, EIF2AK1, SCYL1, MAPK6, NME1, SCYL2, ASCC3, MAPK4, MAPK3, MAPK9, ROR2, YME1L1, EIF2AK2, EIF2AK3, EIF2AK4, KIF4B, KIF4A, DNAH17, NAGK,…	2888	1155	7571	1.24381	4.303973843988729E-9	2.1519869219943644E-9	3.963529504602548E-9
GOTERM_MF_FAT	GO:0005524~ATP binding	520	12.7202	4.013074729454474E-12	XRCC5, KIFC2, XRCC3, SNORA67, CLK1, KIFC3, MAP3K6, MAP3K5, MAP3K4, LOC653557, DHX38, CLK2, PIK3C3, MAP3K8, DHX34, VPS4B, DHX33, VPS4A, DHX36, LOC653155, DHX32, MAP2K6, MAP2K5, UBE2MP1, ROCK1, KIF5B, ROCK2, PIK3CB, LIG1, UBE2J1, LIG4, MARK3, MYH9, ORC1L, MARK2, NME2, EIF2AK1, SCYL1, MAPK6, SCYL2, ASCC3, NME1, MAPK4, MAPK3, MAPK9, ROR2, YME1L1, EIF2AK2, EIF2AK3, EIF2AK4, KIF4B, KIF4A, DNAH17, NAGK,…	2888	1091	7571	1.2495	7.424277859158224E-9	2.4747592863860746E-9	6.83703094139787E-9
GOTERM_MF_FAT	GO:0001883~purine nucleoside binding	552	13.5029	4.354968148010867E-12	XRCC5, KIFC2, XRCC3, SNORA67, CLK1, KIFC3, MAP3K6, MAP3K5, MAP3K4, LOC653557, DHX38, CLK2, PIK3C3, MAP3K8, DHX34, VPS4B, DHX33, VPS4A, LOC653155, DHX36, DHX32, MAP2K6, MAP2K5, UBE2MP1, ROCK1, KIF5B, ROCK2, PIK3CB, LIG1, UBE2J1, LIG4, MARK3, MYH9, ORC1L, MARK2, NME2, EIF2AK1, SCYL1, MAPK6, NME1, SCYL2, ASCC3, MAPK4, MAPK3, MAPK9, ROR2, YME1L1, ARL8B, EIF2AK2, EIF2AK3, EIF2AK4, KIF4B, KIF4A, DNAH17…	2888	1168	7571	1.23895	8.056677547330082E-9	2.0141693868325206E-9	7.419409531195242E-9
GOTERM_MF_FAT	GO:0032559~adenyl ribonucleotide binding	523	12.7935	8.354911401009739E-12	XRCC5, KIFC2, XRCC3, SNORA67, CLK1, KIFC3, MAP3K6, MAP3K5, MAP3K4, LOC653557, DHX38, CLK2, PIK3C3, MAP3K8, DHX34, VPS4B, DHX33, VPS4A, DHX36, LOC653155, DHX32, MAP2K6, MAP2K5, UBE2MP1, ROCK1, KIF5B, ROCK2, PIK3CB, LIG1, UBE2J1, LIG4, MARK3, MYH9, ORC1L, MARK2, NME2, EIF2AK1, SCYL1, MAPK6, SCYL2, ASCC3, NME1, MAPK4, MAPK3, MAPK9, ROR2, YME1L1, EIF2AK2, EIF2AK3, EIF2AK4, KIF4B, KIF4A, DNAH17, NAGK,…	2888	1102	7571	1.24416	1.545651373557888E-8	3.0913027693202366E-9	1.4233925149653714E-8
GOTERM_MF_FAT	GO:0017076~purine nucleotide binding	627	15.3376	1.012764195301304E-9	XRCC5, KIFC2, XRCC3, HRAS, TUBB2A, SNORA67, CLK1, KIFC3, MAP3K6, MAP3K5, MAP3K4, MC1R, LOC653557, DHX38, CLK2, MAP3K8, PIK3C3, VPS4B, DHX34, DHX33, VPS4A, LOC653155, DHX36, DHX32, MAP2K6, MAP2K5, OPA1, UBE2MP1, ROCK1, KIF5B, ROCK2, PIK3CB, LIG1, SPAG1, UBE2J1, EIF2S3, LIG4, MARK3, MYH9, ORC1L, MARK2, NME2, EIF2AK1, SCYL1, MAPK6, NME1, ASCC3, SCYL2, MAPK4, LOC100133211, MAPK3, MAPK9, ROR2, YME1L1,…	2888	1382	7571	1.18937	1.8736120265261391E-6	3.122689148371549E-7	1.7254132234079123E-6
GOTERM_MF_FAT	GO:0032553~ribonucleotide binding	602	14.726	2.5764849604280237E-9	XRCC5, KIFC2, XRCC3, HRAS, TUBB2A, SNORA67, CLK1, KIFC3, MAP3K6, MAP3K5, MAP3K4, MC1R, LOC653557, DHX38, CLK2, MAP3K8, PIK3C3, DHX34, VPS4B, DHX33, VPS4A, LOC653155, DHX36, DHX32, MAP2K6, MAP2K5, OPA1, UBE2MP1, ROCK1, KIF5B, ROCK2, PIK3CB, LIG1, SPAG1, UBE2J1, EIF2S3, LIG4, MARK3, MYH9, ORC1L, MARK2, NME2, EIF2AK1, SCYL1, MAPK6, NME1, SCYL2, ASCC3, MAPK4, LOC100133211, MAPK3, MAPK9, ROR2, YME1L1,…	2888	1327	7571	1.18927	4.766485737883741E-6	6.809279249342381E-7	4.389472962884611E-6
GOTERM_MF_FAT	GO:0032555~purine ribonucleotide binding	602	14.726	2.5764849604280237E-9	XRCC5, KIFC2, XRCC3, HRAS, TUBB2A, SNORA67, CLK1, KIFC3, MAP3K6, MAP3K5, MAP3K4, MC1R, LOC653557, DHX38, CLK2, MAP3K8, PIK3C3, DHX34, VPS4B, DHX33, VPS4A, LOC653155, DHX36, DHX32, MAP2K6, MAP2K5, OPA1, UBE2MP1, ROCK1, KIF5B, ROCK2, PIK3CB, LIG1, SPAG1, UBE2J1, EIF2S3, LIG4, MARK3, MYH9, ORC1L, MARK2, NME2, EIF2AK1, SCYL1, MAPK6, NME1, SCYL2, ASCC3, MAPK4, LOC100133211, MAPK3, MAPK9, ROR2, YME1L1,…	2888	1327	7571	1.18927	4.766485737883741E-6	6.809279249342381E-7	4.389472962884611E-6
GOTERM_MF_FAT	GO:0000166~nucleotide binding	730	17.8571	6.503031891565957E-9	RBPMS2, LDHB, HRAS, SYNCRIP, SNORA67, SART3, MAP3K6, MAP3K5, MAP3K4, DHX38, MC1R, PIK3C3, MAP3K8, DHX34, VPS4B, VPS4A, DHX33, DHX36, PTBP2, DHX32, KIF5B, LOC100129585, PIK3CB, LIG1, UBE2J1, LIG4, MYH9, MARK3, MARK2, EIF2AK1, SCYL1, MAPK6, SCYL2, ASCC3, MAPK4, MAPK3, ROR2, MAPK9, ARL8A, ARL8B, EIF2AK2, EIF2AK3, EIF2AK4, KIF4B, KIF4A, DNAH17, PABPC4, ZCRB1, ARF6, ARF5, SGK223, NAT10, PABPC1, LOC652…	2888	1649	7571	1.16054	1.203053666953835E-5	1.5038249988608143E-6	1.1079002093516976E-5
INTERPRO	IPR000357:HEAT	37	0.905088	4.0884613073006305E-7	MMS19, BTAF1, KIAA0368, PPP4R1, STK36, PRKDC, GCN1L1, SF3B1, HEATR5A, HEATR5B, LOC648152, CLASP1, CLASP2, TNPO2, TNPO1, KPNB1, PIK3R4, SYMPK, PPP2R1A, PDS5B, PDS5A, HTT, CKAP5, SMG1, LOC651921, HEATR1, ATR, RPTOR, NCAPD3, KIAA1468, JUP, HEATR6, SCYL1, HEATR2, TBCD, IPO5, LOC731751, CAND1, PSME4, TEX10	3656	49	9661	1.99536	0.0014724	0.0014724	7.51231690465648E-4
INTERPRO	IPR011989:Armadillo-like helical	65	1.59002	7.107981964463527E-6	MMS19, AP1G2, AP4E1, XPO6, KIAA0368, XPO5, STK36, CTNNBL1, AP2B1, COPB1, KIFAP3, SERAC1, PUM2, PSMD5, KPNB1, PPP2R1A, FMNL3, RPTOR, KIAA1468, RTTN, JUP, COPG2, SCYL1, KIAA1524, IPO5, KPNA6, CAND1, KPNA4, COPG, KPNA1, ZER1, BTAF1, PPP4R1, CTNND1, GCN1L1, SF3B1, FAM65A, KIAA0020, AP3D1, CLASP1, CLASP2, TNPO2, TNPO1, PIK3R4, TRIP12, TNPO3, HECTD1, C14ORF21, IPO13, CKAP5, ARMC4, HEATR1, ARMC5, MON2, …	3656	109	9661	1.57581	0.0252919	0.0127269	0.0130598
GOTERM_MF_FAT	GO:0042623~ATPase activity, coupled	115	2.81311	8.672597282191346E-6	XRCC5, RAD51C, XRCC3, ATP1B3, ATP6AP1, SNORA67, TAPBP, ATP2B1, DDX27, ATP2B4, DDX23, DDX11, DHX38, VPS4B, ABCB10, VPS4A, DHX33, DHX36, LONRF1, MYH9, CLPX, EIF4A1P4, DDX39, RFC4, RFC1, ATP2C1, ASCC3, FBXO18, ATP5C1, DDX31, SMARCA1, BAT1, SMARCA4, MYL6, BLM, MYO9B, DDX47, DDX46, DDX49, POLQ, LOC652147, LOC100129773, RECQL4, DHX9, ABCB8, RECQL5, MYO1E, ATP11B, DDX1, ABCB1, LOC652522, ATP11C, WRN, AB…	2888	217	7571	1.38929	0.0159163	0.00178112	0.0147742
GOTERM_MF_FAT	GO:0016887~ATPase activity	134	3.27789	9.596791927995878E-6	XRCC5, RAD51C, XRCC3, ATP1B3, ATP6AP1, IDE, INO80, SNORA67, TAPBP, DDX27, ATP2B1, ATP2B4, DDX23, DDX11, DHX38, VPS4B, ABCB10, VPS4A, DHX33, DHX36, LONRF1, MYH9, CLPX, EIF4A1P4, DDX39, RFC4, RFC1, ATP2C1, ASCC3, FBXO18, SMARCA5, ATP5C1, DDX31, SMARCA1, BAT1, SMARCA4, MYL6, BLM, DNAH17, MYO9B, ABCA5, C10ORF88, DDX47, DDX46, DDX49, POLQ, LOC652147, LOC100129773, RHOBTB3, RECQL4, DHX9, RECQL5, ABCB8,…	2888	260	7571	1.3511	0.0175975	0.00177384	0.0163485
GOTERM_BP_FAT	GO:0051276~chromosome organization	195	4.77006	9.695302445531957E-6	XRCC5, RAD51C, BRPF1, DDX11, HIST1H2BI, HIST1H2BJ, TADA2A, ESPL1, LIG4, H2AFJ, NCAPD3, NCAPD2, SUV420H2, CHRAC1, BAZ1B, RFC1, HUWE1, PELO, SUV420H1, SUPT6H, CCDC99, TADA3, NEK2, MRE11A, NCAPG2, PBRM1, BCOR, SUPT16HP, YEATS4, MLL, CREBBP, NDC80, LOC652522, RAD54L, SAP130, SUPT16H, H3F3A, H3F3B, PARP1, CHAF1A, NCOR1, ENY2, EZH1, EZH2, BNIP3, DMAP1, SEH1L, LOC646817, USP16, TOP2A, MSL3L2, BRD8, AIFM…	3050	397	7928	1.27676	0.0452678	0.0452678	0.0183609
GOTERM_BP_FAT	GO:0007067~mitosis	109	2.66634	1.4928560527972558E-5	SEPT2, TUBB2A, KNTC1, AURKB, RAD21, DDX11, MC1R, TARDBP, NUP37, CCNA2, ASPM, CDCA3, STAG1, ZC3HC1, ANAPC5, ANAPC4, ESPL1, DCTN3, DCTN1, NCAPD3, NCAPD2, TIMELESS, RCC2, SPAG5, CLIP1, NEK9, ANAPC7, AKAP8, SEPT7, NEK6, PPP5C, CCDC99, FZR1, NEK3, NEK2, NEK1, TIPIN, NEDD9, ANLN, CCNG1, RCC1, KIAA1009, SPC24, NIPBL, NCAPG2, FBXO5, PBRM1, SKA3, CLASP1, SKA2, CLASP2, NUDC, HELLS, YEATS4, CKAP5, ZNF830, N…	3050	204	7928	1.38887	0.0688447	0.0350361	0.0282703
GOTERM_BP_FAT	GO:0000280~nuclear division	109	2.66634	1.4928560527972558E-5	SEPT2, TUBB2A, KNTC1, AURKB, RAD21, DDX11, MC1R, TARDBP, NUP37, CCNA2, ASPM, CDCA3, STAG1, ZC3HC1, ANAPC5, ANAPC4, ESPL1, DCTN3, DCTN1, NCAPD3, NCAPD2, TIMELESS, RCC2, SPAG5, CLIP1, NEK9, ANAPC7, AKAP8, SEPT7, NEK6, PPP5C, CCDC99, FZR1, NEK3, NEK2, NEK1, TIPIN, NEDD9, ANLN, CCNG1, RCC1, KIAA1009, SPC24, NIPBL, NCAPG2, FBXO5, PBRM1, SKA3, CLASP1, SKA2, CLASP2, NUDC, HELLS, YEATS4, CKAP5, ZNF830, N…	3050	204	7928	1.38887	0.0688447	0.0350361	0.0282703
GOTERM_BP_FAT	GO:0033554~cellular response to stress	231	5.65068	1.7453448978096133E-5	XRCC5, RAD51C, XRCC3, VAPB, INTS3, LOC442113, MAP3K6, MAP3K5, MAP3K4, COL4A3BP, GAB1, CCNA2, MAP2K6, POLL, PTPRK, DBNL, POLK, POLH, LIG1, RINT1, POLB, LOC651921, LIG4, PNKP, RFC4, BAZ1B, RFC1, EIF2S1, ROR2, MAPK9, EIF2AK2, EIF2AK3, EIF2AK4, RAD23B, NEK1, RAD23A, MRE11A, HUS1, CHEK1, XAB2, SLC11A2, DUSP19, POLQ, SUPT16HP, RECQL4, DHX9, RECQL5, TP53BP1, TAOK3, EME1, LOC652522, ATR, RAD54L, PTPN11, …	3050	484	7928	1.2406	0.0800108	0.027415	0.0330509
GOTERM_BP_FAT	GO:0048285~organelle fission	112	2.73973	2.176677740006791E-5	SEPT2, TUBB2A, KNTC1, AURKB, RAD21, DDX11, MC1R, TARDBP, NUP37, CCNA2, ASPM, CDCA3, STAG1, OPA1, ZC3HC1, ANAPC5, ANAPC4, ESPL1, DCTN3, DCTN1, NCAPD3, NCAPD2, TIMELESS, RCC2, SPAG5, CLIP1, NEK9, ANAPC7, AKAP8, SEPT7, NEK6, PPP5C, CCDC99, FZR1, NEK3, NEK2, NEK1, TIPIN, NEDD9, ANLN, CCNG1, RCC1, KIAA1009, SPC24, NIPBL, NCAPG2, FBXO5, PBRM1, SKA3, CLASP1, SKA2, CLASP2, NUDC, HELLS, YEATS4, CKAP5, ZNF…	3050	212	7928	1.37324	0.0987772	0.0256656	0.0412173
GOTERM_BP_FAT	GO:0000087~M phase of mitotic cell cycle	110	2.6908	2.452633377129877E-5	SEPT2, TUBB2A, KNTC1, AURKB, RAD21, DDX11, MC1R, TARDBP, NUP37, CCNA2, ASPM, CDCA3, STAG1, ZC3HC1, ANAPC5, ANAPC4, ESPL1, DCTN3, DCTN1, NCAPD3, NCAPD2, TIMELESS, RCC2, SPAG5, CLIP1, NEK9, ANAPC7, AKAP8, SEPT7, NEK6, PPP5C, CCDC99, FZR1, NEK3, NEK2, NEK1, TIPIN, NEDD9, ANLN, CCNG1, RCC1, KIAA1009, SPC24, NIPBL, NCAPG2, FBXO5, PBRM1, SKA3, CLASP1, SKA2, CLASP2, NUDC, HELLS, YEATS4, CKAP5, ZNF830, N…	3050	208	7928	1.37465	0.110582	0.0231651	0.0464417
GOTERM_CC_FAT	GO:0031974~membrane-enclosed lumen	688	16.8297	2.629849968115027E-5	XRCC5, BTD, NAA15, INTS1, NAA16, MED24, SYNCRIP, MED23, ZNF638, MED22, INTS3, SART3, OGDH, MED21, WTAP, MED20, CTNNB1, WDR75, APP, BRPF1, LOC653557, DHX33, OGT, CCNA2, CUL1, OPA1, TADA2A, EMG1, LIG1, MED11, MED13, TOX4, ORC1L, RPS19, PTRF, RCC2, RPS14, MAPK3, ZNF384, FLII, MYBBP1A, ACAA1, KIF4B, RAD23B, KIF4A, NHP2L1, ZCRB1, AHCTF1, XAB2, SERPINH1, HADHA, DTD1, HADHB, NAT10, FH, PRPF40A, DHX9, YE…	2730	1598	7068	1.11467	0.0212312	0.0212312	0.0404657
GO enrichment from Gorilla:
Molecular function
GO term	Description	P-value	FDR q-value	Enrichment (N, B, n, b)
GO:0005515	protein binding	3.6E-14	1.27e-10	1.07 (10687,6901,3976,2746)
GO:0043168	anion binding	4.34E-13	7.63e-10	1.20 (10687,1760,3976,789)
GO:0005524	ATP binding	1.12E-12	1.31e-09	1.27 (10687,1072,3976,506)
GO:0032559	adenyl ribonucleotide binding	3.87E-12	3.41e-09	1.26 (10687,1093,3976,512)
GO:0030554	adenyl nucleotide binding	9.75E-12	6.86e-09	1.25 (10687,1098,3976,512)
GO:0036094	small molecule binding	3.89E-11	2.28e-08	1.18 (10687,1808,3976,796)
GO:0001882	nucleoside binding	5.8E-11	2.92e-08	1.22 (10687,1316,3976,597)
GO:0097367	carbohydrate derivative binding	7.14E-11	3.14e-08	1.20 (10687,1468,3976,658)
GO:0032549	ribonucleoside binding	7.24E-11	2.83e-08	1.22 (10687,1310,3976,594)
GO:0001883	purine nucleoside binding	1.15E-10	4.05e-08	1.22 (10687,1308,3976,592)
GO:0032550	purine ribonucleoside binding	1.24E-10	3.96e-08	1.22 (10687,1306,3976,591)
GO:0000166	nucleotide binding	1.52E-10	4.47e-08	1.18 (10687,1690,3976,745)
GO:1901265	nucleoside phosphate binding	1.75E-10	4.74e-08	1.18 (10687,1691,3976,745)
GO:0035639	purine ribonucleoside triphosphate binding	1.8E-10	4.54e-08	1.21 (10687,1301,3976,588)
GO:0032555	purine ribonucleotide binding	4.68E-10	1.1e-07	1.21 (10687,1322,3976,594)
GO:0032553	ribonucleotide binding	4.76E-10	1.05e-07	1.21 (10687,1332,3976,598)
GO:0017076	purine nucleotide binding	9.23E-10	1.91e-07	1.20 (10687,1329,3976,595)
GO:0044822	poly(A) RNA binding	3.25E-9	6.37e-07	1.22 (10687,1103,3976,500)
GO:0016887	ATPase activity	1.66E-7	3.07e-05	1.38 (10687,316,3976,162)
GO:0003824	catalytic activity	2.21E-7	3.9e-05	1.09 (10687,3757,3976,1519)
GO:0005488	binding	6.08E-7	0.000102	1.03 (10687,8737,3976,3344)
GO:0003723	RNA binding	1.21E-6	0.000193	1.15 (10687,1409,3976,605)
GO:0032403	protein complex binding	2.25E-6	0.000345	1.25 (10687,578,3976,268)
GO:0008092	cytoskeletal protein binding	2.58E-6	0.000378	1.26 (10687,521,3976,244)
GO:0044877	macromolecular complex binding	3.48E-6	0.00049	1.19 (10687,934,3976,412)
GO:0004386	helicase activity	4.48E-6	0.000607	1.51 (10687,135,3976,76)
GO:0042623	ATPase activity, coupled	1.08E-5	0.00141	1.37 (10687,236,3976,120)
GO:0002039	p53 binding	1.81E-5	0.00227	1.79 (10687,51,3976,34)
GO:0050839	cell adhesion molecule binding	2.05E-5	0.00249	1.57 (10687,94,3976,55)
GO:0043167	ion binding	7.18E-5	0.00843	1.06 (10687,3815,3976,1511)
GO:0017111	nucleoside-triphosphatase activity	9.73E-5	0.0111	1.20 (10687,568,3976,254)
GO:0008094	DNA-dependent ATPase activity	1.24E-4	0.0136	1.58 (10687,75,3976,44)
GO:0008026	ATP-dependent helicase activity	1.44E-4	0.0154	1.53 (10687,86,3976,49)
GO:0070035	purine NTP-dependent helicase activity	1.44E-4	0.0149	1.53 (10687,86,3976,49)
GO:0016278	lysine N-methyltransferase activity	1.81E-4	0.0182	1.77 (10687,41,3976,27)
GO:0016279	protein-lysine N-methyltransferase activity	1.81E-4	0.0177	1.77 (10687,41,3976,27)
GO:0008289	lipid binding	1.99E-4	0.0189	1.25 (10687,351,3976,163)
GO:0016462	pyrophosphatase activity	2.01E-4	0.0186	1.19 (10687,598,3976,264)
GO:0016817	hydrolase activity, acting on acid anhydrides	2.6E-4	0.0235	1.18 (10687,600,3976,264)
GO:0016818	hydrolase activity, acting on acid anhydrides, in phosphorus-containing anhydrides	2.6E-4	0.0229	1.18 (10687,600,3976,264)
GO:0005178	integrin binding	2.61E-4	0.0224	1.60 (10687,62,3976,37)
GO:0018024	histone-lysine N-methyltransferase activity	3.13E-4	0.0262	1.79 (10687,36,3976,24)
GO:0042054	histone methyltransferase activity	3.25E-4	0.0266	1.69 (10687,46,3976,29)
GO:0070577	lysine-acetylated histone binding	4.09E-4	0.0327	2.18 (10687,16,3976,13)
GO:0016787	hydrolase activity	4.37E-4	0.0342	1.10 (10687,1550,3976,636)
GO:0003779	actin binding	4.75E-4	0.0364	1.28 (10687,241,3976,115)
GO:0004812	aminoacyl-tRNA ligase activity	5.8E-4	0.0434	1.72 (10687,39,3976,25)
GO:0016875	ligase activity, forming carbon-oxygen bonds	5.8E-4	0.0425	1.72 (10687,39,3976,25)
GO:0016876	ligase activity, forming aminoacyl-tRNA and related compounds	5.8E-4	0.0417	1.72 (10687,39,3976,25)
GO:0016874	ligase activity	6.29E-4	0.0443	1.22 (10687,358,3976,163)
GO:0008276	protein methyltransferase activity	6.55E-4	0.0453	1.56 (10687,62,3976,36)
Biological Process
GO term	Description	P-value	FDR q-value	Enrichment (N, B, n, b)
GO:0006996	organelle organization	3.45E-16	4e-12	1.22 (10687,1890,3976,859)
GO:0016043	cellular component organization	1.66E-12	9.61e-09	1.13 (10687,3262,3976,1375)
GO:0071840	cellular component organization or biogenesis	2.67E-12	1.03e-08	1.13 (10687,3292,3976,1385)
GO:1902589	single-organism organelle organization	8.24E-12	2.39e-08	1.22 (10687,1363,3976,621)
GO:0022402	cell cycle process	1.43E-9	3.32e-06	1.26 (10687,862,3976,403)
GO:1903047	mitotic cell cycle process	8.78E-9	1.69e-05	1.29 (10687,644,3976,308)
GO:0044699	single-organism process	5.89E-8	9.75e-05	1.05 (10687,6747,3976,2638)
GO:0018193	peptidyl-amino acid modification	7E-8	0.000101	1.27 (10687,638,3976,301)
GO:0044710	single-organism metabolic process	6.79E-7	0.000873	1.10 (10687,2897,3976,1186)
GO:0007051	spindle organization	6.84E-7	0.000792	1.75 (10687,77,3976,50)
GO:0022607	cellular component assembly	8.14E-7	0.000857	1.17 (10687,1227,3976,534)
GO:0018205	peptidyl-lysine modification	1.1E-6	0.00106	1.40 (10687,248,3976,129)
GO:0016192	vesicle-mediated transport	1.27E-6	0.00113	1.23 (10687,669,3976,307)
GO:0034329	cell junction assembly	1.72E-6	0.00142	1.62 (10687,101,3976,61)
GO:0010564	regulation of cell cycle process	3.97E-6	0.00306	1.29 (10687,397,3976,191)
GO:0043933	macromolecular complex subunit organization	5.78E-6	0.00419	1.14 (10687,1553,3976,656)
GO:0033554	cellular response to stress	7.47E-6	0.00509	1.16 (10687,1105,3976,478)
GO:0051726	regulation of cell cycle	1.06E-5	0.00682	1.20 (10687,727,3976,325)
GO:1903308	regulation of chromatin modification	1.28E-5	0.00777	1.58 (10687,95,3976,56)
GO:0009987	cellular process	1.72E-5	0.00998	1.03 (10687,8202,3976,3139)
GO:0033044	regulation of chromosome organization	2.29E-5	0.0126	1.43 (10687,164,3976,87)
GO:2001252	positive regulation of chromosome organization	3.19E-5	0.0168	1.65 (10687,70,3976,43)
GO:0007043	cell-cell junction assembly	3.29E-5	0.0165	1.77 (10687,50,3976,33)
GO:0051716	cellular response to stimulus	3.47E-5	0.0168	1.12 (10687,1546,3976,646)
GO:0044763	single-organism cellular process	3.51E-5	0.0163	1.05 (10687,5821,3976,2265)
GO:0007067	mitotic nuclear division	3.52E-5	0.0157	1.36 (10687,220,3976,111)
GO:0034330	cell junction organization	3.56E-5	0.0153	1.49 (10687,119,3976,66)
GO:0016569	covalent chromatin modification	3.8E-5	0.0157	1.31 (10687,276,3976,135)
GO:0051301	cell division	3.83E-5	0.0153	1.29 (10687,316,3976,152)
GO:0016570	histone modification	4.09E-5	0.0158	1.31 (10687,274,3976,134)
GO:0051225	spindle assembly	5.13E-5	0.0192	1.84 (10687,41,3976,28)
GO:0016571	histone methylation	5.76E-5	0.0208	1.66 (10687,63,3976,39)
GO:1902275	regulation of chromatin organization	6.55E-5	0.023	1.52 (10687,99,3976,56)
GO:0048522	positive regulation of cellular process	6.97E-5	0.0237	1.08 (10687,2721,3976,1096)
GO:0051246	regulation of protein metabolic process	7.38E-5	0.0244	1.12 (10687,1521,3976,633)
GO:0065003	macromolecular complex assembly	7.53E-5	0.0242	1.17 (10687,829,3976,360)
GO:0007093	mitotic cell cycle checkpoint	7.77E-5	0.0243	1.53 (10687,93,3976,53)
GO:0006974	cellular response to DNA damage stimulus	8.02E-5	0.0245	1.20 (10687,606,3976,270)
GO:0044818	mitotic G2/M transition checkpoint	8.08E-5	0.024	2.24 (10687,18,3976,15)
GO:0007010	cytoskeleton organization	8.55E-5	0.0248	1.23 (10687,462,3976,211)
GO:0007632	visual behavior	8.92E-5	0.0252	2.04 (10687,25,3976,19)
GO:0044774	mitotic DNA integrity checkpoint	9.08E-5	0.025	1.84 (10687,38,3976,26)
GO:0006479	protein methylation	9.16E-5	0.0247	1.54 (10687,87,3976,50)
GO:0008213	protein alkylation	9.16E-5	0.0241	1.54 (10687,87,3976,50)
GO:0000280	nuclear division	9.29E-5	0.0239	1.31 (10687,252,3976,123)
GO:0018022	peptidyl-lysine methylation	1.04E-4	0.0261	1.68 (10687,56,3976,35)
GO:0008150	biological_process	1.09E-4	0.0267	1.01 (10687,9702,3976,3663)
GO:0006901	vesicle coating	1.5E-4	0.0363	1.87 (10687,33,3976,23)
GO:0010972	negative regulation of G2/M transition of mitotic cell cycle	1.51E-4	0.0356	2.08 (10687,22,3976,17)
GO:0008542	visual learning	1.51E-4	0.0349	2.08 (10687,22,3976,17)
GO:0032268	regulation of cellular protein metabolic process	1.55E-4	0.0352	1.12 (10687,1432,3976,595)
GO:0006464	cellular protein modification process	1.64E-4	0.0364	1.10 (10687,1894,3976,774)
GO:0036211	protein modification process	1.64E-4	0.0357	1.10 (10687,1894,3976,774)
GO:0048518	positive regulation of biological process	1.8E-4	0.0386	1.07 (10687,3145,3976,1252)
GO:0034968	histone lysine methylation	1.83E-4	0.0386	1.69 (10687,51,3976,32)
GO:0060537	muscle tissue development	1.86E-4	0.0385	1.72 (10687,47,3976,30)
GO:0048285	organelle fission	2.18E-4	0.0444	1.28 (10687,275,3976,131)
GO:0031056	regulation of histone modification	2.25E-4	0.0449	1.52 (10687,85,3976,48)
GO:0043412	macromolecule modification	2.47E-4	0.0484	1.09 (10687,2024,3976,822)
GO:0050896	response to stimulus	2.58E-4	0.0498	1.08 (10687,2549,3976,1023)
Cellular component
GO term	Description	P-value	FDR q-value	Enrichment (N, B, n, b)
GO:0044422	organelle part	4.6E-17	6.57e-14	1.09 (10687,5909,3976,2405)
GO:0044446	intracellular organelle part	3.17E-16	2.26e-13	1.09 (10687,5824,3976,2368)
GO:0044428	nuclear part	2.41E-12	1.14e-09	1.13 (10687,3177,3976,1341)
GO:0044424	intracellular part	2.18E-10	7.79e-08	1.03 (10687,8918,3976,3433)
GO:0005737	cytoplasm	8.38E-10	2.39e-07	1.11 (10687,3444,3976,1423)
GO:0043234	protein complex	3.01E-9	7.16e-07	1.12 (10687,2858,3976,1193)
GO:0044464	cell part	5.14E-9	1.05e-06	1.03 (10687,9460,3976,3610)
GO:0044444	cytoplasmic part	7.98E-9	1.43e-06	1.07 (10687,5366,3976,2138)
GO:0032991	macromolecular complex	1.18E-8	1.87e-06	1.10 (10687,3411,3976,1400)
GO:0005654	nucleoplasm	1.35E-8	1.92e-06	1.14 (10687,2282,3976,964)
GO:0016020	membrane	1.79E-8	2.32e-06	1.09 (10687,4055,3976,1643)
GO:0043228	non-membrane-bounded organelle	2.77E-8	3.29e-06	1.14 (10687,1992,3976,848)
GO:0043232	intracellular non-membrane-bounded organelle	2.77E-8	3.04e-06	1.14 (10687,1992,3976,848)
GO:0043226	organelle	4.65E-7	4.74e-05	1.04 (10687,7044,3976,2737)
GO:0043229	intracellular organelle	9.08E-7	8.64e-05	1.05 (10687,6315,3976,2467)
GO:0044430	cytoskeletal part	1.6E-6	0.000143	1.19 (10687,953,3976,422)
GO:0000922	spindle pole	1.92E-6	0.000161	1.65 (10687,93,3976,57)
GO:0005829	cytosol	1.43E-5	0.00114	1.10 (10687,2291,3976,939)
GO:0005819	spindle	1.5E-5	0.00113	1.48 (10687,134,3976,74)
GO:0005794	Golgi apparatus	2.34E-5	0.00167	1.22 (10687,595,3976,269)
GO:0044448	cell cortex part	3.26E-5	0.00222	1.66 (10687,68,3976,42)
GO:0044427	chromosomal part	6.09E-5	0.00396	1.21 (10687,577,3976,259)
GO:0031975	envelope	6.98E-5	0.00433	1.49 (10687,110,3976,61)
GO:0031967	organelle envelope	6.98E-5	0.00415	1.49 (10687,110,3976,61)
GO:0005635	nuclear envelope	8.43E-5	0.00481	1.50 (10687,104,3976,58)
GO:0030117	membrane coat	1.02E-4	0.00562	1.77 (10687,44,3976,29)
GO:0019898	extrinsic component of membrane	1.88E-4	0.00994	1.43 (10687,124,3976,66)
GO:0043227	membrane-bounded organelle	2.38E-4	0.0121	1.04 (10687,6343,3976,2446)
GO:0005730	nucleolus	3.46E-4	0.0171	1.16 (10687,722,3976,312)
GO:0043231	intracellular membrane-bounded organelle	3.7E-4	0.0176	1.04 (10687,5527,3976,2141)
GO:0012507	ER to Golgi transport vesicle membrane	4.3E-4	0.0198	1.94 (10687,25,3976,18)
GO:0031965	nuclear membrane	4.82E-4	0.0215	1.31 (10687,201,3976,98)
GO:0005911	cell-cell junction	5.91E-4	0.0256	1.30 (10687,209,3976,101)
GO:0045120	pronucleus	9.03E-4	0.0379	2.15 (10687,15,3976,12)
GO:0031080	nuclear pore outer ring	9.04E-4	0.0369	2.42 (10687,10,3976,9)
GO:0005657	replication fork	9.11E-4	0.0362	1.86 (10687,26,3976,18)
