# Supplementary material for: RNA editing by ADAR1 leads to context-dependent transcriptome-wide changes in RNA secondary structure
Source: Nat Commun. 2017 Nov 13;8:1440. doi: 10.1038/s41467-017-01458-8 (PMC5682290; doi:10.1038/s41467-017-01458-8)
Supplement: Supplementary file 10 — Supplementary Data 8 [file 41467_2017_1458_MOESM10_ESM.xlsx]

## Sheet: Supplementary Data 8
Supplementary Data 8
# number of editing sites in each SSC 3'UTR
chrom	start_exon	end_exon	# editing_sites	region_info	RefSeq_id	gene_symbol
chr1	204518810	204527248	93	NM_001204172_utr3_2_0_chr1_204518811_f	NM_001204172	MDM4
chr6	43582294	43588260	88	NM_006502_utr3_10_0_chr6_43582295_f	NM_006502	POLH
chrX	123041031	123047829	87	NM_001204401_utr3_6_0_chrX_123041032_f	NM_001204401	XIAP
chr1	36065142	36068867	61	NM_001199779_utr3_0_0_chr1_36065143_r	NM_001199779	PSMB2
chr17	73937588	73942828	60	NM_004035_utr3_0_0_chr17_73937589_r	NM_004035	ACOX1
chr5	130535294	130541119	49	NM_181705_utr3_4_0_chr5_130535295_f	NM_181705	LYRM7
chr6	3020389	3025005	47	NR_033884_exon_0_0_chr6_3020390_r	NR_033884	HTATSF1P2
chr12	120897762	120901556	42	NM_176818_utr3_3_0_chr12_120897763_f	NM_176818	GATC
chr15	90439763	90445026	38	NM_001282380_utr3_0_0_chr15_90439764_r	NM_001282380	ARPIN
chr1	220230823	220232185	37	NM_001286150_utr3_0_0_chr1_220230824_r	NM_001286150	BPNT1
chr22	36883232	36886054	36	NM_024955_utr3_0_0_chr22_36883233_r	NM_024955	FOXRED2
chr5	134235375	134237323	35	NM_024715_utr3_4_0_chr5_134235376_f	NM_024715	TXNDC15
chr2	208618422	208620896	29	NM_152523_utr3_10_0_chr2_208618423_f	NM_152523	CCNYL1
chr5	79922044	79924984	26	NM_000791_exon_0_0_chr5_79922045_r	NM_000791	DHFR
chr5	79922044	79924963	26	NM_001290357_utr3_0_0_chr5_79922045_r	NM_001290357	DHFR
chr5	79922044	79924905	26	NM_000791_utr3_0_0_chr5_79922045_r	NM_000791	DHFR
chr7	156762397	156765876	24	NM_138400_utr3_10_0_chr7_156762398_f	NM_138400	NOM1
chr19	58355710	58357606	24	NM_001204818_utr3_3_0_chr19_58355711_f	NM_001204818	ZNF587B
chr1	160965000	160968660	24	NM_016946_utr3_0_0_chr1_160965001_r	NM_016946	F11R
chrX	118672111	118673689	23	NM_022101_utr3_0_0_chrX_118672112_r	NM_022101	CXorf56
chr8	98736898	98742488	21	NM_178812_utr3_11_0_chr8_98736899_f	NM_178812	MTDH
chr17	35969789	35974340	21	NM_007010_utr3_0_0_chr17_35969790_r	NM_007010	DDX52
chr17	30655459	30658781	21	NM_022344_utr3_0_0_chr17_30655460_r	NM_022344	C17orf75
chr17	1606083	1611063	20	NM_001164407_utr3_0_0_chr17_1606084_r	NM_001164407	TLCD2
chr4	165997229	166000809	19	NM_001100389_utr3_0_0_chr4_165997230_r	NM_001100389	TMEM192
chr2	216807313	216809585	18	NM_018000_utr3_0_0_chr2_216807314_r	NM_018000	MREG
chr19	46206307	46207248	18	NM_001163377_utr3_5_0_chr19_46206308_f	NM_001163377	QPCTL
chr18	77915116	77917653	18	NM_032510_utr3_0_0_chr18_77915117_r	NM_032510	PARD6G
chr14	21927178	21929462	17	NM_032846_exon_0_0_chr14_21927179_r	NM_032846	RAB2B
chr9	37503199	37503694	15	NM_001282766_utr3_12_0_chr9_37503200_f	NM_001282766	POLR1E
chr3	44790235	44794832	15	NM_020696_utr3_0_0_chr3_44790236_r	NM_020696	KIAA1143
chr3	141903552	141904635	14	NR_033289_exon_7_0_chr3_141903553_r	NR_033289	GK5
chr1	228363214	228369958	14	NM_001010867_utr3_2_0_chr1_228363215_f	NM_001010867	IBA57
chrX	16778482	16780807	13	NM_032796_utr3_8_0_chrX_16778483_f	NM_032796	SYAP1
chr6	90341942	90347072	13	NM_020466_exon_0_0_chr6_90341943_r	NM_020466	LYRM2
chr6	90341942	90346991	13	NM_020466_utr3_0_0_chr6_90341943_r	NM_020466	LYRM2
chr2	201838440	201845992	13	NM_173822_utr3_0_0_chr2_201838441_r	NM_173822	FAM126B
chr5	64961754	64966072	12	NM_019072_utr3_0_0_chr5_64961755_r	NM_019072	SGTB
chr16	11928054	11931643	12	NM_015659_utr3_0_0_chr16_11928055_r	NM_015659	RSL1D1
chr8	1728733	1734736	11	NM_018941_utr3_2_0_chr8_1728734_f	NM_018941	CLN8
chr17	73885040	73886859	11	NM_001256124_utr3_0_0_chr17_73885041_r	NM_001256124	TRIM65
chr19	40534166	40540263	10	NM_001005851_utr3_0_0_chr19_40534167_r	NM_001005851	ZNF780B
chr6	24426061	24429259	9	NM_001503_utr3_0_0_chr6_24426062_r	NM_001503	GPLD1
chr6	147885592	147891157	9	NM_001030060_utr3_1_0_chr6_147885593_f	NM_001030060	SAMD5
chr6	52357139	52360583	8	NM_001172420_utr3_11_0_chr6_52357140_f	NM_001172420	EFHC1
chr2	183960386	183964722	8	NM_001142314_utr3_2_0_chr2_183960387_f	NM_001142314	DUSP19
chr17	5335869	5336340	8	NM_001160246_utr3_3_0_chr17_5335870_f	NM_001160246	RPAIN
chr1	154134288	154140412	8	NM_152263_utr3_0_0_chr1_154134289_r	NM_152263	TPM3
chr7	100956647	100958414	7	NM_001130820_utr3_0_0_chr7_100956648_r	NM_001130820	IFT22
chr5	133737755	133738605	7	NM_080656_utr3_0_0_chr5_133737756_r	NM_080656	CDKN2AIPNL
chr4	123813551	123819390	7	NM_002006_utr3_2_0_chr4_123813552_f	NM_002006	FGF2
chr21	34635805	34636818	7	NM_207585_utr3_8_0_chr21_34635806_f	NM_207585	IFNAR2
chr1	9324928	9331394	7	NM_001282587_utr3_4_0_chr1_9324929_f	NM_001282587	H6PD
chr17	78293280	78295262	7	NM_020954_utr3_16_0_chr17_78293281_f	NM_020954	RNF213
chr11	32875073	32879669	7	NM_024081_utr3_5_0_chr11_32875074_f	NM_024081	PRRG4
chrX	100646846	100648840	6	NM_001199972_utr3_2_0_chrX_100646847_f	NM_001199972	RPL36A
chr15	66625650	66626236	6	NM_133375_utr3_16_0_chr15_66625651_f	NM_133375	DIS3L
chr1	46827518	46830824	6	NM_001256128_utr3_5_0_chr1_46827519_f	NM_001256128	NSUN4
chr7	99171207	99174076	5	NM_138494_utr3_2_0_chr7_99171208_f	NM_138494	ZNF655
chr7	104650988	104654588	5	NR_024586_exon_0_0_chr7_104650989_r	NR_024586	KMT2E-AS1
chr3	196460773	196462876	5	NM_001166304_utr3_6_0_chr3_196460774_f	NM_001166304	PIGX
chr14	23303487	23304246	5	NM_181307_utr3_3_0_chr14_23303488_f	NM_181307	MRPL52
chr1	245006478	245008359	5	NM_198076_utr3_3_0_chr1_245006479_f	NM_198076	COX20
chr1	212899494	212912028	5	NM_015471_exon_0_0_chr1_212899495_r	NM_015471	NSL1
chr1	154451953	154456624	5	NM_001010846_utr3_0_0_chr1_154451954_r	NM_001010846	SHE
chrX	46357159	46359277	4	NM_001039891_utr3_0_0_chrX_46357160_r	NM_001039891	ZNF674
chr6	7880576	7881961	4	NM_001718_utr3_6_0_chr6_7880577_f	NM_001718	BMP6
chr6	30460525	30461982	4	NM_005516_exon_7_0_chr6_30460526_f	NM_005516	HLA-E
chr19	58266055	58269527	4	NM_173632_utr3_2_0_chr19_58266056_f	NM_173632	ZNF776
chr17	46940367	46942607	4	NM_001261393_utr3_11_0_chr17_46940368_f	NM_001261393	CALCOCO2
chr17	29109701	29111204	4	NM_015986_utr3_0_0_chr17_29109702_r	NM_015986	CRLF3
chr14	53108604	53110287	4	NM_014584_utr3_0_0_chr14_53108605_r	NM_014584	ERO1L
chr12	95414004	95416004	4	NM_003297_utr3_0_0_chr12_95414005_r	NM_003297	NR2C1
chr1	145368684	145370304	4	NM_001277444_utr3_24_0_chr1_145368685_f	NM_001277444	NBPF9
chrX	46332447	46334074	3	NM_001129898_utr3_5_0_chrX_46332448_f	NM_001129898	KRBOX4
chr9	95004435	95004612	3	NM_002161_exon_5_0_chr9_95004436_r	NM_002161	IARS
chr20	32232452	32237837	3	NM_001032999_utr3_10_0_chr20_32232453_f	NM_001032999	CBFA2T2
chr19	9676291	9676615	3	NM_001008727_utr3_0_0_chr19_9676292_r	NM_001008727	ZNF121
chr17	2225981	2227489	3	NM_018128_utr3_0_0_chr17_2225982_r	NM_018128	TSR1
chr16	72058098	72059316	3	NM_001361_utr3_8_0_chr16_72058099_f	NM_001361	DHODH
chr16	68598601	68601039	3	NM_133458_utr3_3_0_chr16_68598602_f	NM_133458	ZFP90
chr11	8633583	8639490	3	NM_014818_utr3_0_0_chr11_8633584_r	NM_014818	TRIM66
chr11	73008550	73009670	3	NM_001277204_utr3_2_0_chr11_73008551_f	NM_001277204	P2RY6
chr10	27399039	27400905	3	NM_139312_utr3_0_0_chr10_27399040_r	NM_139312	YME1L1
chrX	19930979	19935422	2	NM_198279_utr3_0_0_chrX_19930980_r	NM_198279	CXorf23
chr6	160199861	160200087	2	NM_005891_utr3_8_0_chr6_160199862_f	NM_005891	ACAT2
chr5	80171681	80172634	2	NM_002439_utr3_23_0_chr5_80171682_f	NM_002439	MSH3
chr5	158584416	158585677	2	NM_001199381_utr3_0_0_chr5_158584417_r	NM_001199381	RNF145
chr5	145492588	145493668	2	NM_020117_utr3_0_0_chr5_145492589_r	NM_020117	LARS
chr3	113435306	113440606	2	NM_025146_utr3_0_0_chr3_113435307_r	NM_025146	NAA50
chr2	75882411	75889334	2	NM_014763_utr3_5_0_chr2_75882412_f	NM_014763	MRPL19
chr2	68357280	68358369	2	NM_138458_utr3_0_0_chr2_68357281_r	NM_138458	WDR92
chr2	234774089	234775996	2	NR_024322_exon_0_0_chr2_234774090_r	NR_024322	MSL3P1
chr20	62159775	62161076	2	NM_001256358_exon_0_0_chr20_62159776_r	NM_001256358	PTK6
chr20	62159775	62160888	2	NM_005975_utr3_0_0_chr20_62159776_r	NM_005975	PTK6
chr19	42880927	42882921	2	NM_001271938_utr3_41_0_chr19_42880928_f	NM_001271938	MEGF8
chr17	74266586	74267379	2	NM_182565_utr3_2_0_chr17_74266587_f	NM_182565	UBALD2
chr17	73262004	73262457	2	NM_015971_utr3_4_0_chr17_73262005_f	NM_015971	MRPS7
chr17	4082151	4082352	2	NM_016376_exon_7_0_chr17_4082152_r	NM_016376	ANKFY1
chr16	66977928	66978994	2	NM_198061_utr3_11_0_chr16_66977929_f	NM_198061	CES2
chr12	49920038	49921207	2	NM_023071_utr3_13_0_chr12_49920039_f	NM_023071	SPATS2
chr12	21621688	21624182	2	NM_024854_utr3_11_0_chr12_21621689_f	NM_024854	PYROXD1
chr12	110288747	110290359	2	NM_016433_utr3_0_0_chr12_110288748_r	NM_016433	GLTP
chr1	173768687	173769585	2	NM_033319_utr3_0_0_chr1_173768688_r	NM_033319	CENPL
chr1	165631448	165632286	2	NM_000696_utr3_0_0_chr1_165631449_r	NM_000696	ALDH9A1
chr11	17394059	17398868	2	NM_001202439_utr3_4_0_chr11_17394060_f	NM_001202439	NCR3LG1
chrX	54094835	54099465	1	NM_017848_utr3_0_0_chrX_54094836_r	NM_017848	FAM120C
chrX	24557281	24568583	1	NM_001142386_utr3_11_0_chrX_24557282_f	NM_001142386	PDK3
chr9	21454266	21455943	1	NR_027054_exon_0_0_chr9_21454267_r	NR_027054	MIR31HG
chr9	132575220	132576250	1	NM_000113_utr3_0_0_chr9_132575221_r	NM_000113	TOR1A
chr8	77892493	77895496	1	NM_001079867_utr3_0_0_chr8_77892494_r	NM_001079867	PEX2
chr7	73095247	73097072	1	NM_032317_utr3_0_0_chr7_73095248_r	NM_032317	DNAJC30
chr7	42948871	42949233	1	NM_024054_utr3_0_0_chr7_42948872_r	NM_024054	C7orf25
chr7	26706687	26709275	1	NM_003930_exon_0_0_chr7_26706688_r	NM_003930	SKAP2
chr6	53512698	53516395	1	NM_001003760_utr3_0_0_chr6_53512699_r	NM_001003760	KLHL31
chr5	86686700	86687743	1	NM_002890_utr3_24_0_chr5_86686701_f	NM_002890	RASA1
chr5	78669646	78672013	1	NM_001277078_utr3_0_0_chr5_78669647_r	NM_001277078	HOMER1
chr5	65118743	65125111	1	NM_020726_utr3_12_0_chr5_65118744_f	NM_020726	NLN
chr5	42990940	42993435	1	NR_104643_exon_1_0_chr5_42990941_r	NR_104643	FLJ32255
chr5	112357795	112362998	1	NM_001085377_utr3_0_0_chr5_112357796_r	NM_001085377	MCC
chr5	111498314	111500686	1	NM_022140_utr3_0_0_chr5_111498315_r	NM_022140	EPB41L4A
chr5	10225619	10227759	1	NM_199133_exon_0_0_chr5_10225620_r	NM_199133	FAM173B
chr5	10225619	10227733	1	NM_001258389_utr3_0_0_chr5_10225620_r	NM_001258389	FAM173B
chr4	41699202	41702061	1	NM_001112719_utr3_20_0_chr4_41699203_f	NM_001112719	LIMCH1
chr4	25121626	25125552	1	NM_016955_utr3_0_0_chr4_25121627_r	NM_016955	SEPSECS
chr4	2249159	2252270	1	NM_006454_utr3_0_0_chr4_2249160_r	NM_006454	MXD4
chr4	129190391	129192470	1	NM_006320_utr3_0_0_chr4_129190392_r	NM_006320	PGRMC2
chr4	110460831	110461615	1	NM_001042734_utr3_22_0_chr4_110460832_f	NM_001042734	SEC24B
chr4	103552642	103553213	1	NM_005908_utr3_0_0_chr4_103552643_r	NM_005908	MANBA
chr3	9825711	9825897	1	NM_006354_exon_1_0_chr3_9825712_r	NM_006354	TADA3
chr3	52109248	52109902	1	NM_001161581_utr3_0_0_chr3_52109249_r	NM_001161581	POC1A
chr3	49396578	49397641	1	NM_001664_utr3_0_0_chr3_49396579_r	NM_001664	RHOA
chr3	170020915	170023770	1	NM_002740_utr3_17_0_chr3_170020916_f	NM_002740	PRKCI
chr2	86253450	86254545	1	NM_015425_utr3_0_0_chr2_86253451_r	NM_015425	POLR1A
chr2	73169164	73172150	1	NM_144579_utr3_0_0_chr2_73169165_r	NM_144579	SFXN5
chr2	61413921	61414686	1	NM_152392_utr3_5_0_chr2_61413922_f	NM_152392	AHSA2
chr2	224642407	224642586	1	NM_001039569_exon_3_0_chr2_224642408_r	NM_001039569	AP1S3
chr2	174086258	174091873	1	NM_133646_utr3_11_0_chr2_174086259_f	NM_133646	ZAK
chr20	6017804	6020697	1	NM_019095_utr3_6_0_chr20_6017805_f	NM_019095	CRLS1
chr20	44978166	44979032	1	NM_015945_utr3_0_0_chr20_44978167_r	NM_015945	SLC35C2
chr19	36825354	36831125	1	NM_020917_utr3_0_0_chr19_36825355_r	NM_020917	ZFP14
chr18	71825715	71826204	1	NM_014177_utr3_5_0_chr18_71825716_f	NM_014177	TIMM21
chr18	54270052	54270287	1	NM_004786_exon_0_0_chr18_54270053_r	NM_004786	TXNL1
chr18	54270052	54270257	1	NM_004786_utr3_0_0_chr18_54270053_r	NM_004786	TXNL1
chr18	48321489	48325706	1	NM_031939_utr3_0_0_chr18_48321490_r	NM_031939	MRO
chr17	8261730	8263859	1	NR_024447_exon_0_0_chr17_8261731_r	NR_024447	LOC100128288
chr1	77554666	77558058	1	NM_005482_utr3_0_0_chr1_77554667_r	NM_005482	PIGK
chr17	56048909	56051833	1	NM_007146_utr3_0_0_chr17_56048910_r	NM_007146	VEZF1
chr17	5392800	5394130	1	NM_024039_utr3_2_0_chr17_5392801_f	NM_024039	MIS12
chr17	45699286	45700642	1	NM_006310_utr3_22_0_chr17_45699287_f	NM_006310	NPEPPS
chr17	41143733	41145707	1	NM_173079_utr3_4_0_chr17_41143734_f	NM_173079	RUNDC1
chr16	58553849	58554940	1	NM_016284_exon_0_0_chr16_58553850_r	NM_016284	CNOT1
chr16	58553849	58554861	1	NM_001265612_utr3_0_0_chr16_58553850_r	NM_001265612	CNOT1
chr1	57173386	57181008	1	NM_006252_utr3_8_0_chr1_57173387_f	NM_006252	PRKAA2
chr15	44086371	44087197	1	NM_001258032_utr3_0_0_chr15_44086372_r	NM_001258032	SERINC4
chr14	92434242	92436016	1	NM_004239_utr3_0_0_chr14_92434243_r	NM_004239	TRIP11
chr14	70791797	70793049	1	NM_001202547_utr3_0_0_chr14_70791798_r	NM_001202547	SYNJ2BP-COX16
chr14	23567290	23569665	1	NM_017924_utr3_1_0_chr14_23567291_f	NM_017924	C14orf119
chr13	98043703	98046374	1	NM_207304_utr3_6_0_chr13_98043704_f	NM_207304	MBNL2
chr13	96230455	96234487	1	NM_198968_utr3_0_0_chr13_96230456_r	NM_198968	DZIP1
chr13	21955572	21955688	1	NR_104486_exon_2_0_chr13_21955573_r	NR_104486	ZDHHC20
chr1	32052580	32053287	1	NM_001204415_utr3_10_0_chr1_32052581_f	NM_001204415	TINAGL1
chr13	111516333	111522655	1	NR_027701_exon_0_0_chr13_111516334_r	NR_027701	LINC00346
chr12	70747695	70748773	1	NM_014515_utr3_15_0_chr12_70747696_f	NM_014515	CNOT2
chr12	34179850	34181236	1	NM_032834_utr3_2_0_chr12_34179851_f	NM_032834	ALG10
chr12	122999651	122999774	1	NM_023012_exon_4_0_chr12_122999652_r	NM_023012	RSRC2
chr12	121157835	121161443	1	NM_001080533_utr3_4_0_chr12_121157836_f	NM_001080533	UNC119B
chr1	205055269	205057914	1	NM_005057_utr3_0_0_chr1_205055270_r	NM_005057	RBBP5
chr1	19952895	19956315	1	NM_001204082_utr3_2_0_chr1_19952896_f	NM_001204082	MINOS1
chr1	19952880	19956315	1	NR_033758_exon_4_0_chr1_19952881_f	NR_033758	MINOS1
chr1	167885912	167887560	1	NM_015415_utr3_0_0_chr1_167885913_r	NM_015415	MPC2
chr11	5684424	5686736	1	NM_033092_utr3_0_0_chr11_5684425_r	NM_033092	TRIM5
chr11	5684424	5686038	1	NM_033034_utr3_0_0_chr11_5684425_r	NM_033034	TRIM5
chr1	151022934	151023871	1	NM_017860_utr3_1_0_chr1_151022935_f	NM_017860	C1orf56
chr1	120161999	120165327	1	NM_001080470_utr3_0_0_chr1_120162000_r	NM_001080470	ZNF697
chr11	118766850	118769123	1	NM_182557_utr3_0_0_chr11_118766851_r	NM_182557	BCL9L
chr10	61005888	61007373	1	NM_001143773_utr3_0_0_chr10_61005889_r	NM_001143773	FAM13C
chr10	61005351	61007534	1	NM_001143774_utr3_4_0_chr10_61005352_f	NM_001143774	PHYHIPL
chr10	60154834	60158990	1	NM_001270782_utr3_5_0_chr10_60154835_f	NM_001270782	TFAM
chr10	120900424	120900831	1	NM_213649_exon_0_0_chr10_120900425_r	NM_213649	SFXN4
chr10	120900424	120900753	1	NM_213649_utr3_0_0_chr10_120900425_r	NM_213649	SFXN4
chr10	104622681	104624718	1	NM_001136200_utr3_4_0_chr10_104622682_f	NM_001136200	C10orf32
chr10	101464440	101471002	1	NM_020354_utr3_12_0_chr10_101464441_f	NM_020354	ENTPD7
