# Supplementary material for: RNA editing by ADAR1 leads to context-dependent transcriptome-wide changes in RNA secondary structure
Source: Nat Commun. 2017 Nov 13;8:1440. doi: 10.1038/s41467-017-01458-8 (PMC5682290; doi:10.1038/s41467-017-01458-8)
Supplement: Supplementary file 11 — Supplementary Data 9 [file 41467_2017_1458_MOESM11_ESM.xlsx]

## Sheet: Supplementary Data 9
Supplementary Data 9
# number of differntially edited sites (DES) in each SSC 3'UTR
chrom	start_exon	end_exon	# editing_sites	region_info	RefSeq_id	gene_symbol
chr1	36065142	36068867	21	NM_001199779_utr3_0_0_chr1_36065143_r	NM_001199779	PSMB2
chr1	220230823	220232185	19	NM_001286150_utr3_0_0_chr1_220230824_r	NM_001286150	BPNT1
chr1	204518810	204527248	16	NM_001204172_utr3_2_0_chr1_204518811_f	NM_001204172	MDM4
chr17	73937588	73942828	15	NM_004035_utr3_0_0_chr17_73937589_r	NM_004035	ACOX1
chr22	36883232	36886054	13	NM_024955_utr3_0_0_chr22_36883233_r	NM_024955	FOXRED2
chrX	123041031	123047829	12	NM_001204401_utr3_6_0_chrX_123041032_f	NM_001204401	XIAP
chr5	134235375	134237323	10	NM_024715_utr3_4_0_chr5_134235376_f	NM_024715	TXNDC15
chr5	79922044	79924984	7	NM_000791_exon_0_0_chr5_79922045_r	NM_000791	DHFR
chr5	79922044	79924963	7	NM_001290357_utr3_0_0_chr5_79922045_r	NM_001290357	DHFR
chr5	79922044	79924905	7	NM_000791_utr3_0_0_chr5_79922045_r	NM_000791	DHFR
chr3	44790235	44794832	7	NM_020696_utr3_0_0_chr3_44790236_r	NM_020696	KIAA1143
chrX	118672111	118673689	6	NM_022101_utr3_0_0_chrX_118672112_r	NM_022101	CXorf56
chr19	58355710	58357606	6	NM_001204818_utr3_3_0_chr19_58355711_f	NM_001204818	ZNF587B
chr7	156762397	156765876	5	NM_138400_utr3_10_0_chr7_156762398_f	NM_138400	NOM1
chr6	43582294	43588260	5	NM_006502_utr3_10_0_chr6_43582295_f	NM_006502	POLH
chr6	24426061	24429259	5	NM_001503_utr3_0_0_chr6_24426062_r	NM_001503	GPLD1
chr17	73885040	73886859	5	NM_001256124_utr3_0_0_chr17_73885041_r	NM_001256124	TRIM65
chr15	90439763	90445026	5	NM_001282380_utr3_0_0_chr15_90439764_r	NM_001282380	ARPIN
chr1	160965000	160968660	5	NM_016946_utr3_0_0_chr1_160965001_r	NM_016946	F11R
chr2	208618422	208620896	4	NM_152523_utr3_10_0_chr2_208618423_f	NM_152523	CCNYL1
chr19	46206307	46207248	4	NM_001163377_utr3_5_0_chr19_46206308_f	NM_001163377	QPCTL
chr14	53108604	53110287	4	NM_014584_utr3_0_0_chr14_53108605_r	NM_014584	ERO1L
chr12	120897762	120901556	4	NM_176818_utr3_3_0_chr12_120897763_f	NM_176818	GATC
chr9	37503199	37503694	3	NM_001282766_utr3_12_0_chr9_37503200_f	NM_001282766	POLR1E
chr1	9324928	9331394	3	NM_001282587_utr3_4_0_chr1_9324929_f	NM_001282587	H6PD
chr17	35969789	35974340	3	NM_007010_utr3_0_0_chr17_35969790_r	NM_007010	DDX52
chr8	98736898	98742488	2	NM_178812_utr3_11_0_chr8_98736899_f	NM_178812	MTDH
chr6	3020389	3025005	2	NR_033884_exon_0_0_chr6_3020390_r	NR_033884	HTATSF1P2
chr2	216807313	216809585	2	NM_018000_utr3_0_0_chr2_216807314_r	NM_018000	MREG
chr2	201838440	201845992	2	NM_173822_utr3_0_0_chr2_201838441_r	NM_173822	FAM126B
chr14	23303487	23304246	2	NM_181307_utr3_3_0_chr14_23303488_f	NM_181307	MRPL52
chr1	145368684	145370304	2	NM_001277444_utr3_24_0_chr1_145368685_f	NM_001277444	NBPF9
chrX	19930979	19935422	1	NM_198279_utr3_0_0_chrX_19930980_r	NM_198279	CXorf23
chr6	90341942	90347072	1	NM_020466_exon_0_0_chr6_90341943_r	NM_020466	LYRM2
chr6	90341942	90346991	1	NM_020466_utr3_0_0_chr6_90341943_r	NM_020466	LYRM2
chr6	52357139	52360583	1	NM_001172420_utr3_11_0_chr6_52357140_f	NM_001172420	EFHC1
chr5	130535294	130541119	1	NM_181705_utr3_4_0_chr5_130535295_f	NM_181705	LYRM7
chr4	165997229	166000809	1	NM_001100389_utr3_0_0_chr4_165997230_r	NM_001100389	TMEM192
chr3	49396578	49397641	1	NM_001664_utr3_0_0_chr3_49396579_r	NM_001664	RHOA
chr3	141903552	141904635	1	NR_033289_exon_7_0_chr3_141903553_r	NR_033289	GK5
chr2	75882411	75889334	1	NM_014763_utr3_5_0_chr2_75882412_f	NM_014763	MRPL19
chr19	9676291	9676615	1	NM_001008727_utr3_0_0_chr19_9676292_r	NM_001008727	ZNF121
chr18	77915116	77917653	1	NM_032510_utr3_0_0_chr18_77915117_r	NM_032510	PARD6G
chr18	71825715	71826204	1	NM_014177_utr3_5_0_chr18_71825716_f	NM_014177	TIMM21
chr17	30655459	30658781	1	NM_022344_utr3_0_0_chr17_30655460_r	NM_022344	C17orf75
chr15	66625650	66626236	1	NM_133375_utr3_16_0_chr15_66625651_f	NM_133375	DIS3L
chr1	154134288	154140412	1	NM_152263_utr3_0_0_chr1_154134289_r	NM_152263	TPM3
