# Supplementary material for: RNA editing by ADAR1 leads to context-dependent transcriptome-wide changes in RNA secondary structure
Source: Nat Commun. 2017 Nov 13;8:1440. doi: 10.1038/s41467-017-01458-8 (PMC5682290; doi:10.1038/s41467-017-01458-8)
Supplement: Supplementary file 12 — Supplementary Data 10 [file 41467_2017_1458_MOESM12_ESM.xlsx]

## Sheet: Supplementary Data 10
Supplementary Data 10 - Sig. AS regions from DEXSeq (p-value <0.05 and FDR<0.1)
chrom	start (hg19)	end (hg19)
chr10	100170932	100171634
chr10	100182126	100182270
chr10	101089691	101090717
chr10	101464209	101465997
chr10	101502910	101503080
chr10	101590473	101590608
chr10	101979027	101979116
chr10	102045971	102046089
chr10	102758444	102758738
chr10	102759710	102762253
chr10	102797767	102798399
chr10	103310456	103310648
chr10	103368695	103368801
chr10	103542596	103542681
chr10	103577581	103577623
chr10	103919696	103919781
chr10	104123467	104123555
chr10	104157969	104158054
chr10	104158142	104158280
chr10	104230422	104230782
chr10	104242768	104242770
chr10	104849598	104849665
chr10	104865463	104865516
chr10	105767935	105767955
chr10	105882723	105882844
chr10	106059617	106064703
chr10	111640600	111640630
chr10	111642282	111642305
chr10	111642306	111642310
chr10	111642311	111642350
chr10	111987641	111987946
chr10	112350749	112350890
chr10	112361395	112361642
chr10	112641033	112641293
chr10	112647423	112647510
chr10	112653938	112653956
chr10	112659996	112660284
chr10	112769006	112769143
chr10	114190482	114190566
chr10	114208640	114209417
chr10	114917532	114917779
chr10	114920990	114921337
chr10	11502509	11505848
chr10	115603863	115604003
chr10	115922396	115923088
chr10	118594709	118594768
chr10	120460818	120460920
chr10	120794356	120795304
chr10	120795305	120795780
chr10	120923643	120923708
chr10	121336592	121336715
chr10	121339983	121340050
chr10	121341971	121342042
chr10	121347679	121347722
chr10	12207324	12209574
chr10	12228228	12228331
chr10	123719111	123719300
chr10	123719301	123719312
chr10	123719433	123719612
chr10	123724801	123724819
chr10	123727208	123727321
chr10	123781747	123783305
chr10	123970673	123970723
chr10	124266207	124266401
chr10	124266886	124266918
chr10	124614772	124615160
chr10	124758175	124758187
chr10	126102687	126102914
chr10	126446400	126448522
chr10	126448985	126449042
chr10	126449043	126449072
chr10	126453961	126454177
chr10	127412380	127412505
chr10	127484672	127484757
chr10	127484758	127484759
chr10	127505006	127505094
chr10	127511659	127511765
chr10	127529900	127530506
chr10	128149970	128150154
chr10	129899890	129899965
chr10	13152274	13152476
chr10	131959060	131959137
chr10	133761034	133761143
chr10	133781578	133782073
chr10	135197464	135197716
chr10	135214927	135215032
chr10	135234175	135234811
chr10	13656015	13656060
chr10	14563200	14563205
chr10	14563206	14563210
chr10	14571527	14571953
chr10	14644456	14644849
chr10	14884133	14884309
chr10	14884310	14884840
chr10	17645559	17645647
chr10	17657476	17657963
chr10	24809052	24809182
chr10	24833910	24834032
chr10	24834246	24834755
chr10	25145842	25145924
chr10	25241457	25241513
chr10	26792126	26792203
chr10	27294552	27294652
chr10	27431316	27431414
chr10	27434520	27436426
chr10	27486282	27486371
chr10	27520677	27520749
chr10	28345526	28345552
chr10	28823163	28823275
chr10	28903928	28905101
chr10	30727845	30728105
chr10	30740567	30740673
chr10	31815600	31816204
chr10	32097922	32098056
chr10	32197803	32197854
chr10	32306071	32306134
chr10	33165322	33165481
chr10	33217121	33217139
chr10	33217140	33217159
chr10	33217160	33217192
chr10	33222410	33222511
chr10	34398489	34400490
chr10	34648075	34648245
chr10	35415738	35415768
chr10	35415769	35415800
chr10	35415801	35415833
chr10	35415917	35415975
chr10	35415991	35416018
chr10	35484075	35484142
chr10	35495881	35495934
chr10	35501089	35501363
chr10	35501364	35501393
chr10	35501425	35501851
chr10	35772332	35772406
chr10	38406318	38412276
chr10	47151401	47151848
chr10	47158760	47158896
chr10	49618212	49618371
chr10	50663414	50666833
chr10	50701163	50701298
chr10	50714046	50714058
chr10	51224688	51225966
chr10	5135985	5136605
chr10	5136606	5136609
chr10	54074056	54074437
chr10	5498237	5498493
chr10	58121021	58121026
chr10	5969482	5969504
chr10	59951278	59956459
chr10	59975906	59976078
chr10	6010557	6010666
chr10	6275054	6275070
chr10	65140078	65140242
chr10	69648640	69648881
chr10	69681665	69682240
chr10	69684842	69684944
chr10	69714720	69714887
chr10	69749999	69750157
chr10	69881195	69882097
chr10	70043048	70044046
chr10	70102031	70102944
chr10	70246831	70246900
chr10	70277023	70277975
chr10	70765488	70765671
chr10	71964672	71966019
chr10	71969442	71969950
chr10	71969951	71970006
chr10	72575726	72575882
chr10	73585594	73585650
chr10	73993588	73995618
chr10	74034180	74034393
chr10	74095592	74095689
chr10	74619753	74620180
chr10	74803645	74803715
chr10	75005740	75005934
chr10	75008621	75008695
chr10	75010502	75010749
chr10	75012228	75012289
chr10	75012290	75012383
chr10	75197956	75198178
chr10	75475601	75475938
chr10	75511475	75511860
chr10	75577967	75578322
chr10	76287518	76287705
chr10	76468458	76469061
chr10	76857501	76857642
chr10	7841990	7842014
chr10	7842015	7842015
chr10	7842016	7842054
chr10	79593672	79593797
chr10	79797231	79797360
chr10	79799959	79799961
chr10	79799962	79799983
chr10	81065290	81065358
chr10	81682423	81682788
chr10	81841961	81841973
chr10	81910645	81914879
chr10	86133572	86133761
chr10	88231965	88232044
chr10	88695297	88696882
chr10	88719390	88719431
chr10	88754581	88754660
chr10	89272881	89272978
chr10	89475489	89475600
chr10	89544309	89544427
chr10	89720651	89720875
chr10	90771756	90771838
chr10	90774208	90774341
chr10	91498715	91498853
chr10	93008422	93008481
chr10	93244264	93244412
chr10	93244937	93245060
chr10	93245061	93247438
chr10	93247536	93249738
chr10	93252109	93252241
chr10	93255971	93256129
chr10	93258801	93258907
chr10	93260948	93261091
chr10	93272021	93272839
chr10	93610973	93611093
chr10	95076471	95076570
chr10	95083027	95083115
chr10	95101670	95101726
chr10	95109565	95109726
chr10	95134520	95134712
chr10	95152674	95152712
chr10	96201653	96201776
chr10	96333864	96333944
chr10	97032794	97033163
chr10	97369954	97370049
chr10	97778477	97781034
chr10	98277866	98282033
chr10	98282034	98282087
chr10	98286970	98287046
chr10	98287254	98287302
chr10	98287931	98287934
chr10	98312685	98312700
chr10	98312701	98312780
chr10	98321735	98321895
chr10	98667022	98667041
chr10	98667042	98667042
chr10	98667043	98667087
chr10	98718649	98718683
chr10	99187291	99187685
chr10	99204013	99204510
chr10	99204635	99205209
chr10	99474451	99474827
chr10	99517625	99517928
chr1	10002682	10002738
chr1	100335956	100336137
chr1	100379083	100379294
chr1	100464884	100464971
chr1	100489827	100490316
chr1	100742814	100742872
chr1	101538216	101538386
chr1	10188397	10189449
chr1	1019467	1019732
chr1	10218414	10218540
chr1	10221200	10221344
chr1	10363221	10366522
chr1	104087563	104087598
chr1	104104379	104104716
chr1	10431199	10431320
chr1	10468128	10468197
chr1	10502715	10502866
chr1	10523488	10523677
chr1	109013261	109013624
chr1	109239362	109240126
chr1	109365682	109365866
chr1	109365992	109366099
chr1	109366188	109366310
chr1	109617609	109617687
chr1	109756554	109756589
chr1	109756590	109756603
chr1	109757169	109757775
chr1	109777832	109778053
chr1	109953633	109953735
chr1	109954699	109954806
chr1	109954807	109954907
chr11	101857563	101857772
chr11	101981192	101981209
chr11	101981210	101981579
chr11	102319846	102320183
chr1	110282455	110282530
chr11	102932900	102933074
chr1	110546753	110546754
chr1	110546755	110547062
chr1	110547063	110547073
chr1	110558966	110559082
chr1	110561054	110561089
chr11	105880476	105880710
chr11	107424583	107424699
chr11	10791757	10791873
chr11	10820539	10820660
chr11	10822078	10822194
chr11	10823014	10823135
chr11	10825138	10825445
chr11	10825966	10826085
chr11	10826086	10826153
chr11	10827811	10828049
chr11	10829292	10829423
chr11	10829824	10829856
chr11	10829857	10830055
chr1	11085266	11085548
chr1	110949002	110949047
chr1	110949048	110949654
chr1	110949751	110950207
chr1	11115019	11115141
chr11	111652919	111656818
chr11	111657005	111657007
chr11	111657008	111657009
chr11	111685325	111685445
chr11	111711378	111711488
chr11	111747292	111747363
chr11	111779627	111779691
chr11	111781143	111781168
chr11	111781169	111781173
chr11	111781174	111781357
chr11	111845708	111845764
chr11	111952706	111952759
chr11	111955541	111955872
chr11	111955873	111956186
chr11	112014406	112014540
chr11	112023722	112024314
chr11	112064602	112064717
chr11	112064718	112065375
chr11	112100989	112101121
chr1	11130957	11131030
chr1	11132144	11132228
chr11	113618253	113618361
chr11	114278846	114279631
chr11	114279647	114281329
chr1	11155815	11155938
chr11	117093924	117094024
chr11	118133196	118133363
chr11	118516453	118516483
chr11	118516484	118516501
chr11	118516502	118516543
chr1	11187681	11187863
chr11	118882973	118883941
chr11	118885057	118885703
chr11	118886248	118886351
chr11	118888668	118888754
chr11	118888755	118888763
chr11	118888992	118889040
chr11	118889041	118889376
chr11	118923007	118923084
chr11	118923085	118923141
chr11	118923142	118923348
chr1	11191651	11193136
chr11	11964974	11965396
chr1	111989717	111989766
chr11	119982713	119983117
chr11	119993662	119993740
chr11	119998116	119998277
chr11	120082009	120082218
chr11	120201528	120204388
chr11	120335946	120336071
chr11	123988380	123988582
chr11	12499394	12499471
chr11	12539992	12540064
chr11	125495900	125495901
chr11	125495902	125495907
chr11	12549813	12551410
chr11	125525606	125525608
chr11	125545823	125546150
chr11	125873972	125874340
chr11	126136082	126136173
chr11	126137231	126137443
chr11	126147559	126147735
chr11	126279163	126279306
chr11	126283400	126283543
chr11	128350086	128350295
chr11	128350296	128350346
chr11	12883797	12883861
chr1	112998553	112998928
chr11	13741450	13743276
chr1	114242326	114242421
chr11	14380309	14380693
chr1	114500688	114500913
chr11	14535549	14535839
chr11	14535840	14535860
chr11	14535861	14535887
chr11	1472601	1472649
chr1	114963002	114963073
chr1	115590632	115592976
chr11	16777437	16777571
chr11	16777572	16777770
chr1	116940510	116940660
chr11	17096644	17096710
chr11	17096711	17096744
chr11	17097001	17097077
chr11	17097326	17097415
chr11	17097416	17097567
chr11	17126716	17126852
chr11	17150847	17151014
chr11	17229395	17229467
chr11	17548300	17548357
chr11	17548563	17548587
chr1	117658197	117658234
chr1	117658235	117658311
chr1	11806281	11806729
chr11	18303461	18303496
chr11	18420177	18420344
chr11	18420413	18420535
chr11	18421908	18422176
chr11	18428786	18428828
chr11	18428829	18429131
chr11	18429132	18429189
chr11	18503279	18503318
chr11	18566170	18566343
chr1	11884543	11884610
chr1	11888163	11888275
chr1	11888276	11888276
chr1	1190819	1190867
chr11	19256291	19256605
chr1	119584887	119584972
chr1	119684437	119684823
chr11	1974086	1974552
chr11	20388720	20388827
chr11	20388828	20389059
chr1	120535404	120539369
chr1	1209107	1209170
chr11	209739	209744
chr11	237038	237144
chr11	252618	252827
chr1	1254905	1255085
chr1	1255266	1255835
chr1	12677159	12677737
chr11	27393162	27393245
chr11	27400316	27400730
chr11	27494294	27494322
chr11	27722844	27723180
chr11	28147135	28147413
chr11	28352308	28353729
chr11	2906697	2906863
chr11	2975757	2975791
chr11	2975792	2975876
chr11	30352922	30352949
chr11	3039087	3039184
chr11	3121388	3121486
chr11	31391411	31391459
chr11	31392354	31392406
chr11	32118080	32118689
chr11	32123541	32124549
chr11	32611150	32611187
chr11	32623308	32623368
chr1	1328059	1328096
chr11	32947518	32947695
chr11	32953384	32953548
chr11	33102661	33102770
chr11	33106130	33106577
chr11	33106578	33106835
chr11	33308190	33309057
chr11	33375115	33375645
chr11	33738916	33739017
chr11	33744014	33744116
chr11	33744117	33744181
chr11	33744182	33744256
chr11	33752970	33753014
chr11	33757969	33757971
chr11	33757972	33757985
chr11	33780033	33780048
chr11	34097963	34097976
chr11	34098171	34098189
chr11	34107852	34107960
chr11	34118026	34118172
chr11	34118173	34118176
chr11	34118177	34118220
chr11	34118743	34118819
chr11	34120936	34121061
chr11	34121062	34122011
chr1	1341727	1342288
chr11	35251214	35251336
chr11	35251575	35253949
chr11	35706807	35706884
chr11	36475509	36475571
chr11	36475572	36475656
chr11	36483892	36483989
chr11	36484332	36485194
chr11	3837419	3837484
chr11	3845672	3845679
chr11	3845686	3845784
chr1	14104959	14105127
chr11	4128711	4128765
chr11	4133130	4133204
chr11	4141075	4141158
chr11	4141159	4141200
chr11	43665816	43666005
chr11	43776423	43777086
chr11	43908159	43908203
chr11	4410884	4410979
chr1	145109524	145109684
chr1	145112373	145112519
chr1	145575290	145575323
chr1	145575324	145575404
chr11	45967627	45967649
chr11	4622030	4622056
chr11	46567154	46567250
chr11	46772933	46773084
chr11	46775039	46775047
chr11	46776438	46776533
chr11	46786681	46786806
chr11	46799689	46799863
chr1	147101453	147102866
chr1	147114034	147119169
chr11	47237887	47238023
chr11	47270467	47270474
chr11	47270475	47270477
chr11	47270478	47270506
chr11	47447756	47447767
chr11	47447768	47447776
chr11	47493909	47493909
chr11	47593913	47595013
chr11	47600626	47600636
chr11	47602156	47602174
chr11	47602175	47602386
chr11	47638868	47639091
chr11	47639092	47639864
chr11	47746453	47747288
chr11	47772695	47772842
chr11	47774272	47774467
chr11	47861618	47861929
chr11	47861930	47862140
chr1	1497726	1498935
chr1	150190855	150190860
chr1	150192694	150192762
chr1	150429764	150430046
chr11	505462	505881
chr1	150596098	150597097
chr1	150597098	150597675
chr1	150938638	150938764
chr1	151171201	151171557
chr1	151185993	151186023
chr1	151204147	151204237
chr1	151212516	151212767
chr1	151237870	151238064
chr1	151254094	151254555
chr1	151278840	151278909
chr1	151282687	151282731
chr1	151373548	151373714
chr1	151398665	151400052
chr1	151400053	151400298
chr1	151732123	151732129
chr1	151736054	151738184
chr1	151739700	151739700
chr1	151966306	151966866
chr1	153352297	153352643
chr1	153508410	153508424
chr1	153508468	153508583
chr1	153508584	153508691
chr1	153517286	153517433
chr1	153517434	153517539
chr1	153591284	153591514
chr1	153598808	153599009
chr1	153599010	153599426
chr1	153635691	153635752
chr1	153713761	153713844
chr1	153719840	153721164
chr1	153744272	153744439
chr1	153746830	153747767
chr1	153903218	153903333
chr1	153935971	153936025
chr1	153946745	153946987
chr1	154142876	154142883
chr1	154186933	154186992
chr1	154207067	154207214
chr1	154229942	154230322
chr1	154232203	154232211
chr1	154232212	154232338
chr1	154558123	154558228
chr1	154560757	154561026
chr1	154572653	154573516
chr1	154926155	154926233
chr1	154932114	154932322
chr1	154935805	154935994
chr1	154935995	154936152
chr1	154938239	154938257
chr1	155017667	155018329
chr1	155028933	155028935
chr1	155028936	155028946
chr1	155033966	155034051
chr1	155034052	155034122
chr1	155034123	155034234
chr1	155039206	155039492
chr1	155039848	155039916
chr1	155041329	155041474
chr1	155041475	155041494
chr1	155041495	155042014
chr1	155059459	155060014
chr1	155110986	155111050
chr1	155180639	155180685
chr1	155209754	155209763
chr1	155209764	155209868
chr1	155257695	155258394
chr1	155291479	155292802
chr1	155297941	155298066
chr1	155340295	155340441
chr1	155582387	155582596
chr1	155696627	155696829
chr1	155731981	155732165
chr1	155939760	155940854
chr1	155980012	155981371
chr1	156104978	156105016
chr1	156105017	156105103
chr1	156106712	156106819
chr1	156107024	156107058
chr1	156182800	156182816
chr1	156238081	156238206
chr1	156287206	156287338
chr1	156294878	156294880
chr1	156304659	156304709
chr1	156305680	156305798
chr1	156444900	156445029
chr1	156521766	156521887
chr1	156563200	156563255
chr1	156697562	156697600
chr1	156712948	156712962
chr11	5686650	5686885
chr1	156914811	156914989
chr11	57068358	57068515
chr11	57094177	57094363
chr11	57182088	57182153
chr11	57182154	57182204
chr11	57505308	57505384
chr11	57506654	57506684
chr11	57506685	57506732
chr11	57509589	57509634
chr11	57560632	57560715
chr11	581965	582081
chr1	15831106	15831119
chr11	58392113	58393198
chr11	587259	587464
chr11	59568328	59568435
chr11	59570180	59573354
chr1	159888732	159889063
chr1	160209012	160209486
chr1	160209760	160209880
chr1	160249086	160249184
chr1	160249274	160249282
chr1	160325520	160325543
chr1	16055597	16055685
chr1	161008728	161008734
chr1	161012623	161012672
chr1	161068456	161068852
chr11	61088727	61089066
chr1	161091534	161091576
chr1	161092032	161092052
chr1	161100744	161100795
chr11	61117116	61117118
chr11	61117119	61117128
chr11	61117129	61117312
chr11	61125301	61126897
chr11	61129479	61129720
chr11	61134030	61134450
chr11	61135471	61135723
chr1	161145684	161145751
chr11	61183257	61183576
chr1	161198099	161198217
chr1	161198218	161198219
chr1	161198220	161198293
chr11	61557394	61557462
chr11	61557847	61557894
chr11	61557895	61557964
chr11	61559967	61560027
chr11	61570835	61570897
chr11	61584018	61584168
chr11	61605250	61605360
chr11	61615690	61615756
chr11	61624483	61624543
chr11	61631259	61631693
chr11	61633430	61634819
chr11	61672131	61672174
chr11	61732841	61732987
chr11	61732988	61733049
chr1	162257134	162257226
chr11	62341358	62341445
chr11	62341446	62341453
chr11	62393537	62393637
chr11	62432654	62432662
chr11	62432663	62432663
chr11	62457787	62457893
chr11	62458084	62458164
chr11	62458165	62458203
chr11	62458289	62458339
chr11	62458752	62458807
chr11	62459848	62459881
chr11	62460168	62460210
chr11	62460211	62460220
chr11	62460222	62460269
chr11	62462072	62462147
chr11	62462148	62462179
chr11	62469940	62470021
chr11	62472898	62472939
chr11	62472940	62472965
chr11	62472966	62473030
chr11	62473031	62473089
chr11	62476619	62476726
chr11	62494091	62494821
chr11	62529657	62530013
chr11	62572801	62572901
chr11	62601147	62601263
chr11	62647894	62648072
chr11	62648655	62648762
chr11	62650820	62651460
chr11	62651471	62651584
chr1	163270186	163270347
chr1	163298018	163298094
chr1	163309171	163309267
chr11	63313621	63313797
chr1	163315509	163315608
chr11	6340360	6340373
chr11	63403679	63403806
chr11	6340795	6340886
chr11	63419943	63420047
chr11	63662699	63662747
chr11	63714423	63714475
chr11	63999434	63999436
chr11	64008476	64008545
chr11	64011576	64011596
chr11	64011597	64011598
chr11	64040191	64040328
chr11	64083932	64084162
chr11	64084736	64084813
chr11	6414446	6414522
chr1	164529251	164529382
chr1	164761731	164761975
chr1	164768936	164769033
chr11	64781664	64781744
chr11	64785836	64785946
chr11	64786054	64786205
chr11	64787891	64787971
chr11	64789193	64789360
chr1	164790774	164790820
chr1	164790821	164790863
chr11	64799903	64800023
chr11	64802992	64803083
chr11	64803136	64806043
chr11	64807265	64808042
chr11	64847022	64847259
chr11	64880843	64880886
chr11	64880887	64880962
chr11	64971016	64971109
chr11	65150196	65150518
chr11	6529443	6530109
chr11	65302698	65302804
chr11	65338357	65338441
chr11	65339242	65339250
chr11	65409934	65410024
chr11	65480237	65480275
chr11	65480276	65480305
chr11	65484138	65484278
chr11	65543364	65545091
chr1	165600530	165600530
chr11	65622525	65622711
chr11	65623125	65623201
chr11	65623202	65623405
chr11	65631560	65631967
chr1	165712404	165712405
chr11	65769951	65769984
chr11	65825877	65826074
chr11	65984014	65984082
chr11	66009020	66009124
chr11	66032494	66032543
chr11	66036061	66036164
chr11	66204575	66204693
chr11	66204907	66204914
chr11	66254739	66254813
chr11	66260538	66260650
chr11	66288848	66289083
chr11	6631167	6631262
chr1	16641863	16641930
chr11	66725793	66725815
chr11	66725816	66725841
chr11	66725842	66725847
chr11	67168391	67168538
chr11	67207702	67207734
chr11	67208986	67209203
chr11	67209204	67209239
chr11	67209240	67209333
chr11	67235235	67235487
chr11	67267194	67267241
chr11	67351595	67351595
chr11	67351596	67351604
chr11	67376897	67376922
chr1	167742473	167742605
chr1	167757082	167757249
chr11	67776048	67776162
chr11	67925047	67925759
chr11	67933186	67933415
chr11	67957073	67957383
chr11	68331876	68331891
chr11	68334482	68334634
chr11	68337216	68337365
chr11	68665062	68665394
chr11	68697791	68697902
chr11	68822643	68822820
chr11	69467941	69468084
chr11	69471421	69473198
chr11	69486146	69486516
chr11	69486517	69486587
chr11	69486691	69487637
chr11	69487638	69487983
chr11	695163	695532
chr11	70178153	70178200
chr11	70208241	70208281
chr11	706572	706624
chr11	71185573	71186668
chr1	1716729	1718492
chr11	71715686	71715862
chr11	71717081	71717309
chr11	71718235	71718481
chr11	71720013	71720196
chr11	71721832	71721900
chr11	71723941	71723972
chr11	71723973	71724358
chr11	71724359	71725082
chr11	71726475	71727306
chr11	71821590	71821635
chr11	71821636	71821649
chr1	1718761	1718876
chr1	1719426	1720491
chr1	1720492	1720499
chr1	1720500	1720708
chr11	72145186	72145426
chr11	72145427	72145427
chr1	1721834	1722003
chr1	1722004	1722035
chr11	72466030	72466060
chr11	72466061	72466106
chr1	1724684	1724750
chr11	72492192	72492339
chr1	172544658	172544763
chr11	73075217	73075258
chr11	73075259	73075284
chr1	173726115	173726298
chr1	173735285	173735428
chr1	173754652	173754885
chr1	173775597	173775714
chr1	173810004	173810050
chr1	173833284	173833360
chr1	173833622	173833644
chr11	73949938	73950177
chr11	73959288	73961998
chr11	74339908	74340261
chr1	174668663	174668788
chr1	1747195	1747301
chr1	174927028	174927310
chr1	1749276	1749314
chr1	174959731	174962723
chr1	174963018	174964438
chr11	7509647	7510196
chr11	75110714	75110742
chr11	75273182	75273287
chr11	75273288	75273297
chr11	75278827	75279775
chr11	7642166	7642258
chr11	77034314	77034405
chr11	77336116	77336596
chr11	77348797	77348817
chr1	17738618	17738690
chr11	77614586	77614666
chr11	77649697	77649817
chr11	77649818	77649871
chr1	17766041	17766220
chr11	77669792	77669880
chr11	77688935	77690041
chr11	77698062	77698574
chr11	77698650	77698744
chr11	77702154	77702345
chr11	77779395	77780901
chr11	77784125	77784187
chr11	77790625	77790865
chr11	77849814	77850304
chr1	178410684	178410782
chr1	179112180	179112191
chr1	179112192	179112204
chr1	179809102	179813065
chr1	179851447	179851830
chr1	180006061	180006224
chr1	180167170	180173165
chr1	1822276	1822405
chr11	82684175	82690309
chr11	82690310	82692831
chr11	82745315	82745611
chr11	82892970	82893051
chr1	183094532	183094685
chr11	833988	834067
chr1	183516238	183516387
chr1	184020894	184021024
chr1	184023495	184023569
chr11	844153	844186
chr1	185070190	185071740
chr1	185112489	185112568
chr11	85780762	85780853
chr11	85780854	85780924
chr1	186292818	186293002
chr1	186359843	186359983
chr11	86656721	86663512
chr1	186915769	186915906
chr1	186948447	186948604
chr11	87032243	87032401
chr11	88029433	88032923
chr11	88053979	88059253
chr11	88061280	88061364
chr1	19198285	19199297
chr11	92930944	92931095
chr1	192997005	192997085
chr1	193029187	193029352
chr1	193091147	193091461
chr1	193121510	193121574
chr1	193220299	193223031
chr11	93463438	93463446
chr11	93466394	93466466
chr11	93474488	93474642
chr11	93535316	93535568
chr1	19398604	19400999
chr11	94230118	94230194
chr1	19430578	19430751
chr11	943100	943314
chr11	946461	946963
chr11	95516429	95516432
chr11	95558847	95560949
chr1	19571283	19571399
chr1	19578329	19578357
chr11	9599332	9599442
chr11	9599679	9602452
chr11	9608129	9608166
chr11	96119185	96119417
chr11	96119418	96119457
chr1	19700669	19700949
chr11	970169	970233
chr11	970234	970311
chr1	197059980	197060171
chr1	197093240	197093461
chr1	198262075	198262169
chr11	9838387	9838571
chr11	9859586	9861044
chr1	19952881	19952970
chr1	200633093	200633214
chr1	201175604	201181769
chr1	201196010	201196336
chr1	201459473	201461627
chr1	201837776	201837924
chr1	201924638	201924680
chr1	202407752	202408622
chr1	202465909	202465950
chr1	202934513	202934628
chr1	2029786	2029994
chr1	203682293	203682380
chr1	203839005	203839179
chr1	203839180	203839205
chr1	205275316	205275435
chr1	205688655	205688804
chr1	205719085	205719404
chr1	205737114	205738564
chr1	205738846	205739288
chr1	205743961	205744214
chr1	207077731	207077869
chr1	207262707	207262826
chr1	207268636	207269240
chr1	207269241	207269866
chr1	207494877	207494987
chr1	207498012	207498095
chr12	100422233	100422388
chr12	100706210	100706326
chr12	100706327	100706431
chr12	100972579	100973975
chr12	101723019	101723123
chr12	102161815	102161881
chr12	102161882	102161938
chr12	102301964	102302091
chr12	1023060	1023287
chr12	102505886	102505952
chr12	102505953	102506010
chr12	102545348	102545578
chr12	10313001	10313061
chr12	10313062	10313160
chr12	10320199	10320262
chr1	210406043	210406317
chr12	104325527	104325954
chr12	104373733	104373850
chr12	104374252	104374446
chr12	104379381	104379506
chr12	104510855	104513132
chr12	104513133	104513547
chr12	104709555	104709604
chr12	105325410	105325569
chr1	2105336	2105390
chr1	2105391	2105455
chr12	105413568	105418201
chr12	105527548	105527674
chr12	105541388	105541683
chr12	105626933	105627228
chr12	107281069	107283090
chr12	107386265	107386564
chr1	21074037	21074107
chr12	108086853	108086873
chr12	108133160	108133328
chr12	1083299	1085969
chr12	1085970	1086144
chr12	10863314	10863387
chr12	10868293	10868293
chr12	108939065	108939099
chr12	108961510	108961519
chr12	109041160	109041176
chr12	109041179	109041298
chr12	109554400	109554509
chr12	109896730	109896787
chr12	10999805	10999966
chr12	110009454	110009515
chr12	110465872	110466394
chr12	110605676	110606987
chr12	110780033	110780253
chr12	110785597	110788096
chr12	110874392	110874462
chr12	110874463	110874469
chr12	110874889	110874957
chr12	11090007	11091176
chr12	110906085	110906180
chr12	11091177	11091862
chr12	110928155	110928190
chr12	110983884	110984574
chr12	111064188	111064239
chr12	111064240	111064297
chr12	111067088	111067900
chr12	111070277	111070364
chr12	111159106	111159574
chr12	111160429	111160500
chr12	111168456	111168560
chr1	21112679	21112745
chr1	21112746	21112776
chr1	21112777	21113006
chr12	111922913	111923068
chr12	112123881	112123884
chr12	112123885	112123885
chr12	112123886	112123901
chr12	112190534	112191575
chr12	112303054	112303127
chr12	112443491	112443747
chr12	112443748	112443752
chr12	112563423	112563888
chr12	112568274	112568314
chr12	112605618	112605685
chr12	112605686	112605721
chr12	112638931	112639242
chr12	112845825	112846043
chr12	112846461	112846756
chr12	113382281	113382456
chr12	113722523	113722576
chr12	113873134	113873311
chr1	211444913	211445216
chr1	211469018	211469095
chr1	211477425	211477482
chr12	117465833	117466441
chr12	118464824	118465197
chr12	118471617	118471925
chr1	211848726	211848772
chr12	118671479	118671570
chr12	118704460	118704564
chr12	118796724	118796910
chr12	120271890	120272032
chr12	120636357	120636358
chr12	120638668	120638694
chr12	120638695	120638885
chr12	120901926	120902535
chr12	120903559	120903590
chr12	120935627	120935875
chr12	120935876	120935922
chr12	120941773	120941884
chr12	120992153	120992520
chr12	121012341	121012741
chr12	121018399	121018798
chr12	121200313	121202267
chr12	121476577	121476750
chr1	212150001	212150061
chr12	121682943	121683043
chr12	121756338	121756411
chr12	121757500	121757621
chr12	121840545	121840610
chr12	122012452	122012498
chr12	122216263	122216862
chr12	122217514	122217568
chr12	122237755	122237862
chr12	122239613	122239714
chr12	122287698	122287844
chr12	122353762	122353764
chr12	122700636	122701034
chr12	122750864	122750963
chr12	122839662	122839859
chr12	123075154	123075282
chr12	123252035	123252151
chr12	123430723	123430769
chr12	123436023	123437631
chr12	124092210	124092317
chr12	124110514	124110971
chr12	124111041	124111590
chr12	124144780	124144797
chr12	124242474	124242562
chr12	124882665	124882727
chr12	125267358	125270258
chr12	125398990	125399132
chr12	125450214	125450358
chr12	125478246	125478549
chr1	212608047	212608375
chr1	212859760	212860321
chr12	12870795	12870987
chr12	12879231	12879307
chr1	212988758	212988939
chr12	131285799	131285835
chr12	131357175	131357380
chr12	131357674	131358384
chr12	131359091	131359095
chr12	131360827	131361278
chr12	131361279	131362221
chr12	13192384	13193613
chr12	132593117	132593227
chr12	132610921	132613029
chr12	133085752	133088536
chr12	133277836	133277955
chr12	133281205	133281380
chr12	133281381	133281484
chr12	133287405	133287653
chr12	133291444	133291498
chr12	133291499	133291622
chr12	133354252	133354391
chr12	133374926	133375063
chr12	133425578	133426546
chr12	133463782	133463926
chr1	214542800	214543034
chr12	14619460	14619524
chr1	214825053	214825229
chr12	14927516	14927846
chr12	14928516	14930934
chr12	14975846	14977349
chr12	15056941	15057544
chr1	215749244	215749317
chr1	215751013	215751071
chr1	215775512	215775543
chr12	16050879	16050952
chr12	16135242	16135292
chr12	16501828	16502040
chr12	16507165	16507204
chr12	16522703	16523342
chr1	217804666	217804788
chr1	21903876	21904224
chr1	22012385	22013683
chr1	220233028	220233133
chr1	220236258	220236296
chr1	220247410	220247413
chr1	220263028	220263075
chr1	220263076	220263111
chr1	220263112	220263114
chr1	220263115	220263139
chr1	220279233	220279402
chr1	220287656	220287792
chr1	220310151	220310253
chr1	220363406	220363488
chr12	20792780	20792891
chr1	220935107	220935162
chr1	220966531	220967697
chr1	220971494	220971617
chr12	21626485	21626576
chr12	21660878	21661043
chr12	21790005	21790128
chr12	21796869	21796879
chr12	22623831	22623845
chr1	222817736	222817928
chr12	22837816	22838157
chr1	223945326	223945927
chr1	223945928	223946971
chr1	223981005	223981142
chr1	223985917	223986379
chr1	225997836	225997871
chr1	226186894	226187032
chr1	226253511	226254970
chr1	226579959	226580015
chr12	27077288	27077364
chr12	27077365	27077416
chr1	227149209	227149263
chr12	27149719	27149783
chr12	27152700	27152727
chr1	227181328	227181937
chr1	227946696	227947186
chr1	228270467	228270489
chr1	228278189	228278772
chr1	228285292	228285356
chr1	228295678	228295759
chr1	228333464	228333583
chr1	228335189	228335245
chr12	28457559	28457625
chr12	28457626	28457644
chr1	228558724	228560782
chr1	228563403	228563525
chr1	228563709	228563879
chr1	228564753	228564992
chr1	228565190	228565413
chr1	228682671	228683467
chr12	29494695	29494749
chr12	29519810	29519880
chr12	29523102	29523155
chr1	229636503	229636610
chr12	2997335	2998437
chr12	3000083	3000154
chr1	230381809	230381896
chr1	230400987	230401113
chr12	3048591	3048726
chr12	3048955	3049187
chr1	231048369	231048504
chr12	31257204	31257725
chr1	231372442	231374602
chr12	31604874	31605410
chr1	232172440	232176873
chr1	2323296	2323328
chr1	2325444	2327046
chr1	232626620	232626808
chr1	2327311	2327806
chr12	32863863	32863937
chr12	32866181	32866253
chr1	233114498	233119628
chr1	234556448	234556558
chr1	235493300	235493819
chr1	235599859	235599923
chr1	235600637	235600789
chr1	235827765	235827921
chr1	23640046	23640091
chr1	23650049	23650225
chr1	236689268	236689370
chr1	236704954	236704972
chr1	236706215	236706290
chr1	236706291	236706313
chr12	39735836	39735926
chr12	39763531	39763713
chr12	40343292	40345058
chr12	40422103	40422311
chr1	24124716	24124720
chr1	24124721	24124816
chr1	24124817	24124869
chr12	42565942	42566011
chr12	42604483	42604638
chr12	42719947	42719958
chr12	42719959	42719959
chr12	42719960	42719964
chr12	42749025	42749480
chr12	42793228	42794287
chr12	42825467	42825638
chr1	243289797	243289914
chr12	44770378	44770439
chr1	245007183	245008359
chr1	245008469	245008553
chr1	245017435	245017619
chr12	46326956	46327015
chr12	46384136	46384348
chr12	46623347	46623422
chr12	46648597	46648719
chr12	4665597	4665665
chr12	46754743	46754900
chr12	46761050	46761123
chr1	24748304	24748600
chr12	4766800	4766913
chr12	48093798	48093947
chr12	48153999	48154184
chr12	48358064	48358097
chr12	48358098	48358206
chr12	48528822	48529073
chr12	48535488	48535522
chr12	48536597	48536649
chr12	48545348	48545392
chr1	249149794	249149834
chr1	249149835	249149923
chr12	49224997	49225099
chr12	49229904	49229958
chr12	49231441	49231483
chr12	49396654	49396747
chr12	49402209	49402382
chr12	49418361	49418407
chr12	49422611	49422741
chr12	49440043	49440207
chr12	49447259	49447424
chr12	49448163	49448199
chr12	49449059	49449107
chr12	49495255	49495284
chr12	49495285	49495332
chr12	49908225	49908337
chr12	49908338	49908396
chr12	50135899	50136063
chr12	50136064	50136220
chr12	50138196	50138325
chr12	50144403	50144488
chr12	50155563	50155566
chr12	50479466	50479653
chr12	50482304	50482307
chr12	50506085	50506280
chr12	50517147	50517565
chr12	50531511	50531576
chr12	50536948	50536987
chr12	50536988	50537155
chr12	50571481	50571556
chr12	50677203	50677239
chr12	50677240	50677267
chr12	50847243	50847455
chr1	25124233	25124342
chr12	51325381	51325397
chr12	51375422	51375586
chr12	51381956	51382102
chr12	51501019	51501129
chr12	51748055	51748276
chr12	518588	518947
chr12	520913	521144
chr12	52201214	52202297
chr12	52626449	52626575
chr12	52631293	52631353
chr12	52631354	52631501
chr12	52632464	52632471
chr12	52632472	52632502
chr12	52637088	52637195
chr12	52637196	52637325
chr12	53294468	53294942
chr12	53342957	53343374
chr12	53343616	53343626
chr12	53689726	53689818
chr12	53714477	53714984
chr12	53714985	53714992
chr12	53776362	53776442
chr12	53837351	53837462
chr12	53837463	53837557
chr12	53846760	53847067
chr12	53853584	53854114
chr12	53854898	53854919
chr12	53856265	53856276
chr12	53861313	53861353
chr12	53861354	53861450
chr12	53861507	53861588
chr12	53861589	53861627
chr12	53865422	53865591
chr12	53868653	53869854
chr12	54066360	54066429
chr12	54108382	54108413
chr12	54368965	54370203
chr12	54370204	54371427
chr12	54378970	54379268
chr12	54379269	54379628
chr12	54379629	54379761
chr12	54380214	54380470
chr12	54383495	54383777
chr12	54410715	54410893
chr12	54428062	54428672
chr12	54446944	54447060
chr12	54447061	54447208
chr12	54447661	54447700
chr12	54577549	54577717
chr12	54625261	54634408
chr12	54639899	54639999
chr12	54651298	54651476
chr12	54653054	54653292
chr12	54653293	54653329
chr12	54675170	54675286
chr12	54743404	54743442
chr12	54743443	54744029
chr12	54744471	54744474
chr1	25553933	25554023
chr1	25579605	25580428
chr12	56123360	56123444
chr12	56214497	56215663
chr12	56228773	56229399
chr12	56347232	56347468
chr12	56365545	56365621
chr12	56391103	56391113
chr12	56391114	56391123
chr12	56391124	56391398
chr12	56397537	56397597
chr12	56404920	56405200
chr12	56411907	56411909
chr12	56411910	56411961
chr12	56482327	56482412
chr12	56487548	56487615
chr12	56487616	56487680
chr12	56487974	56488185
chr12	56489449	56489590
chr12	56490317	56490406
chr12	56495313	56495876
chr12	56496159	56496590
chr12	56496591	56496618
chr12	56496619	56497283
chr12	56511266	56511429
chr12	56552180	56552188
chr12	56552725	56553281
chr12	56554027	56554064
chr12	56554065	56554104
chr12	56554128	56554409
chr12	56554410	56554454
chr12	56556639	56556754
chr12	56556793	56557280
chr1	25663531	25663709
chr12	56669545	56669725
chr12	56676241	56676249
chr12	56676250	56676255
chr12	56676256	56676280
chr12	56679700	56679745
chr12	56679975	56680022
chr12	56680023	56680050
chr12	56680051	56680065
chr12	56712872	56712965
chr12	56720097	56720193
chr12	56720194	56720199
chr12	56720200	56720237
chr12	56748203	56748249
chr12	56748657	56749056
chr12	57032152	57032159
chr12	57032160	57032207
chr12	57032981	57033091
chr12	57057869	57057950
chr12	57106224	57106287
chr12	57106288	57106319
chr12	57106320	57106336
chr12	57106905	57106974
chr12	57118746	57118820
chr12	57125380	57125405
chr12	57127931	57128029
chr12	57466571	57466695
chr12	57585103	57585295
chr12	57637871	57638008
chr12	57649858	57649926
chr12	57881995	57882444
chr12	57883050	57883066
chr12	57883067	57883128
chr12	57906274	57906533
chr12	57908966	57908999
chr12	57909000	57909017
chr12	57925996	57926049
chr12	57926050	57926098
chr12	57926099	57926354
chr12	57926355	57926372
chr12	57926373	57926417
chr12	57932131	57932265
chr12	57932266	57932301
chr12	57932336	57932349
chr12	58023149	58023934
chr12	58110195	58110295
chr12	58111952	58112118
chr12	58151891	58152083
chr12	58190550	58191367
chr12	5941618	5941769
chr12	6030206	6030532
chr1	26140372	26140463
chr1	26140464	26140484
chr1	26148014	26149486
chr1	26149931	26150111
chr1	26156109	26156112
chr1	26158703	26158825
chr1	26210672	26211930
chr12	62715351	62715390
chr12	62715391	62715402
chr12	62786855	62786982
chr12	63131282	63131366
chr12	6344395	6344471
chr12	6344642	6344731
chr12	64838855	64838911
chr12	64873792	64873902
chr12	65672524	65672645
chr12	6571200	6571409
chr12	65857170	65860686
chr12	6619887	6619976
chr12	6620359	6620390
chr12	6620391	6620418
chr12	6623630	6623753
chr12	6643093	6643677
chr12	66517087	66517696
chr12	66517697	66517708
chr12	66517709	66517798
chr12	66531744	66531885
chr12	66531886	66531909
chr12	66531910	66531946
chr12	6669370	6669406
chr12	6686951	6687083
chr12	6691810	6693905
chr12	6708973	6709178
chr1	26799697	26799919
chr12	6860807	6860842
chr12	68715332	68715353
chr12	69042562	69043821
chr12	69202053	69202061
chr12	69202062	69202162
chr12	69202804	69202866
chr12	6954023	6955531
chr12	6955889	6956067
chr12	6957532	6957972
chr12	6969315	6969402
chr12	6994062	6994541
chr12	69991023	69991055
chr12	7021976	7022191
chr12	70737959	70738008
chr12	7075587	7075663
chr12	7087002	7087202
chr12	7089869	7090165
chr12	7090311	7090319
chr12	7090320	7090344
chr12	71002509	71002848
chr12	7125578	7125778
chr12	7169096	7169142
chr12	7169143	7169221
chr12	7169779	7169886
chr12	7169887	7169966
chr12	7169967	7169986
chr12	7169987	7170112
chr12	7170283	7170289
chr12	7170290	7170371
chr12	7171571	7171684
chr12	7172404	7172482
chr12	7172483	7172543
chr12	7172544	7172603
chr12	7173121	7173202
chr12	7173203	7173274
chr12	7173496	7173617
chr12	7173618	7173821
chr12	7173822	7173922
chr12	7173923	7173934
chr12	7173935	7173937
chr12	7173938	7174312
chr12	7174313	7174342
chr12	7174343	7174394
chr12	7174395	7174421
chr12	7174699	7174946
chr12	7174947	7174966
chr12	7174967	7175075
chr12	7175760	7175834
chr12	7177159	7177417
chr12	7177418	7177544
chr12	7177545	7178247
chr12	7178248	7178264
chr12	7178265	7178334
chr12	72056789	72058260
chr12	72057600	72057604
chr12	72057605	72057638
chr12	72067984	72068178
chr12	72070749	72074419
chr12	72094806	72097756
chr12	72176350	72176438
chr12	72278719	72278761
chr12	72290168	72290456
chr12	72300919	72301542
chr12	7247350	7247821
chr12	7247822	7248986
chr12	7248987	7249365
chr12	75890684	75893588
chr1	27589643	27589726
chr1	27620513	27620607
chr12	76425385	76427712
chr12	76443502	76443535
chr12	76444311	76444433
chr12	77214838	77214867
chr12	77272718	77272742
chr12	79990439	79990869
chr12	80328732	80328910
chr12	8075621	8075885
chr12	80904102	80904222
chr12	81063118	81063243
chr1	28220523	28220617
chr12	82750894	82751048
chr12	82752189	82752457
chr1	28415076	28415108
chr1	28541451	28541507
chr12	85677350	85677654
chr1	28661598	28662304
chr1	28832568	28832568
chr1	28836146	28836588
chr12	88440584	88440726
chr12	8850633	8850813
chr12	8850814	8850893
chr12	88535855	88535993
chr1	28906847	28906870
chr1	28906871	28906892
chr12	8931627	8932407
chr12	89819064	89819156
chr12	89885713	89885851
chr12	89913185	89915710
chr12	89915711	89916431
chr12	89916432	89917450
chr12	89917451	89918217
chr12	90049797	90049844
chr1	29041386	29041398
chr12	93803577	93803855
chr12	94960900	94962344
chr12	95416110	95416179
chr12	95445646	95445719
chr12	95612122	95612389
chr12	96405073	96405530
chr12	96418257	96418325
chr12	970302	970509
chr12	9707117	9707345
chr12	9847980	9848413
chr12	98937980	98938007
chr12	98938417	98938728
chr12	98993413	98993635
chr12	98993636	98993661
chr12	99038301	99038732
chr12	99093274	99093347
chr13	100914983	100915085
chr13	101288786	101288862
chr13	101288863	101288886
chr13	101288887	101288988
chr13	101747925	101748031
chr13	103525609	103525693
chr13	107142079	107145776
chr13	109853803	109853831
chr13	111082398	111082747
chr13	111082748	111082783
chr13	111082892	111082954
chr13	111125814	111125941
chr13	111154015	111154131
chr13	111156495	111156611
chr13	111164281	111164480
chr13	111294734	111294793
chr13	111294794	111294844
chr13	111530888	111532114
chr13	113176634	113176823
chr13	113200796	113201933
chr13	113505855	113506168
chr13	113834472	113834474
chr13	113841514	113841713
chr13	113841714	113842922
chr13	113883956	113884266
chr13	113884267	113884592
chr13	113959247	113960799
chr13	114107539	114107839
chr1	31811804	31811808
chr1	31840240	31840341
chr13	20237180	20237266
chr1	32045889	32046561
chr1	32049177	32050278
chr1	32051478	32052043
chr13	20663254	20665968
chr13	21720944	21721066
chr13	21721743	21723221
chr1	32502511	32502644
chr13	25458461	25458467
chr13	25460373	25460523
chr13	25887752	25887889
chr1	32653555	32653725
chr13	26792726	26792743
chr1	32683038	32683178
chr13	27825837	27825987
chr13	28239823	28239890
chr1	33065869	33066393
chr1	33086421	33086911
chr13	31190808	31191734
chr1	33134573	33134645
chr1	33134694	33134703
chr1	33134858	33134868
chr1	33134869	33134958
chr1	33138243	33138300
chr1	33138392	33138502
chr1	33145241	33145299
chr1	33145300	33145418
chr1	33145419	33145509
chr1	33145806	33146126
chr1	33146259	33151812
chr1	33160466	33161165
chr1	33161224	33161645
chr13	33012789	33012874
chr13	33016525	33016685
chr13	33016686	33017833
chr13	33344685	33344698
chr13	33350047	33352157
chr1	33502472	33502478
chr1	33502479	33502487
chr13	37574069	37574398
chr13	37576405	37576409
chr13	37596455	37596825
chr13	39586220	39586326
chr13	39613849	39615954
chr13	41828665	41828756
chr13	42245082	42245283
chr13	43597339	43597870
chr13	43643066	43643139
chr13	43681314	43683045
chr13	44732158	44732358
chr13	45780490	45781558
chr13	45781559	45781640
chr13	45964488	45964983
chr13	45964984	45965402
chr13	47349828	47351590
chr13	48615056	48615252
chr13	48619796	48621358
chr13	49771013	49771126
chr13	49840015	49840046
chr13	49840047	49840062
chr13	49854645	49854834
chr13	49951103	49951267
chr13	50509753	50509889
chr13	50618787	50618904
chr13	51503611	51503718
chr13	51522123	51522204
chr13	52726744	52726827
chr13	52992127	52992191
chr1	35318270	35320650
chr1	35321290	35321371
chr1	35321372	35321583
chr13	53226844	53226973
chr1	3552595	3553558
chr1	35644266	35644706
chr1	35644707	35644847
chr1	35644848	35646246
chr1	35653574	35653643
chr1	35653644	35653691
chr1	35654604	35654688
chr1	35654787	35654983
chr1	35998697	35999042
chr13	60554929	60554993
chr1	36070834	36070883
chr13	61060034	61060082
chr1	36215254	36215412
chr1	36319098	36319303
chr1	36833449	36833452
chr1	36898023	36898169
chr1	36927689	36927764
chr13	73345992	73346034
chr13	76100572	76100775
chr13	76104250	76104395
chr13	76111978	76111980
chr13	76111981	76111991
chr13	76111992	76112056
chr13	76134889	76135017
chr13	76140846	76140967
chr13	76140968	76140987
chr13	76141363	76141448
chr13	76210459	76210862
chr13	76432812	76434002
chr13	77581700	77581923
chr13	80094945	80095110
chr13	80125152	80125257
chr13	80126651	80126713
chr13	80126714	80127330
chr13	80127331	80130210
chr1	3811859	3812747
chr1	38341278	38341388
chr1	38433716	38433806
chr1	39353635	39353696
chr13	95228568	95228665
chr13	95235348	95235490
chr13	98009050	98009103
chr13	98642425	98642464
chr13	98642465	98642476
chr13	98649785	98649872
chr13	99056377	99059748
chr1	39913364	39913570
chr1	39946592	39946702
chr13	99498811	99499938
chr1	39990549	39990729
chr1	40029797	40029904
chr1	40207038	40207081
chr1	40214575	40214760
chr1	40309773	40309867
chr1	40531902	40531944
chr1	40532942	40532983
chr1	40562481	40562725
chr1	40723779	40723907
chr1	40723911	40724066
chr14	100595900	100596021
chr14	100604337	100604904
chr14	100604905	100605148
chr14	100744131	100744479
chr14	100762234	100762330
chr14	100803178	100803398
chr14	100808872	100808908
chr14	100809612	100809724
chr14	100813115	100813166
chr14	100820111	100820162
chr14	100820163	100820164
chr14	100826991	100826999
chr14	100847247	100848083
chr14	100950331	100950461
chr14	102231491	102233386
chr14	102515920	102516050
chr14	102516408	102516535
chr14	102549371	102549639
chr14	102550233	102550320
chr14	102550736	102550901
chr14	102551317	102551335
chr14	102552095	102552222
chr14	102552223	102552255
chr14	102552256	102552301
chr14	102552302	102552461
chr14	102552462	102552553
chr14	102701294	102701400
chr14	102809363	102809971
chr14	102809972	102810726
chr14	102813374	102813792
chr14	103404441	103404511
chr14	103592913	103593029
chr14	103800598	103800723
chr14	103805189	103805230
chr14	103923479	103923513
chr14	103923514	103923549
chr14	103933529	103934022
chr14	103946724	103946827
chr14	104201229	104201229
chr14	105236530	105236677
chr14	105239792	105239828
chr14	105239829	105239917
chr14	105243108	105243905
chr14	105954668	105954725
chr14	105958605	105958646
chr14	105963694	105963750
chr14	105963751	105963780
chr14	20811567	20811844
chr14	20841240	20841259
chr14	20852550	20852667
chr14	20915298	20915438
chr14	20917717	20919038
chr14	20923407	20923415
chr14	20924191	20924260
chr14	20925282	20925298
chr14	20925299	20925381
chr14	20925526	20925893
chr14	21491023	21491038
chr14	21491039	21491064
chr14	21678772	21679062
chr14	21826474	21826561
chr14	21828574	21828692
chr14	21969055	21969148
chr14	21969149	21969271
chr14	21978797	21979055
chr14	23058064	23058126
chr14	23078789	23078816
chr14	23079981	23080446
chr14	23236619	23236917
chr14	23299150	23299157
chr14	23299158	23299257
chr14	23374869	23375162
chr14	23440383	23441023
chr14	23442134	23442777
chr14	23444314	23444504
chr14	23536523	23537571
chr14	23537674	23537689
chr14	23564363	23564592
chr14	23564593	23564823
chr14	23741666	23744695
chr14	23745935	23746152
chr14	23746153	23746396
chr14	23766077	23767460
chr14	23778040	23778141
chr14	24029521	24029627
chr14	24569204	24569357
chr14	24569358	24569422
chr14	24592287	24592383
chr14	24607405	24607472
chr14	24614919	24614949
chr14	24614950	24614961
chr14	24614962	24614981
chr14	24624623	24624721
chr14	24624876	24624901
chr14	24652182	24652367
chr14	24652989	24653104
chr14	24653504	24653624
chr14	24653882	24653969
chr14	24654389	24654518
chr14	24654665	24654773
chr14	24655335	24655388
chr14	24655493	24655657
chr14	24656084	24656185
chr14	24656606	24656696
chr14	24656697	24656736
chr14	24657758	24657844
chr14	24663881	24664036
chr14	24683596	24683601
chr14	24683602	24683697
chr14	24782517	24783119
chr14	24783162	24783905
chr14	24785099	24785164
chr14	24906242	24906631
chr1	42929329	42929561
chr14	31119771	31119832
chr14	31119833	31119856
chr14	31145332	31145839
chr14	31424826	31424899
chr1	43148827	43149036
chr14	31582483	31582636
chr14	31585442	31585526
chr14	31597818	31597907
chr14	31642731	31643012
chr14	31762073	31762818
chr14	31771501	31771725
chr14	31814293	31814406
chr14	31814407	31814482
chr14	31844022	31844157
chr14	31844158	31844174
chr14	31855626	31855733
chr14	31915242	31916197
chr14	31916455	31916595
chr14	31916911	31917367
chr14	31917368	31917660
chr14	31926489	31926582
chr1	43282425	43282475
chr14	35008462	35008760
chr14	35240717	35240865
chr14	35591928	35591964
chr14	35592711	35593437
chr14	35735933	35736081
chr14	35739607	35739802
chr14	35742897	35743166
chr14	35747759	35747838
chr14	35762159	35762483
chr14	35777200	35777294
chr14	35778120	35778201
chr14	35782266	35783566
chr1	43634610	43634699
chr14	37892060	37892154
chr14	38151963	38152169
chr1	43829442	43829506
chr1	43829507	43829545
chr1	43871954	43872564
chr1	43905029	43905113
chr1	43906885	43907051
chr14	39648528	39648666
chr14	39651513	39651954
chr14	39734495	39734495
chr14	39734496	39734512
chr14	39734513	39734625
chr14	39771333	39771453
chr14	39787148	39787215
chr1	44054402	44054671
chr1	44497059	44497101
chr14	45403318	45403761
chr14	45468566	45468700
chr14	45565962	45566069
chr14	45583386	45583460
chr14	45600004	45600464
chr1	44877794	44878369
chr14	50067130	50067290
chr14	50247421	50247493
chr14	50298925	50298971
chr14	50304857	50304924
chr14	50459496	50459591
chr14	50459721	50459852
chr14	50576255	50576431
chr14	50596679	50596720
chr14	50768735	50768886
chr14	50778866	50778872
chr14	50778873	50778886
chr14	50915551	50917318
chr14	50952296	50952360
chr1	45101825	45101834
chr14	51186538	51188214
chr14	51223210	51225348
chr14	51258768	51258979
chr14	51378874	51379021
chr14	51383734	51383823
chr14	51389955	51390686
chr1	45206585	45206679
chr1	45243286	45243409
chr1	45279802	45281257
chr14	52957557	52957723
chr14	52985890	52986011
chr14	53003437	53003511
chr14	53106634	53109933
chr14	53112872	53112909
chr14	53112910	53112969
chr14	53130519	53130565
chr14	53133095	53133213
chr14	53325095	53325268
chr14	53327753	53328021
chr14	53345300	53345407
chr1	45452269	45452271
chr1	45470479	45471260
chr1	45477884	45477887
chr1	45477888	45477917
chr1	45477918	45477923
chr1	45477924	45477929
chr1	45477930	45477936
chr1	45477937	45477939
chr1	45481065	45481077
chr14	55034637	55034830
chr14	55625240	55625459
chr14	56094630	56094746
chr14	56104060	56104082
chr14	56113691	56113725
chr14	56114807	56114833
chr14	56142553	56142636
chr14	56145070	56145162
chr14	57700706	57700750
chr14	57734965	57735158
chr14	58678010	58678110
chr14	58678111	58678117
chr14	58718842	58718960
chr14	58724800	58725172
chr14	58758353	58758425
chr14	58875321	58875365
chr14	58875366	58875381
chr14	58894990	58895181
chr1	45974468	45975104
chr14	59820594	59820657
chr14	59942810	59942829
chr1	46016638	46016738
chr1	46016739	46016739
chr14	60581418	60581597
chr1	46072993	46073167
chr1	46073337	46073644
[truncated: 5,143 more rows]
