# Supplementary material for: RNA editing by ADAR1 leads to context-dependent transcriptome-wide changes in RNA secondary structure
Source: Nat Commun. 2017 Nov 13;8:1440. doi: 10.1038/s41467-017-01458-8 (PMC5682290; doi:10.1038/s41467-017-01458-8)
Supplement: Supplementary file 13 — Supplementary Data 11 [file 41467_2017_1458_MOESM13_ESM.xlsx]

## Sheet: Supplementary Data 11
Supplementary Data 11- edited regions significantly changed between edited and pre-edited versions
sites which are included in dbSNP as genomic snps or that are sourced from alignment errors were removed.
poorly annotated (not in refseq genes) regions are marked as "---" in the annotation columns. If more than one annotation is found for a region, the annotations will be seperated by ";"
#chrom:start-end(hg19)	genomic_position_of_editing_site(hg19)	region_in_the_gene(5utr,cds,3utr,intron)	refseq_id	gene_symbol
chr19:58384479-58384579	chr19.58384529	cds_exon	NM_001144989	ZNF814
chr19:58384478-58384578	chr19.58384528	cds_exon	NM_001144989	ZNF814
chr4:39551019-39551119	chr4.39551069	intron;intron	NR_047679;NR_106996	UGDH-AS1;MIR1273H
chr19:13223142-13223242	chr19.13223192	intron	NM_001142554	TRMT1
chr3:176901484-176901584	chr3.176901534	intron	NM_024665	TBL1XR1
chr2:191857940-191858040	chr2.191857990	intron	NM_007315	STAT1
chr2:191857929-191858029	chr2.191857979	intron	NM_007315	STAT1
chr3:156259357-156259457	chr3.156259407	3utr_exon	NM_007107	SSR3
chr5:121364131-121364231	chr5.121364181	3utr_exon	NM_152546	SRFBP1
chr17:20217800-20217900	chr17.20217850	3utr_exon	NM_001243439	SPECC1
chr16:69338773-69338873	chr16.69338823	3utr_exon	NM_006750	SNTB2
chr16:69338756-69338856	chr16.69338806	3utr_exon	NM_006750	SNTB2
chr2:55779542-55779642	chr2.55779592	intron	NM_020463	SMEK2
chr5:40834615-40834715	chr5.40834665	cds_exon	NM_000997	RPL37
chr8:99055835-99055935	chr8.99055885	intron	NM_000989	RPL30
chr8:99055861-99055961	chr8.99055911	intron	NM_000989	RPL30
chr1:178380793-178380893	chr1.178380843	intron	NM_170692	RASAL2
chr2:26279657-26279757	chr2.26279707	intron	NM_016131	RAB10
chr18:12725510-12725610	chr18.12725560	3utr_exon	NM_020232	PSMG2
chr17:61909045-61909145	chr17.61909095	cds_exon	NM_001199163	PSMC5
chr1:36067699-36067799	chr1.36067749	3utr_exon	NM_001199779	PSMB2
chr5:57750685-57750785	chr5.57750735	intron	NM_006622	PLK2
chr15:55616293-55616393	chr15.55616343	intron	NM_004855	PIGB
chr19:18479154-18479254	chr19.18479204	3utr_exon	NM_017712	PGPEP1
chr4:57326186-57326286	chr4.57326236	3utr_exon	NM_006452	PAICS
chr4:57326200-57326300	chr4.57326250	3utr_exon	NM_006452	PAICS
chr4:57326109-57326209	chr4.57326159	3utr_exon	NM_006452	PAICS
chr4:57326212-57326312	chr4.57326262	3utr_exon	NM_006452	PAICS
chr11:3759741-3759841	chr11.3759791	intron	NM_005387	NUP98
chr2:203163707-203163807	chr2.203163757	intron	NM_015934	NOP58
chr14:50301230-50301330	chr14.50301280	intron	NM_004713	NEMF
chr14:50301223-50301323	chr14.50301273	intron	NM_004713	NEMF
chr11:77780055-77780155	chr11.77780105	3utr_exon;3utr_exon;intron;intron;intron;intron	NM_001204055;NM_001204054;NM_001203262;NM_001203260;NM_001203261;NR_046948	NDUFC2;NDUFC2;NDUFC2-KCTD14;NDUFC2-KCTD14;NDUFC2-KCTD14;RNU6-83P
chr11:77780101-77780201	chr11.77780151	3utr_exon;3utr_exon;intron;intron;intron;intron	NM_001204055;NM_001204054;NM_001203262;NM_001203260;NM_001203261;NR_046948	NDUFC2;NDUFC2;NDUFC2-KCTD14;NDUFC2-KCTD14;NDUFC2-KCTD14;RNU6-83P
chr11:77780061-77780161	chr11.77780111	3utr_exon;3utr_exon;intron;intron;intron;intron	NM_001204055;NM_001204054;NM_001203262;NM_001203260;NM_001203261;NR_046948	NDUFC2;NDUFC2;NDUFC2-KCTD14;NDUFC2-KCTD14;NDUFC2-KCTD14;RNU6-83P
chr11:77780022-77780122	chr11.77780072	3utr_exon;3utr_exon;intron;intron;intron;intron	NM_001204055;NM_001204054;NM_001203262;NM_001203260;NM_001203261;NR_046948	NDUFC2;NDUFC2;NDUFC2-KCTD14;NDUFC2-KCTD14;NDUFC2-KCTD14;RNU6-83P
chr11:77780033-77780133	chr11.77780083	3utr_exon;3utr_exon;intron;intron;intron;intron	NM_001204055;NM_001204054;NM_001203262;NM_001203260;NM_001203261;NR_046948	NDUFC2;NDUFC2;NDUFC2-KCTD14;NDUFC2-KCTD14;NDUFC2-KCTD14;RNU6-83P
chr11:77780175-77780275	chr11.77780225	3utr_exon;3utr_exon;intron;intron;intron;intron	NM_001204055;NM_001204054;NM_001203262;NM_001203260;NM_001203261;NR_046948	NDUFC2;NDUFC2;NDUFC2-KCTD14;NDUFC2-KCTD14;NDUFC2-KCTD14;RNU6-83P
chr1:149035355-149035455	chr1.149035405	intron	NR_104217	NBPF25P
chr18:55285839-55285939	chr18.55285889	intron	NM_004539	NARS
chr2:99812737-99812837	chr2.99812787	3utr_exon;intron	NM_145212;NR_028356	MRPL30;MRPL30
chr3:37085239-37085339	chr3.37085289	intron	NM_001167619	MLH1
chr12:69236970-69237070	chr12.69237020	3utr_exon	NM_002392	MDM2
chr12:69237023-69237123	chr12.69237073	3utr_exon	NM_002392	MDM2
chr12:69237459-69237559	chr12.69237509	3utr_exon	NM_002392	MDM2
chr12:69236969-69237069	chr12.69237019	3utr_exon	NM_002392	MDM2
chr12:69236971-69237071	chr12.69237021	3utr_exon	NM_002392	MDM2
chr12:69237598-69237698	chr12.69237648	3utr_exon	NM_002392	MDM2
chr12:69237476-69237576	chr12.69237526	3utr_exon	NM_002392	MDM2
chr12:69237006-69237106	chr12.69237056	3utr_exon	NM_002392	MDM2
chr12:69237479-69237579	chr12.69237529	3utr_exon	NM_002392	MDM2
chr8:48890059-48890159	chr8.48890109	3utr_exon	NM_005914	MCM4
chr19:4107087-4107187	chr19.4107137	intron	NM_030662	MAP2K2
chrX:77084010-77084110	chrX.77084060	3utr_exon	NM_032121	MAGT1
chrX:77083938-77084038	chrX.77083988	3utr_exon	NM_032121	MAGT1
chr17:16344931-16345031	chr17.16344981	3utr_exon;intron;intron;intron;intron	NR_027167;NR_027178;NR_027176;NR_027175;NR_045023	LRRC75A-AS1;LRRC75A-AS1;LRRC75A-AS1;LRRC75A-AS1;LRRC75A-AS1
chr4:186287868-186287968	chr4.186287918	3utr_exon	NM_018409	LRP2BP
chr2:198352577-198352677	chr2.198352627	cds_exon	NM_002156	HSPD1
chr4:144796963-144797063	chr4.144797013	intron;intron	NM_198682;NM_002102	GYPE;GYPE
chr8:30536609-30536709	chr8.30536659	3utr_exon	NM_001195102	GSR
chr8:30536028-30536128	chr8.30536078	3utr_exon	NM_001195102	GSR
chr8:30536101-30536201	chr8.30536151	3utr_exon	NM_001195102	GSR
chr3:6709929-6710029	chr3.6709979	intron	NR_110123	GRM7-AS3
chr12:133346578-133346678	chr12.133346628	3utr_exon	NM_005895	GOLGA3
chrX:54589724-54589824	chrX.54589774	3utr_exon	NM_019067	GNL3L
chr1:1803453-1803553	chr1.1803503	intron;intron	NM_002074;NM_001282539	GNB1;GNB1
chr12:117467421-117467521	chr12.117467471	3utr_exon	NM_153348	FBXW8
chr14:55765747-55765847	chr14.55765797	intron;intron	NM_017943;NM_152231	FBXO34;FBXO34
chr18:692394-692494	chr18.692444	intron	NM_001126123	ENOSF1
chrX:24095170-24095270	chrX.24095220	3utr_exon	NM_001415	EIF2S3
chr22:41995586-41995686	chr22.41995636	3utr_exon	NM_015704	DESI1
chr22:41995574-41995674	chr22.41995624	3utr_exon	NM_015704	DESI1
chr22:41995549-41995649	chr22.41995599	3utr_exon	NM_015704	DESI1
chr19:14523938-14524038	chr19.14523988	cds_exon;3utr_exon	NM_005804;NR_046366	DDX39A;DDX39A
chr7:65619187-65619287	chr7.65619237	3utr_exon;3utr_exon	NM_014478;NR_024548	CRCP;CRCP
chr1:113198160-113198260	chr1.113198210	intron	NM_006135	CAPZA1
chr1:113198183-113198283	chr1.113198233	intron	NM_006135	CAPZA1
chr1:113198174-113198274	chr1.113198224	intron	NM_006135	CAPZA1
chr21:47741814-47741914	chr21.47741864	intron;intron	NM_058180;NM_001286477	C21orf58;C21orf58
chr1:220231225-220231325	chr1.220231275	3utr_exon;intron	NM_001286150;NR_002753	BPNT1;RNU5F-1
chr1:220231213-220231313	chr1.220231263	3utr_exon;intron	NM_001286150;NR_002753	BPNT1;RNU5F-1
chr1:220231248-220231348	chr1.220231298	3utr_exon;intron	NM_001286150;NR_002753	BPNT1;RNU5F-1
chr1:220231356-220231456	chr1.220231406	3utr_exon;intron	NM_001286150;NR_002753	BPNT1;RNU5F-1
chr1:220231280-220231380	chr1.220231330	3utr_exon;intron	NM_001286150;NR_002753	BPNT1;RNU5F-1
chr1:220231302-220231402	chr1.220231352	3utr_exon;intron	NM_001286150;NR_002753	BPNT1;RNU5F-1
chr14:23442064-23442164	chr14.23442114	3utr_exon	NM_198086	AJUBA
chr14:23442059-23442159	chr14.23442109	3utr_exon	NM_198086	AJUBA
chr14:23442091-23442191	chr14.23442141	3utr_exon	NM_198086	AJUBA
chr14:23442065-23442165	chr14.23442115	3utr_exon	NM_198086	AJUBA
chr14:23442072-23442172	chr14.23442122	3utr_exon	NM_198086	AJUBA
chr7:17384830-17384930	chr7.17384880	3utr_exon	NM_001621	AHR
chr17:73940909-73941009	chr17.73940959	3utr_exon	NM_004035	ACOX1
chr1:168220485-168220585	chr1.168220535	---	---	---
chr1:168220429-168220529	chr1.168220479	---	---	---
chr1:168220487-168220587	chr1.168220537	---	---	---
chr6:166313279-166313379	chr6.166313329	---	---	---
chr4:49652492-49652592	chr4.49652542	---	---	---
chr1:168220439-168220539	chr1.168220489	---	---	---
chr11:93467930-93468030	chr11.93467980	---	---	---
chrM:11751-11851	chrM.11801	---	---	---
chr12:113827878-113827978	chr12.113827928	---	---	---
chr3:128597514-128597614	chr3.128597564	---	---	---
chrM:10547-10647	chrM.10597	---	---	---
chr2:32534345-32534445	chr2.32534395	---	---	---
chr6:42997529-42997629	chr6.42997579	---	---	---
chr12:113827883-113827983	chr12.113827933	---	---	---
chr6:42997543-42997643	chr6.42997593	---	---	---
chr11:93468036-93468136	chr11.93468086	---	---	---
chr6:166313253-166313353	chr6.166313303	---	---	---
chr6:42997528-42997628	chr6.42997578	---	---	---
chr12:113827897-113827997	chr12.113827947	---	---	---
chr6:42997508-42997608	chr6.42997558	---	---	---
chr10:42374161-42374261	chr10.42374211	---	---	---
chr12:113827876-113827976	chr12.113827926	---	---	---
chr4:88814076-88814176	chr4.88814126	---	---	---
chr19:11256639-11256739	chr19.11256689	---	---	---
chr11:93468048-93468148	chr11.93468098	---	---	---
