# Supplementary material for: RNA editing by ADAR1 leads to context-dependent transcriptome-wide changes in RNA secondary structure
Source: Nat Commun. 2017 Nov 13;8:1440. doi: 10.1038/s41467-017-01458-8 (PMC5682290; doi:10.1038/s41467-017-01458-8)
Supplement: Supplementary file 14 — Supplementary Data 12 [file 41467_2017_1458_MOESM14_ESM.xlsx]

## Sheet: Supplementary Data 12
Supplementary Data 12
# table of the calculated DS/(DS+SS) ratios for each transcript longer > 100 bases, read starts >256, with both replicates in the same direction and average DS/(DS+SS) difference between KD and control is > 0.02 or <-0.02. Also, RPKM values for the differnt data sets are included here.
Gene_symbol	RefSeq_ID	UCSC_ID	control1_ratio	kd1_ratio	control2_ratio	kd2_ratio	KD_avg_minus_Control_avg	SWE/DSWE(1=SWE,-1=DSWE)	gene_symbol	PARS_CON_1	PARS_CON_2	PARS_KD_1	PARS_KD_2	RIBO_CON_2	RIBO_KD_2	ribo_control	ribo_kd	RNAseq_control	RNAseq_kd
EIF3H	NM_003756	uc003yoa.3	0.665049	0.762673	0.711048	0.80618	0.192756	-1	EIF3H	166.447	142.797	170.437	184.378	102.202	143.162	164.632	223.923	193.739	213.876
SLMO2	NM_016045	uc002yam.3	0.640777	0.675214	0.639066	0.691765	0.0871359	-1	ATP5E;SLMO2;SLMO2-ATP5E	122.217	112.292	127.195	112.878	76.5884	145.29	71.595	64.5095	47.4682	37.2037
NDUFA5	NM_005000	uc003vks.3	0.57868	0.75	0.611111	0.7109	0.271109	-1	NDUFA5	91.0683	115.886	181.828	174.565	6.01881	14.2173	5.18367	10.1055	3.45311	3.60916
HSP90AB1	NM_001271970	uc031sor.1	0.598303	0.635802	0.567791	0.572222	0.0419312	-1	HSP90AB1	645.087	739.663	702.041	959.025	159.141	283.766	574.019	648.621	487.969	488.793
SFXN4	NM_213649	uc001leb.3	0.575342	0.674286	0.557692	0.575758	0.117009	-1	SFXN4	20.2467	20.1135	37.0634	42.757	7.37174	14.978	15.9189	20.0051	10.7724	12.9736
AIMP1	NM_001142415	uc011cfg.2	0.68	0.748603	0.64375	0.716667	0.14152	-1	AIMP1	23.767	24.9234	24.4728	28.1902	4.37569	7.40275	21.4576	16.0564	3.94871	2.6226
TIMMDC1	NM_016589	uc003ecn.3	0.47993	0.509881	0.458182	0.476923	0.0486925	-1	TIMMDC1	338.373	293.976	246.226	260.577	24.5588	32.3652	57.3727	41.5654	46.9308	36.6135
HMGB2	NM_001130689	uc011ckc.1	0.497872	0.550984	0.434263	0.456929	0.0757774	-1	HMGB2	371.91	605.742	897.107	1138.21	26.0342	66.6569	66.2267	83.1285	61.7141	68.166
RPS21	NM_001024	uc002ycr.3	0.530744	0.611296	0.461017	0.52443	0.143964	-1	RPS21	5709.17	5595.97	6861.27	6654.31	1427.19	1867.9	639.123	614.888	654.781	502.294
ZFYVE16	NM_014733	uc003kgq.4	0.739535	0.779817	0.808219	0.855263	0.0873256	-1	ZFYVE16	18.9744	21.6713	18.537	17.9152	2.33287	4.25918	8.20264	6.70188	0.81568	0.696493
RPL35A	NM_000996	uc003fyr.3	0.735736	0.835777	0.727273	0.847826	0.220595	-1	RPL35A	3508.41	3059.25	4482.66	5596.4	304.679	677.485	461.621	521.821	701.586	690.271
EIF2AK2	NM_001135651	uc010fac.3	0.610909	0.638021	0.549587	0.617647	0.095172	-1	EIF2AK2	44.7061	44.3876	69.1682	54.8898	6.09499	10.2392	10.1705	24.9069	2.51453	4.07582
RIN2	NM_001242581	uc002wro.2	0.738095	0.793548	0.6875	0.708333	0.0762865	-1	RIN2	17.9929	27.5464	28.7193	31.1255	8.61356	7.56481	7.79938	7.74059	4.78292	4.59767
PSPH	NM_004577	uc003trh.3	0.630631	0.726218	0.654255	0.694362	0.135694	-1	PSPH	35.4593	30.177	82.3657	73.0044	13.2141	31.2135	19.4418	19.8331	16.5882	22.2554
IFIT3	NM_001031683	uc001kgg.3	0.602273	0.609467	0.557214	0.584	0.0339808	-1	IFIT3	28.4543	42.2554	27.0597	29.424	2.57501	2.78429	17.9346	33.6387	17.4001	31.2176
CD55	NM_001114752	uc001hfr.4	0.520362	0.585586	0.535756	0.553285	0.0827521	-1	CD55	308.443	245.463	244.533	194.703	93.2564	175.504	319.844	351.834	167.221	184.888
RPLP1	NM_001003	uc002asd.1	0.679365	0.694611	0.642424	0.673846	0.0466676	-1	RPLP1	555.033	684.542	718.404	849.363	1180.84	1375.67	294.239	209.977	2376.03	3050.28
RPL23	NM_000978	uc002hqx.1	0.551839	0.568493	0.560403	0.599278	0.055529	-1	RPL23;SNORA21	965.676	619.33	841.839	633.116	269.151	376.552	415.88	451.252	380.383	290.736
KIF11	NM_004523	uc001kic.3	0.744828	0.813008	0.751908	0.775449	0.0917212	-1	KIF11	25.3139	25.0184	46.3413	37.7883	7.52647	14.329	16.6137	26.6395	4.66574	5.58649
RPS27	NM_001030	uc001fdv.3	0.635246	0.698413	0.633188	0.669355	0.0993339	-1	RPS27	17.2568	17.7497	17.4614	22.3142	1360.66	2091.97	22.8909	38.54	5.38604	4.90397
SLC7A11	NM_014331	uc021xrw.1	0.629058	0.637266	0.58629	0.619624	0.0415406	-1	SLC7A11	65.0532	100.945	47.6793	65.656	6.38529	7.06444	12.8185	5.0934	1.99593	0.764239
MED6	NM_005466	uc001xmf.3	0.614583	0.679654	0.574586	0.646739	0.137224	-1	MED6	92.4318	113.248	133.616	148.073	4.25436	11.1372	38.111	25.4277	10.1934	9.70394
SORD	NM_003104	uc001zul.4	0.615894	0.629213	0.494845	0.563636	0.0821104	-1	SORD	8.4396	6.18628	9.44297	9.69281	4.4653	7.60413	9.35717	9.82713	10.3782	13.2384
TMEM14B	NM_030969	uc003mzk.4	0.811688	0.823529	0.818919	0.851003	0.043925	-1	TMEM14B	137.486	84.9932	76.8817	68.6785	50.1567	69.7258	60.9628	61.5288	28.8965	21.6251
SUPT16H	NM_007192	uc001wao.2	0.612613	0.641725	0.569177	0.598549	0.0584848	-1	SUPT16H	43.2921	45.1916	82.3141	81.0632	13.5564	22.3695	34.307	42.2565	20.7727	20.0702
SIAH2	NM_005067	uc003eyi.3	0.676768	0.700599	0.617021	0.65625	0.0630598	-1	SIAH2	20.3989	23.9797	33.7216	37.4056	17.574	17.6154	6.13335	8.42414	23.2681	27.669
PHGDH	NM_006623	uc001ehz.3	0.613235	0.64691	0.593804	0.610212	0.0500831	-1	PHGDH	249.558	202.836	350.648	439.069	89.4607	170.029	142.053	137.095	132.702	134.526
IL18	NM_001562	uc001pnb.2	0.744828	0.761111	0.741379	0.769231	0.044135	-1	IL18	57.2789	46.2858	71.8864	66.5719	4.98506	11.6	38.5273	79.4533	6.33599	10.9954
ARF5	NM_001662	uc003vmb.2	0.901679	0.940898	0.888889	0.889241	0.0395713	-1	ARF5	347.158	238.296	305.726	220.592	81.0013	83.8405	86.1384	74.0559	151.59	136.484
FOS	NM_005252	uc001xrn.3	0.784615	0.838658	0.775161	0.824	0.102882	-1	FOS	447.41	336.946	444.104	498.774	2.92852	5.78018	3.72321	8.90795	6.87182	8.77396
TIMP2	NM_003255	uc002jwf.3	0.683871	0.79346	0.76399	0.792564	0.138162	-1	LOC100653515;TIMP2	21.5567	36.8316	45.73	73.4744	17.9365	16.7829	25.186	30.2058	71.2311	102.444
BRK1	NM_018462	uc003bvb.3	0.575	0.665072	0.567708	0.611765	0.134128	-1	BRK1	204.267	199.973	225.012	217.418	47.3418	59.0447	49.5336	44.1958	60.6283	60.6021
RBBP4	NM_005610	uc001bvr.3	0.421348	0.637168	0.487654	0.643836	0.372001	-1	RBBP4	15.2943	17.7796	25.9477	25.7293	8.10715	12.1345	12.9018	15.2731	4.68808	5.10687
ATP5G2	NM_005176	uc001sec.3	0.60515	0.649123	0.563574	0.591667	0.0720654	-1	ATP5G2	72.1404	114.891	68.0543	117.998	201.796	219.686	276.251	286.007	223.829	195.19
TAF1A	NM_001201536	uc009xdz.2	0.648148	0.734043	0.656566	0.693333	0.122662	-1	TAF1A	21.8468	24.6082	21.2329	20.3675	0.659668	0.911416	4.40305	3.12133	0.473602	0.624014
NUS1	NM_138459	uc003pxw.3	0.553903	0.603774	0.480583	0.503448	0.072736	-1	NUS1	5.36509	5.16692	6.71714	5.09497	2.56679	5.27628	0.208932	0.592449	2.48227	2.6856
SRRT	NM_015908	uc003uwy.2	0.724138	0.767635	0.743215	0.771855	0.0721369	-1	SRRT	37.4191	79.3361	53.0014	91.4067	19.277	23.3217	55.3335	45.1336	127.445	122.574
MTO1	NM_133645	uc003pgy.4	0.8	0.854167	0.734756	0.75188	0.0712903	-1	MTO1	126.705	146.129	122.802	137.177	9.0697	9.99811	21.5744	16.6638	11.8155	8.96794
NCAPD2	NM_014865	uc001qoo.2	0.530337	0.55292	0.505285	0.533333	0.0506306	-1	NCAPD2;SCARNA10	32.5739	36.9704	37.6735	43.4779	30.0589	31.2489	67.0731	62.7969	61.8723	51.1801
TFDP1	NM_007111	uc001vtw.3	0.503254	0.555556	0.5	0.531017	0.0833191	-1	TFDP1	51.5769	62.4302	56.3645	62.4862	39.4328	36.1152	17.8946	15.3284	71.4139	68.6978
EIF3F	NM_003754	uc001mfw.3	0.565421	0.597668	0.581818	0.592593	0.0430215	-1	EIF3F	18.7919	17.5342	32.6083	36.8896	19.3923	31.4239	29.5628	40.7814	35.6267	57.803
CLIC4	NM_013943	uc001bjo.2	0.51	0.553279	0.463415	0.494774	0.0746376	-1	CLIC4	16.5488	11.2538	37.1611	27.1889	16.8999	29.1633	11.3254	18.4658	6.03002	12.9077
LTBR	NM_002342	uc001qny.2	0.533784	0.578947	0.485915	0.56	0.119248	-1	LTBR	25.28	33.4841	34.2649	46.6623	25.8766	30.8137	44.3721	50.7346	119.961	160.823
CHEK2	NM_001005735	uc003adt.1	0.42623	0.510204	0.544118	0.558824	0.0986805	-1	CHEK2	10.3542	12.3619	13.1929	14.8046	2.57826	6.1349	6.69239	11.8606	7.15174	8.05093
UBL5	NM_001048241	uc002mmi.2	0.686747	0.717391	0.668033	0.702439	0.0650506	-1	UBL5	232.708	229.124	165.302	187.633	104.281	129.2	238.317	148.831	128.077	103.357
H2AFX	NM_002105	uc001pvg.3	0.420561	0.475309	0.44375	0.486486	0.0974844	-1	H2AFX	27.4769	52.6826	45.6737	75.8061	61.2082	69.6895	61.7859	49.1634	144.183	209.229
EBNA1BP2	NM_001159936	uc010ojx.2	0.763598	0.802	0.727984	0.761905	0.0723221	-1	EBNA1BP2	446.966	492.38	460.45	497.917	37.0219	63.8116	89.3016	97.9942	142.243	121.44
RPS6	NM_001010	uc003znv.1	0.651446	0.676012	0.614551	0.641935	0.0519509	-1	RPS6	1524.29	1225.72	1383.52	1332.72	853.088	1158.09	401.008	357.276	1177.4	988.142
FAM32A	NM_014077	uc002ndt.3	0.583505	0.589583	0.357968	0.412698	0.0608089	-1	FAM32A	312.792	459.311	333.746	470.432	40.0838	40.7466	9.01061	16.2148	91.2438	90.1675
ERGIC2	NM_016570	uc001riv.3	0.419525	0.510121	0.495468	0.525822	0.12095	-1	ERGIC2	257.654	178.975	150.816	102.725	12.5321	20.8245	37.3023	32.4536	5.72004	3.81872
GGCT	NM_024051	uc003tba.3	0.539394	0.60241	0.55618	0.574586	0.0814216	-1	GGCT	48.5232	60.0654	74.8581	84.0922	18.1563	37.3143	23.48	24.1621	23.1077	24.015
SET	NM_001248000	uc022bol.1	0.608124	0.627197	0.544053	0.592593	0.0676125	-1	SET	66.5399	88.4348	104.664	116.834	48.2969	68.7761	30.84	34.8563	87.7526	121.341
DNAJC9	NM_015190	uc001jtr.3	0.471616	0.553892	0.539906	0.574219	0.116589	-1	DNAJC9	58.2975	53.9503	91.6894	90.933	19.0575	22.8582	11.8815	20.8093	34.6837	46.9921
THOC1	NM_005131	uc002kkj.4	0.469799	0.535088	0.527607	0.54386	0.0815413	-1	THOC1	40.9483	49.2708	66.2569	69.1307	2.98101	4.70703	10.4224	15.1127	5.01462	4.24702
LSM5	NM_012322	uc003tct.2	0.846774	0.907609	0.918478	0.928105	0.0704608	-1	LSM5	31.7799	42.2594	39.1594	42.7278	7.09721	10.9518	8.9206	5.8877	1.2558	0.99356
RPL11	NM_000975	uc001bhk.3	0.551724	0.639423	0.53717	0.56691	0.117439	-1	RPL11	1718.97	2003.74	2243.93	2306.86	607.577	742.385	497.416	510.961	1539.88	1668.09
PHF6	NM_032458	uc004exk.3	0.428571	0.505747	0.459459	0.5	0.117716	-1	PHF6	15.2849	14.1604	11.3107	8.82021	5.97491	9.60288	11.3944	10.5296	4.17821	2.80989
DMKN	NM_033317	uc002nzm.4	0.871429	0.888889	0.861111	0.904762	0.0611111	-1	DMKN	27.0649	26.9401	32.3005	39.3399	6.40804	5.7384	3.96032	4.77271	14.2219	16.4595
TTC7A	NM_020458	uc002rvo.3	0.617117	0.620397	0.636	0.689769	0.0570485	-1	TTC7A	20.8967	30.7365	33.6454	42.9076	12.5202	10.1431	6.64746	5.3856	24.2362	24.6135
DPM1	NM_003859	uc002xvw.1	0.625	0.67013	0.627346	0.664516	0.0823002	-1	DPM1	570.893	507.035	630.743	450.122	14.0841	38.1238	73.8624	73.4416	12.2408	13.1206
SLC25A16	NM_152707	uc001joi.3	0.45	0.575646	0.47541	0.524038	0.174274	-1	SLC25A16	57.0174	77.0991	120.896	125.96	3.88569	6.84958	2.683	4.75496	1.27898	1.57698
QKI	NM_006775	uc003qui.3	0.47619	0.576779	0.573913	0.613497	0.140172	-1	QKI	10.5761	12.1976	24.8253	24.57	2.35426	4.19295	1.96423	3.17652	1.12991	2.21326
HAX1	NM_006118	uc001fes.3	0.644524	0.64881	0.552688	0.608889	0.060486	-1	HAX1	223.459	221.022	189.241	242.033	99.8029	96.9819	70.7039	45.2911	184.775	161.213
ETHE1	NM_014297	uc002owp.3	0.617284	0.708861	0.680851	0.732394	0.14312	-1	ETHE1	31.0583	24.8985	32.1407	39.5041	12.8126	21.1564	46.9316	28.8339	30.1099	38.2578
KXD1	NM_024069	uc002njo.3	0.653465	0.695205	0.689655	0.70082	0.0529046	-1	KXD1	137.365	197.864	147.992	196.565	33.8488	22.4888	11.7286	14.8784	97.7401	95.928
XRCC6	NM_001469	uc003bao.1	0.683864	0.792165	0.742009	0.795756	0.162048	-1	XRCC6	274.764	224.711	188.68	257.806	66.8756	93.9568	174.217	136.187	212.899	152.706
FAM136A	NM_032822	uc002sgq.4	0.514706	0.552147	0.507143	0.531835	0.0621337	-1	FAM136A	97.5508	97.8556	126.507	122.248	12.8237	20.7089	15.0067	9.06223	20.5709	24.0707
SLC25A24	NM_013386	uc001dvn.5	0.607656	0.709677	0.62069	0.66967	0.151002	-1	SLC25A24	164.251	133.993	203.854	140.803	5.79648	13.7133	20.6697	16.9071	5.81733	7.17059
PIGO	NM_032634	uc003zwd.3	0.666667	0.706422	0.653061	0.662162	0.0488563	-1	PIGO	15.1792	15.2353	13.7604	16.6392	8.00792	10.6688	25.532	21.1444	17.6979	13.5584
POLDIP3	NM_032311	uc003bcu.3	0.322981	0.394286	0.305882	0.365385	0.130807	-1	POLDIP3	28.7244	35.4798	34.6891	43.9406	18.3981	18.1567	16.3735	21.1416	34.3942	40.4834
GYS1	NM_002103	uc002plp.3	0.53271	0.603261	0.551724	0.57037	0.0891968	-1	GYS1	14.3048	16.7862	21.0977	22.4167	25.7854	26.547	41.9168	43.49	72.9637	88.3171
PCNA	NM_182649	uc002wlp.3	0.608696	0.665871	0.595642	0.65097	0.112503	-1	PCNA	501.355	427.353	453.909	371.021	95.583	224.906	408.839	382.156	112.953	106.674
TAF15	NM_139215	uc002hkd.4	0.305085	0.394977	0.330296	0.410256	0.169853	-1	TAF15	302.357	338.627	449.304	521.903	29.8984	50.188	128.223	104.78	643.948	548.607
DAZAP2	NM_001136266	uc010snd.2	0.547582	0.596552	0.493892	0.512035	0.067113	-1	DAZAP2	100.314	109.287	91.6855	96.2846	21.964	31.7575	58.5271	61.2279	45.6798	45.2656
TCEAL3	NM_032926	uc004ekr.3	0.513514	0.571429	0.568627	0.612903	0.102191	-1	TCEAL3	14.3147	20.4669	26.8464	34.9437	4.81505	4.80466	6.24921	10.1259	53.9925	60.2599
ZNRF2	NM_147128	uc003tat.3	0.416244	0.51773	0.35119	0.473684	0.223981	-1	MIR550A1;ZNRF2	65.5294	67.2302	49.8954	42.2732	17.1748	12.3906	2.54119	2.40194	9.0698	9.23164
ABTB2	NM_145804	uc001mvl.2	0.644737	0.720183	0.644737	0.710059	0.140769	-1	ABTB2	18.3683	22.7579	27.6153	29.4093	10.4344	8.90429	5.73556	8.85795	23.916	27.7075
DYNC1I2	NM_001378	uc002uha.2	0.710938	0.776081	0.771429	0.827907	0.121622	-1	DYNC1I2	24.057	16.0815	15.1212	11.9611	3.47482	7.71055	16.5164	14.6979	8.67652	6.89138
HIST1H4C	NM_003542	uc003ngi.3	0.6	0.62963	0.428571	0.52	0.121058	-1	HIST1H4C	53.5191	39.5724	102.607	62.6279	513.142	1129.02	1511.66	1533.49	0.755445	1.61265
C17orf76-AS1	NR_045028	uc021tqz.1	0.509662	0.605023	0.521542	0.587654	0.161473	-1	C17orf76-AS1;SNORD49A;SNORD49B;SNORD65	161.638	168.672	175.273	203.897	118.458	117.862	26.0087	18.8631	98.8828	83.9875
ABHD17C	NM_021214	uc002bfu.3	0.579646	0.670068	0.56654	0.581395	0.105277	-1	FAM108C1;ABHD17C	80.0409	115.214	91.4838	95.8283	13.2618	9.16143	10.6392	5.43032	17.1864	14.1524
MESDC2	NM_015154	uc002bfy.1	0.631068	0.668224	0.636364	0.675159	0.0759519	-1	MESDC2	21.7827	22.3665	20.2822	22.1516	8.58208	9.79939	16.3326	15.4376	25.3447	21.7896
RPL13	NM_000977	uc002fnm.2	0.491228	0.512249	0.498721	0.522459	0.0447588	-1	RPL13;SNORD68	39.0903	39.8883	54.8281	56.548	82.2286	127.388	28.4681	25.0779	170.866	209.49
S100A13	NM_001024211	uc001fch.3	0.396552	0.487705	0.365297	0.406926	0.132783	-1	S100A13	132.251	148.122	174.754	219.51	32.481	62.2012	59.4938	49.681	43.385	47.1102
DLGAP1-AS1	NR_024101	uc010wza.3	0.52381	0.54321	0.506329	0.539326	0.0523971	-1	FLJ35776;DLGAP1-AS1	29.6289	38.8411	33.3053	51.5421	3.63674	8.7931	22.2512	21.5098	14.6867	16.7342
CCZ1	NM_015622	uc003spf.3	0.339623	0.382979	0.254237	0.347826	0.136945	-1	CCZ1	21.8575	43.104	37.1737	57.4964	0.989935	0.911816	1.10125	0.780675	0.578802	0.399254
PCBP1	NM_006196	uc002sgf.3	0.693803	0.728188	0.699552	0.710744	0.045577	-1	PCBP1	1042.88	1203.85	1207.84	1190.94	151.158	223.813	336.309	355.174	343.994	408.665
CD47	NM_001777	uc003dwt.1	0.600939	0.668182	0.547771	0.653543	0.173015	-1	CD47	17.0871	15.9329	19.0089	18.4137	6.30477	9.79972	12.2114	10.388	2.13096	1.49224
TMEM106C	NM_001143842	uc001rqr.3	0.656746	0.683897	0.636145	0.651054	0.0420599	-1	TMEM106C	263.145	183.298	219.516	207.151	120.717	142.698	78.4243	77.5641	206.914	160.006
CBX3	NM_016587	uc003sxu.3	0.572917	0.609281	0.563793	0.582397	0.0549687	-1	CBX3	111.448	121.099	131.234	127.253	25.518	41.3584	29.4791	26.4125	20.6485	18.9596
CCDC47	NM_020198	uc002jbs.4	0.62845	0.675926	0.611111	0.657471	0.093836	-1	CCDC47	69.1576	79.9263	78.2596	80.3855	10.5624	26.268	47.5878	38.3163	23.4389	16.4299
ZFYVE21	NM_001198953	uc001yod.3	0.707317	0.768421	0.781609	0.783333	0.0628281	-1	ZFYVE21	24.3454	26.8623	23.8908	23.132	10.7835	14.6229	15.9947	14.1734	29.7654	27.0393
SUGP1	NM_172231	uc002nmh.3	0.397959	0.557576	0.424779	0.44	0.174838	-1	SUGP1	20.0703	24.7343	29.7693	38.6014	6.48268	5.17496	8.17316	10.9063	25.9741	34.5913
WARS	NM_173701	uc001yhl.1	0.723765	0.743389	0.692898	0.739274	0.0659991	-1	WARS	85.813	85.6915	183.376	223.917	39.4426	108.29	93.0568	157.124	75.3517	142.579
R3HDM1	NM_015361	uc002tuo.3	0.268	0.2875	0.301802	0.331361	0.0490591	-1	MIR128-1;R3HDM1	41.6943	41.2194	39.3492	33.2795	13.8093	10.1111	4.03519	4.81777	13.2287	11.9136
LGALS3BP	NM_005567	uc002jwh.3	0.729136	0.79021	0.72905	0.736566	0.0685895	-1	LGALS3BP	139.736	153.256	189.047	211.015	109.324	208.814	301.745	401.038	267.551	352.27
TRMT1	NM_001136035	uc002mwl.3	0.386139	0.446043	0.387931	0.422535	0.0945087	-1	TRMT1	15.9248	20.8778	21.3651	29.707	7.89936	11.9702	21.2603	20.4972	54.9976	59.0282
PRPF39	NM_017922	uc001wvz.4	0.625571	0.712788	0.6	0.606349	0.0935667	-1	PRPF39;SNORD127	117.446	124.417	126.283	105.471	2.63716	5.32523	6.09304	2.63961	2.54043	2.13092
RPL37	NM_000997	uc003jme.1	0.825123	0.867965	0.807786	0.832941	0.0679975	-1	RPL37;SNORD72	4287.5	5605.83	6875.21	5501.8	403.078	424.608	223.389	197.196	571.957	543.631
DCTD	NM_001012732	uc003ivg.3	0.679487	0.719008	0.615385	0.650602	0.0747389	-1	DCTD	21.3757	18.9258	27.4015	25.8863	4.56863	5.29407	5.41024	2.092	7.55075	11.2176
STX6	NM_005819	uc021pfr.1	0.434783	0.515244	0.44186	0.44898	0.0875804	-1	STX6	23.8716	35.8827	48.5878	60.2961	11.812	13.2942	10.4088	11.3037	16.3662	19.8173
TRMT10C	NM_017819	uc003duz.4	0.507853	0.565217	0.481081	0.484694	0.0609768	-1	RG9MTD1;TRMT10C	78.0924	75.0323	120.2	101.368	7.09413	19.345	18.6911	25.617	3.03092	3.81943
SNRPE	NM_003094	uc001hai.3	0.611702	0.629108	0.577273	0.626866	0.0669988	-1	SNRPE	28.7239	33.9916	39.1925	40.8995	6.22501	16.9325	9.73824	8.28414	3.39633	2.13974
TARDBP	NM_007375	uc001art.3	0.668421	0.772549	0.656352	0.733846	0.181622	-1	TARDBP	604.228	1061.69	1003.85	1730.49	12.0604	17.2547	19.0531	17.8965	23.1314	22.9208
FAM213A	NM_001243778	uc001kce.4	0.420091	0.509615	0.419753	0.427536	0.0973072	-1	FAM213A	4.0058	3.30467	4.48959	4.26007	3.21809	2.96414	2.27815	1.84569	2.64136	2.09165
MARCKS	NM_002356	uc003pvy.4	0.431965	0.5	0.30444	0.376744	0.140339	-1	MARCKS	110.497	154.933	199.102	205.082	33.8041	43.9915	40.0237	50.1088	49.1783	76.34
NDUFA1	NM_004541	uc004esc.4	0.688172	0.721591	0.656566	0.662921	0.0397746	-1	NDUFA1	344.653	382.448	362.526	402.357	102.79	191.639	386.442	301.784	313.72	246.356
VAMP2	NM_014232	uc010cnt.1	0.394737	0.445946	0.431373	0.517647	0.137484	-1	VAMP2	12.004	13.3409	17.1273	22.742	13.6855	14.6635	12.5833	15.1976	45.9025	62.8242
KPNA4	NM_002268	uc003fdn.3	0.741538	0.787413	0.728261	0.741706	0.0593194	-1	KPNA4;SCARNA7	27.2688	31.8872	64.7113	61.4712	4.91278	7.90404	4.31462	6.72902	2.06467	3.2956
GOLPH3	NM_022130	uc003jhp.1	0.604736	0.642468	0.592342	0.65928	0.10467	-1	GOLPH3	102.039	84.2466	93.1775	73.9716	80.0708	68.5211	69.0575	66.781	81.9683	75.2335
SLC30A9	NM_006345	uc003gwl.3	0.422925	0.435159	0.431925	0.485356	0.0656644	-1	SLC30A9	38.4077	35.5756	52.7273	50.6666	13.0121	14.5354	6.77565	8.51489	3.75695	3.88776
ATP5B	NM_001686	uc001slr.3	0.781051	0.812388	0.806828	0.845161	0.0696705	-1	ATP5B;SNORD59A;SNORD59B	1467.37	1503.24	990.64	1187.21	434.574	631.088	1011.9	830.222	481.443	343.076
HINT2	NM_032593	uc003zyh.3	0.692308	0.728814	0.63986	0.64751	0.0441553	-1	HINT2	439.599	602.038	507.981	699.534	46.6181	44.6398	58.535	50.2314	128.521	126.264
FAM104A	NM_001098832	uc002jjj.4	0.712418	0.773481	0.693252	0.756944	0.124755	-1	FAM104A	30.2289	34.1947	33.5548	35.2966	10.5246	8.06237	4.17314	7.14934	15.0984	15.4964
SERF2	NM_001199875	uc010bdq.3	0.785714	0.811881	0.802974	0.846715	0.0699083	-1	C15orf63;SERF2;SERF2-C15ORF63	78.1223	66.4352	67.1846	68.608	47.8748	49.7041	43.5468	39.675	169.454	173.666
PABPC1	NM_002568	uc003yjs.1	0.692913	0.761509	0.692112	0.744013	0.120497	-1	PABPC1	880.126	1034.77	1156.45	1358.22	126.058	134.186	46.0028	63.2314	273.282	349.247
ZNF766	NM_001010851	uc002pyr.1	0.626263	0.669565	0.604167	0.613636	0.0527723	-1	MIR643;ZNF766	18.4546	19.0827	18.4017	20.5317	2.05922	3.52248	1.63626	2.55188	2.096	1.22959
RAB11A	NM_004663	uc002apk.3	0.662687	0.694286	0.665615	0.683636	0.0496204	-1	RAB11A	40.0122	43.3462	38.8623	43.5887	10.4404	17.2929	31.3792	32.7893	9.70821	9.53632
HIST1H2AG	NM_021064	uc003niw.3	0.580645	0.77907	0.6	0.813953	0.412378	-1	HIST1H2AG	16.0801	17.0218	44.626	28.3373	491.294	1024.44	1000.3	1000.77	7.29657	11.0339
TNFRSF1A	NM_001065	uc001qnu.3	0.601156	0.664835	0.680851	0.731429	0.114257	-1	TNFRSF1A	33.7217	39.6232	30.6498	39.4574	41.5043	38.2913	69.0312	61.7302	111.311	102.74
S100A6	NM_014624	uc001fbw.1	0.661972	0.691643	0.612717	0.65625	0.0732041	-1	S100A6	1487.89	1374.75	1337.59	1217.25	575.003	1081.17	1364.6	1259.25	519.366	509.806
ANXA1	NM_000700	uc004ajf.1	0.724337	0.737705	0.718833	0.762279	0.0568142	-1	ANXA1	619.842	541.968	223.173	230.203	56.5742	87.6751	316.592	211.201	72.287	42.4479
PYGO2	NM_138300	uc001fft.3	0.678082	0.782313	0.70625	0.75188	0.14986	-1	PYGO2	19.3231	23.8284	30.3523	37.5957	30.094	25.7579	5.3691	9.85124	41.9005	53.4521
RNF135	NM_032322	uc002hfz.3	0.663934	0.704348	0.607843	0.625	0.0575703	-1	DPRXP4;RNF135	33.2585	31.7758	28.5755	26.2458	7.61478	4.32362	1.74062	4.68892	10.8931	7.97426
PTRF	NM_012232	uc002hzo.3	0.609121	0.640187	0.579937	0.632075	0.0832046	-1	PTRF	32.221	38.3806	41.2394	45.2715	52.4203	44.9655	79.5952	93.2583	231.791	264.823
SNHG6	NR_002599	uc003xxa.1	0.617021	0.64	0.598592	0.632353	0.0567401	-1	SNHG6;SNORD87	137.61	135.233	137.808	147.017	92.2591	169.198	40.3201	27.2837	92.4731	129.085
RPLP0	NM_001002	uc001txq.3	0.600897	0.637795	0.538206	0.584806	0.0834981	-1	RPLP0	124.133	68.9498	98.0081	81.0362	245.466	403.946	96.143	60.8334	624.366	691.13
CAPN7	NM_014296	uc003bzn.3	0.524138	0.625683	0.50566	0.582915	0.178799	-1	CAPN7	44.9978	49.4837	57.3079	47.8135	6.26959	6.75846	12.6462	8.8019	4.50232	3.52388
EEF1A1	NM_001402	uc003phj.3	0.554417	0.582214	0.525166	0.547144	0.0497746	-1	EEF1A1	146.804	84.5126	109.035	93.3019	16.9665	26.1643	22.3059	28.179	53.2216	35.7691
TCEA1	NM_006756	uc003xru.3	0.607345	0.638298	0.637584	0.678571	0.0719408	-1	TCEA1	13.2312	12.3781	20.0661	20.5848	4.00965	10.6305	3.61662	3.0766	4.8096	6.41295
RPL12	NM_000976	uc004bqy.2	0.794872	0.818942	0.81044	0.847025	0.0606556	-1	RPL12;SNORA65	561.208	567.563	612.578	818.661	146.69	203.715	74.442	64.3998	406.619	422.879
KTN1	NM_001079521	uc001xcc.3	0.576365	0.581768	0.476692	0.504032	0.0327432	-1	KTN1	231.923	231.525	214.104	184.357	27.993	35.1215	30.2548	30.7223	22.4631	18.1511
BBS2	NM_031885	uc002ejd.2	0.521505	0.642157	0.578947	0.637097	0.178801	-1	BBS2	30.9711	32.2961	29.9521	31.4229	8.0208	9.75196	19.6299	17.2048	9.99877	8.0343
PNN	NM_002687	uc001wuw.4	0.563953	0.604082	0.553005	0.57854	0.0656625	-1	PNN	100.811	150.013	167.136	209.64	13.186	13.3753	27.2948	27.4444	53.6521	39.9773
PSMA3	NM_002788	uc001xdj.2	0.615012	0.649215	0.577295	0.628049	0.0849566	-1	PSMA3	114.356	140.077	102.597	103.481	12.6262	28.4335	78.3031	67.74	12.5883	11.198
PACSIN3	NM_016223	uc001ndx.3	0.478261	0.489362	0.40404	0.439024	0.0460848	-1	PACSIN3	18.1848	20.1973	24.2549	29.1984	28.9961	27.0321	23.4878	30.3039	90.422	116.522
TFCP2	NM_005653	uc001rxw.3	0.492647	0.569061	0.5	0.542857	0.119271	-1	TFCP2	27.1904	29.4296	35.1892	35.0834	5.34645	6.71528	10.0028	9.96575	11.1227	12.2428
CLTC	NM_004859	uc002ixq.1	0.604554	0.649749	0.658028	0.673658	0.0608257	-1	CLTC	126.041	135.239	115.796	118.539	28.6025	50.4764	190.678	173.199	22.9972	21.5557
NEGR1	NM_173808	uc001dfw.3	0.810526	0.855932	0.8125	0.818182	0.0510877	-1	NEGR1	12.0569	9.65438	37.664	17.4091	0.727729	1.60872	1.4572	6.54242	0.629335	2.08654
RPS23	NM_001025	uc003khu.3	0.474627	0.48324	0.365123	0.437143	0.0806336	-1	RPS23	64.3638	57.0134	54.8915	60.5522	90.9904	131.486	55.4598	52.4207	26.9968	22.0745
SNRPD3	NM_004175	uc003aam.1	0.578182	0.719858	0.653285	0.671378	0.15977	-1	SNRPD3	243.048	383.006	325.762	615.46	46.4991	116.18	168.235	160.387	89.6989	89.1716
ALYREF	NM_005782	uc002kbu.2	0.549618	0.631373	0.61875	0.62753	0.0905346	-1	ALYREF	37.6894	46.9061	66.9725	90.6304	56.2377	95.5137	117.188	151.222	88.6959	148.46
SYAP1	NM_032796	uc004cxp.3	0.476471	0.494898	0.435065	0.485714	0.0690767	-1	SYAP1	42.9466	44.889	48.5337	49.4223	18.6113	26.1858	22.5085	32.1147	23.3818	29.7681
COX17	NM_005694	uc003ecz.1	0.515152	0.575758	0.465116	0.578125	0.173615	-1	COX17	89.4981	124.371	65.2269	91.396	16.3632	28.5056	42.7377	16.8316	48.9298	38.5796
HSD17B11	NM_016245	uc003hqp.2	0.541985	0.640777	0.554455	0.698413	0.242749	-1	HSD17B11	41.5506	31.0539	29.5388	21.9322	3.69548	5.54976	10.1881	11.0237	2.01869	1.6436
ACYP2	NM_138448	uc002rxq.4	0.675	0.794118	0.592593	0.653846	0.180371	-1	ACYP2	8.752	7.78978	11.5732	7.27756	0.766816	0.866827	3.02441	3.13355	1.49575	1.39553
DYNC1H1	NM_001376	uc001yks.2	0.626202	0.724398	0.621683	0.651895	0.128408	-1	DYNC1H1	77.3075	207.844	119.506	211.564	11.7102	10.8731	28.9955	23.9311	19.2649	14.965
MLEC	NM_014730	uc001tyy.1	0.598958	0.754011	0.745536	0.807947	0.217464	-1	MLEC	15.2775	23.9266	27.6017	34.7074	21.6616	17.2235	6.6439	8.97119	31.2729	34.9631
SFPQ	NM_005066	uc001bys.3	0.631515	0.743256	0.62967	0.725857	0.207927	-1	SFPQ	262.114	398.318	461.305	577.29	50.728	87.2708	137.594	158.243	148.215	167.986
FAM160B1	NM_020940	uc001lcb.3	0.531915	0.632768	0.50641	0.561983	0.156427	-1	FAM160B1	19.6585	38.0205	26.3737	30.0248	2.79102	4.12676	10.4584	7.29816	2.27703	1.65886
WDR43	NM_015131	uc002rmo.2	0.598485	0.652174	0.598425	0.638743	0.0940073	-1	SNORD53;SNORD92;WDR43	14.9098	16.4769	30.0975	27.8251	12.3134	20.9822	18.9032	27.5779	9.28903	10.5463
NCS1	NM_014286	uc004bzi.2	0.561111	0.591549	0.466667	0.467836	0.0316078	-1	NCS1	15.7757	16.5636	22.0377	21.1973	52.199	27.8022	1.8042	1.56322	18.5144	27.413
RPL4	NM_000968	uc002apv.3	0.602683	0.633803	0.57524	0.589773	0.0456522	-1	RPL4;SNORD16;SNORD18A;SNORD18B;SNORD18C	503.157	353.494	411.037	354.355	187.313	264.982	173.518	185.326	343.798	307.195
TRIB3	NM_021158	uc002wdm.3	0.427273	0.524194	0.387931	0.446512	0.155501	-1	TRIB3	22.5547	29.4248	49.2324	70.8256	18.7781	35.1012	13.1072	12.1953	40.9934	70.024
NCKAP1	NM_205842	uc002upb.4	0.441889	0.52518	0.452736	0.473684	0.104239	-1	NCKAP1	186.619	125.947	104.58	58.0256	29.4313	36.6238	43.3651	33.9695	14.7884	12.4918
CEBPZ	NM_005760	uc002rpz.3	0.630901	0.668464	0.598174	0.612766	0.0521548	-1	CEBPZ	22.8121	25.8981	37.6977	34.4349	7.34123	13.0408	12.1667	13.7055	5.05625	6.5039
SLC25A40	NM_018843	uc003uje.3	0.53937	0.621053	0.566524	0.618812	0.133971	-1	SLC25A40	94.1791	93.1378	117.031	94.0285	4.02275	5.55796	9.90911	4.98519	2.67243	2.46525
DLGAP5	NM_014750	uc001xbs.3	0.502024	0.603113	0.577982	0.619718	0.142825	-1	DLGAP5	61.9767	69.3459	84.5492	79.9369	7.41617	9.03301	24.7502	30.2428	4.56966	5.24863
MED28	NM_025205	uc003gpi.1	0.40625	0.535211	0.391304	0.4	0.137657	-1	MED28	12.8485	9.80791	18.6136	17.7311	13.3908	20.4486	14.1125	18.3413	8.47148	12.6877
METTL3	NM_019852	uc001wbc.3	0.568627	0.649351	0.578313	0.592105	0.0945152	-1	METTL3	55.4876	58.4138	66.5365	69.6233	10.4556	13.0326	28.4461	27.6939	18.6736	18.901
CENPH	NM_022909	uc003jvp.3	0.408163	0.555556	0.447368	0.488372	0.188396	-1	CENPH	12.9796	11.2234	17.2617	16.9908	8.01641	13.1711	11.569	13.3271	7.30019	8.67462
HSPE1-MOB4	NM_001202485	uc021vum.1	0.675676	0.694561	0.665049	0.701863	0.0556998	-1	HSPE1;HSPE1-MOB4;MOB4	31.3371	36.4708	31.5882	35.0425	8.35263	13.3222	11.8881	13.9489	9.48507	9.77516
PAF1	NM_019088	uc002old.4	0.610909	0.677419	0.61745	0.669753	0.118814	-1	PAF1	86.8336	128.068	113.333	180.25	16.9544	17.1907	45.6309	33.9652	109.117	112.179
ASS1	NM_000050	uc004bzm.3	0.680851	0.692913	0.616393	0.662813	0.058482	-1	ASS1	62.3033	35.9836	96.5857	83.5278	62.5331	116.547	82.6078	98.6287	199.843	195.458
MAL2	NM_052886	uc003yop.3	0.628319	0.710059	0.627451	0.631148	0.0854371	-1	MAL2	23.1332	21.7405	45.0785	38.5962	3.09587	3.83487	9.97568	7.32433	8.53527	9.27648
CNIH4	NM_014184	uc001hom.2	0.589744	0.777778	0.6	0.75	0.338034	-1	CNIH4	19.2319	18.614	40.0127	38.4116	15.047	33.4261	45.2936	86.5539	8.68947	9.28148
TMEM9B	NM_020644	uc001mhe.1	0.562874	0.615385	0.6375	0.652482	0.0674926	-1	TMEM9B	38.1326	55.0544	44.3186	56.0934	12.7037	15.1799	20.6253	17.0582	11.8488	8.47843
FAM216A	NM_013300	uc001tqu.4	0.555556	0.632768	0.512605	0.532544	0.0971521	-1	C12orf24;FAM216A	50.9584	70.5476	122.492	161.801	9.49713	19.4089	21.7903	30.8944	7.74815	11.7086
GPX8	NM_001008397	uc003jpq.2	0.546075	0.59596	0.464419	0.543379	0.128844	-1	GPX8	75.5091	98.226	87.8705	112.049	6.74106	11.3094	16.8729	14.8091	5.8139	5.68468
HEY1	NM_001040708	uc003ybl.3	0.783784	0.832653	0.734513	0.748663	0.0630191	-1	HEY1	72.92	96.836	83.0901	102.636	4.04735	4.14886	1.30716	2.16218	4.23934	3.00142
GIGYF2	NM_001103146	uc002vtk.4	0.607656	0.718447	0.615385	0.618375	0.113781	-1	GIGYF2	10.3936	12.6599	18.5441	17.2826	3.38454	3.92407	4.50234	5.48751	5.27148	5.00367
SLC26A2	NM_000112	uc003lrh.3	0.402256	0.432727	0.343042	0.41	0.0974296	-1	SLC26A2	41.3104	66.5904	41.7478	43.2086	2.83238	3.29541	1.99002	3.70316	0.726677	1.06172
DDB1	NM_001923	uc001nrc.5	0.623669	0.784291	0.63	0.685009	0.215632	-1	DDB1	147.542	134.462	142.891	129.005	77.6284	92.2056	153.267	130.48	87.0072	72.2623
TPT1	NM_003295	uc001uzy.1	0.586847	0.645051	0.564057	0.604743	0.0988908	-1	SNORA31;TPT1	754.01	486.683	573.632	435.837	303.451	364.194	138.24	127.695	612.98	647.4
GPER	NM_001098201	uc003skb.2	0.453608	0.522727	0.355072	0.479167	0.193213	-1	GPER	16.1815	27.2874	8.52714	10.606	8.69036	5.66616	3.25872	0.924044	25.2928	15.8742
TMCO6	NM_018502	uc003lgl.3	0.818182	0.91358	0.87037	0.897059	0.122087	-1	TMCO6	12.4095	18.0665	19.1652	22.8294	4.46074	5.72286	5.31676	4.89978	10.7618	9.51523
MRPS6	NM_032476	uc002ytp.2	0.616279	0.648936	0.482143	0.581633	0.132147	-1	MRPS6;SLC5A3	8.95106	9.65719	9.64753	8.23344	6.48515	7.91977	10.6189	9.07927	5.21358	4.30403
NDUFAF6	NM_152416	uc003yhj.3	0.656028	0.701863	0.651982	0.688034	0.0818868	-1	C8orf38;NDUFAF6	100.816	89.7452	128.874	108.255	5.17137	7.83636	10.0211	7.49864	6.36936	5.77997
DEK	NM_003472	uc003ncr.1	0.555825	0.671367	0.596244	0.626667	0.145964	-1	DEK	147.043	153.634	199.975	164.214	77.9866	117.741	74.1621	103.907	73.6217	73.8593
TMEM131	NM_015348	uc002syh.4	0.445714	0.528662	0.432749	0.591837	0.242036	-1	TMEM131	23.6435	25.4706	19.2994	17.7898	4.44025	4.38199	8.77018	6.86035	5.99568	4.0069
ARPC3	NM_005719	uc001tqq.3	0.827977	0.890595	0.849505	0.907025	0.120138	-1	ARPC3	215.876	157.866	152.426	124.809	20.4258	47.9755	105.66	99.0645	54.2143	48.3795
RPS3A	NM_001006	uc003ilz.4	0.550725	0.625225	0.504082	0.558824	0.129242	-1	RPS3A;SNORD73A	4.34215	5.32577	6.8965	7.22209	8.71855	10.7997	2.00667	1.0669	3.54421	3.15806
DPY30	NM_032574	uc002roa.1	0.598706	0.644689	0.578947	0.632287	0.0993228	-1	DPY30	366.51	352.506	275.307	290.816	18.8088	41.0591	84.1132	48.0584	18.414	17.2129
RPL30	NM_000989	uc003yif.3	0.720395	0.734628	0.698246	0.742958	0.0589452	-1	RPL30;SNORA72	370.167	312.061	297.952	338.031	325.068	558.829	401.149	299.943	576.542	540.437
PRPF19	NM_014502	uc001nqf.3	0.613924	0.653226	0.633758	0.687861	0.0934051	-1	PRPF19	62.001	80.9282	72.9958	117.163	39.2251	70.3641	130.478	139.353	132.255	143.186
SLBP	NM_006527	uc003gdi.1	0.70229	0.776471	0.588542	0.6	0.0856388	-1	SLBP	55.2251	44.2107	78.4238	59.1568	31.228	53.9922	36.6801	53.2434	35.0986	41.4876
RPS25	NM_001028	uc001pun.2	0.547297	0.606452	0.555556	0.590909	0.0945079	-1	RPS25	1116.4	1035.33	998.336	1020.23	280.144	411.562	140.852	205.489	635.008	693.859
RPS27A	NM_001135592	uc010yow.2	0.577428	0.728232	0.619289	0.695767	0.227282	-1	MIR4426;RPS27A	49.6288	44.6787	43.8573	48.0364	21.1727	37.7731	25.3828	18.4802	16.9717	10.8304
SMS	NM_004595	uc004dag.4	0.635701	0.750388	0.64632	0.724528	0.192895	-1	SMS	200.229	284.556	293.634	308.176	21.555	24.2829	22.1341	20.0059	44.694	46.2148
NREP	NM_001142475	uc011cvr.2	0.533898	0.595092	0.552632	0.558824	0.0673857	-1	C5orf13;NREP	4.35018	2.93209	5.839	4.51021	2.05679	2.19361	0.60212	0.170738	1.80754	3.19507
AKT1	NM_001014431	uc001ypn.3	0.728291	0.752418	0.662116	0.737789	0.0997996	-1	AKT1	76.5523	65.6886	117.312	111.144	40.5825	26.4988	8.34886	8.76818	84.0043	106.174
KCTD3	NM_016121	uc001hks.3	0.731092	0.853397	0.738806	0.779874	0.163373	-1	KCTD3	75.4998	93.0823	154.237	129.007	29.5505	38.9239	28.3595	40.2083	23.6651	30.8198
WDR19	NM_025132	uc003gtv.3	0.555556	0.58371	0.626087	0.671642	0.0737097	-1	WDR19	15.4609	14.6843	24.5146	22.906	1.06528	1.5638	2.88858	2.67779	1.7219	1.80156
PHF10	NM_018288	uc011egy.2	0.0740741	0.116667	0.0769231	0.126437	0.0921063	-1	PHF10	201.047	294.113	227.207	278.633	6.86811	8.91057	3.91336	4.5576	6.31395	5.68433
DECR1	NM_001359	uc003yek.1	0.616883	0.671756	0.651163	0.654867	0.0585771	-1	DECR1	57.2067	70.1593	45.2068	56.0677	14.193	26.2568	66.6347	64.8803	28.1239	22.9675
PSMD13	NM_175932	uc001loo.2	0.763158	0.803653	0.778037	0.806295	0.0687531	-1	PSMD13	207.201	242.327	182.958	235.929	32.3486	46.0482	111.775	85.8082	67.7378	50.3715
SHOC2	NM_007373	uc001kzl.4	0.574586	0.663968	0.552	0.62069	0.158072	-1	SHOC2	20.8359	18.8554	24.0368	20.8056	12.0376	13.8295	11.3534	10.8344	6.59167	6.31092
NDUFV1	NM_007103	uc001omj.2	0.646667	0.68323	0.656357	0.680982	0.0611874	-1	NDUFV1	68.5827	89.1115	68.2633	111.034	70.8529	84.1263	98.5248	75.5192	179.571	177.645
PXDC1	NM_183373	uc003mvt.2	0.654206	0.757991	0.556522	0.666667	0.21393	-1	PXDC1	24.6341	29.2158	37.5478	49.1471	30.0392	21.2253	11.4441	13.9539	51.7673	74.215
RPL35	NM_007209	uc004boy.1	0.678261	0.708824	0.661631	0.692771	0.0617023	-1	RPL35	867.008	577.235	645.338	743.324	310.754	434.77	414.835	428.733	553.273	513.437
C14orf2	NM_004894	uc001yoi.4	0.654867	0.694836	0.687805	0.700508	0.0526712	-1	C14orf2	169.836	149.83	129.767	142.42	51.6271	77.6499	94.8722	103.588	107.378	104.732
MGST1	NM_001260511	uc031qgl.1	0.741855	0.776786	0.720745	0.72093	0.0351166	-1	MGST1	487.008	375.038	108.132	103.624	35.1019	55.9342	386.584	243.6	65.5228	45.7916
TNPO1	NM_153188	uc003kci.4	0.688611	0.737265	0.657063	0.65752	0.0491123	-1	MIR4804;TNPO1	213.374	223.605	189.781	130.71	12.9547	18.7983	28.1365	26.7569	7.43185	7.29438
MTUS1	NM_001001924	uc003wxv.3	0.489933	0.557214	0.45092	0.498382	0.114743	-1	MTUS1	53.62	140.349	105.017	170.734	4.53499	6.8153	5.57596	6.30567	4.21911	4.97511
SRP9	NM_003133	uc001hpg.3	0.526316	0.553265	0.459276	0.478161	0.0458337	-1	SRP9	64.7996	47.0386	71.2558	62.0648	18.205	27.9759	4.33973	12.3058	7.9415	10.9931
NAA50	NM_025146	uc003ean.2	0.57716	0.640449	0.623729	0.657371	0.0969306	-1	NAA50	21.2903	22.8711	22.9211	24.4615	20.2622	28.1982	28.9807	20.5445	15.9464	15.9303
ARL4D	NM_001661	uc002idt.3	0.554545	0.625	0.561905	0.566667	0.0752165	-1	ARL4D	24.5145	25.2775	27.1762	31.8643	15.5692	15.215	6.33651	13.9251	26.1939	38.2184
TIMM50	NM_001001563	uc002olu.1	0.692308	0.800562	0.69338	0.797834	0.212708	-1	TIMM50	244.301	241.316	254.417	262.176	16.1469	22.9556	31.6296	29.6195	45.9538	41.2356
EFHD2	NM_024329	uc001awh.2	0.775216	0.813699	0.772189	0.791971	0.0582639	-1	EFHD2	74.7504	76.6616	81.1287	83.3531	80.2425	45.0337	33.2149	21.1915	164.942	152.331
CAV2	NM_001233	uc003vid.3	0.55144	0.620588	0.429268	0.507538	0.147417	-1	CAV2	81.6038	83.6058	149.131	128.169	10.4683	16.224	11.8479	12.9215	12.4022	15.1191
HMGB3	NM_005342	uc004fep.3	0.590244	0.636943	0.60076	0.601911	0.0478491	-1	HMGB3	14.3701	20.8639	23.2637	32.0266	5.41625	7.95095	4.80138	4.20458	13.2495	14.3261
METAP2	NM_006838	uc001tec.3	0.613035	0.634103	0.61157	0.632184	0.0416821	-1	METAP2	63.4701	65.4242	70.6679	71.8562	14.944	24.8001	26.6562	43.4825	21.8683	23.1826
ABHD3	NM_138340	uc002ktl.2	0.78117	0.892405	0.823821	0.869955	0.157368	-1	ABHD3	260.007	328.382	184.952	185.173	9.50927	20.8667	49.0034	44.9948	14.7403	11.0134
KIF22	NM_007317	uc002dts.4	0.574924	0.609337	0.573171	0.603825	0.0650675	-1	KIF22	50.5176	56.883	69.7453	83.8	30.7338	40.7295	78.2872	71.8208	76.2963	79.7671
XPO1	NM_003400	uc002sbj.3	0.608597	0.668718	0.568319	0.58871	0.0805111	-1	XPO1	96.7855	91.5625	95.7669	72.0565	32.1501	50.5316	76.5209	78.1257	23.9521	20.9782
TPD52L2	NM_199360	uc002ygy.3	0.697161	0.735537	0.657778	0.694853	0.0754515	-1	LOC100505815;TPD52L2	47.8658	40.5487	51.8639	50.9168	37.0598	39.0443	40.9511	37.2409	87.2262	95.2971
MYC	NM_002467	uc003ysi.3	0.565041	0.665992	0.6	0.65374	0.154691	-1	MYC	45.6908	44.7333	88.7714	86.2585	78.6057	100.696	69.6159	96.5952	112.341	178.17
TRMT112	NM_016404	uc001nzt.3	0.670918	0.711538	0.645729	0.702247	0.0971386	-1	TRMT112	1113.43	1129.53	712.692	987.883	82.8751	115.934	209.165	236.508	248.943	214.905
WISP2	NM_003881	uc002xmp.3	0.575	0.61194	0.554839	0.609649	0.0917507	-1	WISP2	63.2992	48.0808	94.9086	80.6216	97.527	121.42	198.149	270.287	524.038	696.505
CTSF	NM_003793	uc001oip.3	0.916667	0.972549	0.941176	0.963542	0.0782475	-1	CTSF	40.6779	44.7877	80.1772	94.432	6.87351	10.116	4.4881	10.6054	10.106	18.6875
NUDCD2	NM_145266	uc003lze.3	0.579952	0.683486	0.580882	0.591584	0.114236	-1	NUDCD2	1417.12	1498.96	1982.03	2261.57	25.0784	36.4034	22.248	21.7799	36.2064	39.3869
PTP4A2	NM_080391	uc001bty.2	0.580093	0.59878	0.583468	0.611557	0.0467758	-1	PTP4A2	90.6474	82.8258	102.305	97.6876	41.6675	43.3884	18.1491	14.4968	43.7486	53.7935
TRIM16L	NM_001037330	uc002gui.1	0.509031	0.588391	0.448223	0.560411	0.191548	-1	TRIM16L	166.347	152.812	37.118	69.2985	20.1943	13.426	18.2422	6.8252	70.2122	24.985
AASDH	NM_181806	uc003hbn.3	0.739394	0.799043	0.753488	0.762195	0.0683559	-1	AASDH	46.0166	82.753	65.346	64.692	1.18314	1.5179	2.53834	1.39956	0.523996	0.381121
SDF2L1	NM_022044	uc002zvf.3	0.640394	0.663366	0.593886	0.624339	0.0534244	-1	SDF2L1	109.56	169.177	102.882	138.172	68.1764	78.4954	67.7985	69.2425	82.2238	79.4594
RPS8	NM_001012	uc001cmi.3	0.62413	0.624714	0.57868	0.621693	0.0435969	-1	RPS8;SNORD38A;SNORD38B;SNORD46;SNORD55	287.395	186.104	243.113	212.534	214.535	295.59	274.538	197.421	570.417	530.605
NDUFB1	NM_004545	uc001yaf.3	0.42735	0.43	0.432692	0.494505	0.0644628	-1	NDUFB1	75.0767	77.6325	57.8099	67.7819	50.9947	102.21	167.789	134.239	33.4	29.6257
ANXA2	NM_001002858	uc002agm.3	0.635897	0.684659	0.653646	0.697329	0.0924452	-1	ANXA2	212.193	190.332	127.983	136.286	58.2947	76.8703	261.061	188.21	210.575	163.335
REEP5	NM_005669	uc003kqe.1	0.594937	0.645914	0.534965	0.572139	0.088152	-1	REEP5	81.6928	99.6122	60.3546	75.4964	15.7907	22.36	35.8614	23.717	10.4933	9.50604
ARF3	NM_001659	uc001rsr.2	0.59719	0.723842	0.628571	0.63895	0.137031	-1	ARF3	51.4498	48.8185	58.9842	66.2429	48.6678	37.2646	42.0248	45.6937	91.9605	107.597
ANAPC15	NM_014042	uc001orw.3	0.632258	0.719512	0.612403	0.673469	0.14832	-1	C11orf51;ANAPC15	279.13	285.787	358.67	458.832	6.84845	8.92133	6.53015	10.6472	36.7002	48.4474
NUSAP1	NM_016359	uc001zns.4	0.632231	0.74221	0.75641	0.782288	0.135856	-1	NUSAP1	43.1102	53.8851	57.5808	73.0949	30.045	54.7268	126.054	124.755	52.0153	47.0898
CCT4	NM_006430	uc002sbo.4	0.711191	0.773984	0.74187	0.787276	0.108199	-1	CCT4	86.6365	91.9662	92.5907	98.8203	54.4117	116.684	214.293	233.055	75.2653	82.9104
NT5DC2	NM_001134231	uc003den.3	0.657143	0.727273	0.55102	0.678571	0.197681	-1	NT5DC2	13.2755	12.0817	30.7166	35.9619	63.2485	50.0355	12.3414	21.1179	74.7378	120.429
CTDNEP1	NM_001143775	uc002gfd.2	0.432692	0.50303	0.378378	0.397906	0.0898654	-1	CTDNEP1	18.1685	28.3368	26.2741	37.057	59.5391	38.1046	15.1598	18.4231	159.475	197.451
WWTR1	NM_001168280	uc021xfm.1	0.67301	0.775665	0.673171	0.741525	0.17101	-1	WWTR1	62.6721	51.6843	51.5529	36.6299	21.2128	22.5991	6.82352	9.27131	8.87207	8.56945
RPL22L1	NM_001099645	uc003fhc.4	0.329412	0.730496	0.346863	0.508982	0.563203	-1	RPL22L1	500.565	415.627	267.384	276.447	4.29476	8.47682	12.2855	10.1607	1.35148	1.21474
RAN	NM_006325	uc001uir.3	0.627976	0.672673	0.60089	0.628524	0.0723303	-1	RAN	409.623	414.004	354.321	385.572	136.28	253.899	310.397	201.427	240.499	211.684
LSM6	NM_007080	uc003ikq.4	0.510417	0.558559	0.445545	0.482759	0.085356	-1	LSM6	116.749	156.63	145.035	180.893	7.64778	9.50976	5.10463	9.04671	10.8877	8.41214
RPL5	NM_000969	uc001doz.3	0.727273	0.737834	0.715532	0.752981	0.0480098	-1	RPL5;SNORA66;SNORD21	259.572	281.173	256.507	309.394	209.601	253.458	139.901	100.541	199.977	158.825
ATP6AP1	NM_001183	uc004flf.1	0.515152	0.592841	0.513636	0.577083	0.141137	-1	ATP6AP1	41.3092	39.9302	96.3429	142.339	39.2843	94.8844	72.7295	161.119	71.7493	188.139
TBC1D7	NM_001143965	uc003nan.3	0.512397	0.563758	0.572917	0.591667	0.0701117	-1	TBC1D7	37.9537	35.4725	42.8647	49.4837	11.1202	16.9644	19.329	15.8948	12.0586	13.1999
NPM1	NM_002520	uc003mbi.3	0.586351	0.613757	0.577348	0.62586	0.0759173	-1	NPM1	268.721	283.407	242.972	288.734	60.6953	92.2676	73.3504	50.7983	160.76	174.974
MSH6	NM_000179	uc002rwd.4	0.578947	0.594872	0.522267	0.563707	0.0573638	-1	MSH6	25.092	25.7293	35.6375	32.4015	13.3504	26.5151	36.2007	43.5937	13.0191	14.8836
ATP5H	NM_006356	uc002jmn.1	0.691892	0.728767	0.678756	0.684066	0.0421847	-1	ATP5H	990.841	958.485	764.019	960.909	52.7371	117.651	245.433	236.944	83.0504	70.9932
HSP90AA1	NM_001017963	uc001ykv.4	0.570401	0.688215	0.584651	0.679431	0.212593	-1	HSP90AA1	805.875	842.472	1381.49	1306.21	51.4864	126.145	147.421	234.529	72.1011	92.2202
PGRMC2	NM_006320	uc003igg.3	0.715736	0.821078	0.728324	0.851282	0.228301	-1	PGRMC2	23.3628	33.0599	55.3819	75.6888	24.377	36.2032	21.4647	31.372	32.1896	46.1067
PRPS1	NM_002764	uc004ene.4	0.634561	0.674603	0.616162	0.625828	0.0497085	-1	PRPS1	54.1436	49.258	55.1353	59.6202	39.0832	63.0625	87.1108	95.1062	52.6797	50.5739
ME2	NM_002396	uc002ley.3	0.528571	0.652695	0.462185	0.536364	0.198302	-1	ME2	28.8125	29.3541	36.6729	33.3	3.64618	5.12763	4.78049	6.31567	2.84191	4.36869
BOD1	NM_138369	uc003mcq.2	0.493671	0.507042	0.453333	0.504854	0.0648924	-1	BOD1	15.1827	16.006	22.3157	23.5078	18.3614	24.5087	9.3475	11.4122	27.3702	35.1043
PYGL	NM_002863	uc001wyu.3	0.553731	0.621086	0.557003	0.586924	0.0972752	-1	PYGL	153.379	136.044	232.949	210.506	35.6349	55.3702	54.6986	72.5485	34.792	45.512
NDUFAF5	NM_024120	uc002wom.3	0.60221	0.654709	0.507353	0.596026	0.141172	-1	C20orf7;NDUFAF5	35.9471	33.4382	51.68	43.9839	1.87307	3.9681	4.16737	3.84053	2.81176	2.95306
ZFAND1	NM_024699	uc003ycj.2	0.652893	0.722603	0.598086	0.692683	0.164307	-1	ZFAND1	82.9566	92.5568	113.824	124.898	6.30517	12.1597	3.94545	7.76927	3.98661	5.1726
RPN2	NM_002951	uc002xgp.3	0.594776	0.649081	0.592147	0.610275	0.0724318	-1	RPN2	738.424	693.314	546.063	619.185	88.4155	153.376	239.7	234.485	143.1	117.939
PTOV1	NM_017432	uc002pqf.1	0.613861	0.655172	0.669291	0.688073	0.0600931	-1	MIR4749;PTOV1	20.6689	26.5772	20.9132	29.3361	40.8775	39.8784	79.2125	67.246	100.742	94.6962
OLR1	NM_002543	uc001qxo.1	0.924444	0.961477	0.924051	0.924812	0.0377937	-1	OLR1	292.516	251.898	225.781	151.437	5.98053	3.13989	23.1524	26.6001	8.25555	10.6436
DKC1	NM_001363	uc004fmm.3	0.465517	0.602431	0.52506	0.563636	0.17549	-1	DKC1;SNORA36A;SNORA56	73.2524	116.425	156.311	189.292	21.329	30.495	44.9756	47.4483	48.7923	48.2053
RPL39	NM_001000	uc004erx.2	0.537037	0.613333	0.506383	0.559242	0.129155	-1	RPL39;SNORA69	77.6259	78.2971	92.433	98.4323	59.8493	121.694	20.7274	37.4021	1.24372	1.67683
ATP1B3	NM_001679	uc003eug.1	0.691925	0.802795	0.67313	0.787629	0.225368	-1	ATP1B3	226.21	230.925	139.476	139.364	95.333	128.798	333.334	233.611	182.185	119.849
FEM1B	NM_015322	uc002arg.3	0.61413	0.68299	0.543624	0.598174	0.123409	-1	FEM1B	178.782	137.882	189.096	108.542	16.2289	18.1978	18.0537	17.2499	7.57954	6.85578
HSPD1	NM_002156	uc002uui.3	0.568182	0.620968	0.526401	0.576471	0.102855	-1	HSPD1	409.396	539.958	660.481	726.099	42.9584	78.8701	128.682	129.849	46.9879	42.6922
PFDN5	NM_002624	uc001scl.3	0.533898	0.553254	0.508475	0.527869	0.0387504	-1	PFDN5	2182.71	1528.74	1855.62	1447.68	169.087	267.508	292.383	357.542	346.658	338.968
EIF4G1	NM_001194947	uc010hxy.3	0.603323	0.64498	0.570167	0.58631	0.0577997	-1	EIF4G1;SNORD66	89.9443	94.181	116.134	122.178	52.1828	48.596	74.2468	89.2386	129.738	138.527
ACBD5	NM_145698	uc010qdp.2	0.634043	0.686275	0.639053	0.680556	0.0937343	-1	ACBD5	22.8189	18.5236	16.8927	13.4238	10.9626	10.9444	21.4794	13.0515	18.5568	13.0307
PYURF	NM_032906	uc003hru.2	0.555556	0.689655	0.522989	0.593103	0.204215	-1
CMC2	NM_020188	uc002ffu.3	0.708502	0.737542	0.706977	0.741135	0.0631975	-1	C16orf61;CMC2	139.819	135.455	217.199	230.216	53.5836	89.0974	61.3415	79.5998	76.4771	71.0694
COPS5	NM_006837	uc003xxe.3	0.480952	0.495614	0.416244	0.44	0.038418	-1	COPS5	65.1701	64.3729	68.2755	66.7383	27.6889	53.0555	74.87	67.8983	31.2959	25.8767
EXOSC9	NM_001034194	uc003idz.3	0.646091	0.667614	0.596639	0.612403	0.0372875	-1	EXOSC9	63.5845	76.2356	95.4354	93.5642	6.88126	13.9441	20.9237	32.5599	8.30874	6.86256
YWHAH	NM_003405	uc003alz.3	0.448276	0.524297	0.366412	0.41954	0.129149	-1	YWHAH	30.3218	42.9984	138.906	203.75	23.4642	54.1765	32.0589	79.7294	32.6974	109.109
MORN2	NM_001145450	uc010fak.3	0.538462	0.593074	0.547826	0.605	0.111786	-1	MORN2	237.746	249.755	223.571	272.25	9.34093	12.9057	24.3968	13.4516	7.42192	6.1647
HNRNPUL1	NM_007040	uc002oqb.4	0.488136	0.58432	0.477966	0.536885	0.155103	-1	HNRNPUL1	29.8237	34.0376	61.5012	79.9158	69.2485	60.6559	34.584	48.8676	126.49	203.378
PIGT	NM_015937	uc002xoh.3	0.737864	0.853119	0.828042	0.864444	0.151657	-1	PIGT	65.7806	134.72	110.622	188.308	52.4927	61.9298	58.248	61.9381	129.372	140.537
CPS1	NM_001875	uc002vee.4	0.552671	0.606132	0.526989	0.540339	0.066811	-1	CPS1;CPS1-IT1	391.82	351.104	541.839	443.913	57.0614	75.2542	147.271	113.479	53.7563	49.7504
ZFAS1	NR_003604	uc002xul.4	0.423729	0.444444	0.484375	0.519231	0.0555714	-1
ACTB	NM_001101	uc003sot.4	0.643983	0.699431	0.681675	0.693288	0.0670614	-1	ACTB	1110.57	1355.41	929.878	1134.23	931.221	1349.7	3295.69	2911.16	3233.96	3093.08
MTRF1	NM_004294	uc001uxy.3	0.452381	0.479452	0.493976	0.537037	0.0701322	-1	MTRF1	21.4111	22.5597	18.7775	16.9313	2.21483	2.48631	3.23383	2.94746	1.46815	1.09629
ZFAND6	NM_001242911	uc002bff.2	0.442029	0.513761	0.504854	0.513761	0.0806396	-1	ZFAND6	25.1219	19.6647	35.2763	32.0189	6.17026	17.05	20.1242	21.2332	6.94457	10.4735
SOS2	NM_006939	uc001wxs.4	0.442623	0.476923	0.453846	0.554217	0.134671	-1	SOS2	25.7094	21.0146	23.2505	16.3293	5.55094	6.18243	1.1342	2.1441	1.82534	1.78188
LDHA	NM_001165414	uc010rdd.2	0.629032	0.659065	0.577778	0.638743	0.0909984	-1	LDHA	357.894	384.803	204.89	206.344	179.763	235.499	367.037	382.9	209.197	206.753
STAT1	NM_007315	uc002usj.2	0.531373	0.596117	0.529851	0.549689	0.0845827	-1	STAT1	58.916	55.7198	58.9118	50.5206	7.22309	13.0643	31.5567	64.0048	9.46078	15.8539
YWHAE	NM_006761	uc002fsj.3	0.717805	0.775371	0.707036	0.731536	0.0820654	-1	YWHAE	362.03	439.838	332.446	507.405	105.976	155.362	172.789	190.626	220.149	183.519
ACO1	NM_002197	uc003zqw.4	0.514019	0.62069	0.544118	0.636364	0.198917	-1	ACO1	33.6279	50.9202	53.132	52.3382	6.8704	10.7814	25.4764	29.8998	8.85753	9.69356
ANXA5	NM_001154	uc003idv.4	0.682836	0.70679	0.648383	0.671378	0.0469498	-1	ANXA5	342.957	266.863	187.095	208.112	73.9647	135.476	345.457	298.326	211.356	171.802
ECI1	NM_001919	uc002cpr.3	0.751244	0.772881	0.655844	0.721973	0.0877665	-1	ECI1	69.9005	48.4417	96.9969	96.2134	77.0247	93.3644	80.2705	90.0978	116.406	138.864
UBE2D3	NM_181891	uc003hwl.3	0.675325	0.706061	0.69434	0.720588	0.0569845	-1	UBE2D3	45.2764	39.1838	43.7747	40.4423	16.0362	21.4336	10.4709	12.1652	29.4723	30.3792
TM2D1	NM_032027	uc001czz.1	0.665761	0.787966	0.666667	0.753333	0.208871	-1	TM2D1	983.773	948.08	843.264	766.393	8.90783	13.3052	18.4798	15.3787	13.7295	12.155
API5	NM_001142930	uc010rfh.1	0.765464	0.813264	0.809278	0.861996	0.100517	-1	API5	54.4224	79.446	87.999	94.462	6.67883	14.7643	11.2758	12.4549	5.39759	6.04993
ID3	NM_002167	uc001bhh.4	0.742342	0.777011	0.722642	0.752022	0.0640492	-1	ID3	662.649	624.058	264.92	263.375	208.156	213.767	440.968	278.699	555.005	405.209
RPS28	NM_001031	uc002mjn.3	0.612903	0.632143	0.611111	0.633094	0.041222	-1	RPS28	4.13906	7.47526	6.41686	9.31434	2.36341	4.3538	0	0	3.9206	4.24604
RAB34	NM_001144943	uc010was.1	0.522581	0.590604	0.554795	0.564885	0.0781144	-1	RAB34	87.3197	74.8352	78.3189	77.948	56.7012	62.2814	68.6681	54.2529	164.713	149.165
C6orf120	NM_001029863	uc003qxb.3	0.676471	0.780105	0.676056	0.789474	0.217051	-1	C6orf120	180.391	258.82	201.57	244.647	7.25857	6.81948	2.66467	1.88899	6.67392	6.2994
ZNF764	NM_033410	uc002dyq.3	0.774194	0.922481	0.835821	0.895833	0.2083	-1	ZNF764	9.82939	25.9745	28.2489	50.467	3.01371	3.42029	2.15523	1.52785	6.98098	8.14521
RPL7	NM_000971	uc003xzg.3	0.579585	0.602058	0.575139	0.616387	0.0637217	-1	RPL7	1.78066	1.68995	1.85548	2.58504	0	0.49676	0	0	0.733332	0.237289
ACADM	NM_001127328	uc009wbp.3	0.60625	0.619565	0.516807	0.576642	0.0731508	-1	ACADM	67.5876	61.9309	59.8148	43.8156	9.89708	17.8081	31.1095	31.5829	9.84895	7.65834
CDCA5	NM_080668	uc001ocp.2	0.571848	0.669187	0.615385	0.639344	0.121299	-1	CDCA5	92.8029	176.225	177.272	253.45	17.8742	15.6566	11.3066	6.35693	44.3098	42.0968
EIF6	NM_181466	uc002xbz.2	0.802867	0.84375	0.784387	0.843416	0.0999124	-1	EIF6	143.187	150.293	155.39	181.261	53.3179	78.9065	126.597	122.153	130.428	135.815
RPL18A	NM_000980	uc002nhp.3	0.701835	0.733925	0.67907	0.702643	0.0556632	-1	RPL18A;SNORA68	46.8196	36.019	45.6714	49.8984	50.0899	75.2958	37.4453	24.649	203.216	234.445
BTG3	NM_006806	uc002ykk.3	0.610487	0.752577	0.692	0.725664	0.175754	-1	BTG3	137.993	177.221	172.958	196.636	12.4605	26.8671	58.5968	57.1725	27.1704	28.8862
GDA	NM_001242505	uc004air.3	0.689956	0.743802	0.683486	0.751938	0.122297	-1	GDA	33.6095	37.633	62.3987	59.1256	11.0702	19.4266	38.1704	47.9119	12.2931	17.6877
UBE3C	NM_014671	uc010lqs.3	0.815642	0.912442	0.896907	0.943925	0.143818	-1	UBE3C	16.1265	18.1216	18.8011	22.5027	18.5873	16.9333	17.0588	15.8034	28.4236	25.0004
NEK7	NM_133494	uc001gun.4	0.527027	0.610951	0.477419	0.505682	0.112186	-1	NEK7	25.8754	19.1743	42.3705	28.7207	6.62768	14.9933	7.29189	21.1939	3.08979	6.0724
PTPN1	NM_002827	uc002xvl.3	0.418919	0.448649	0.42735	0.458333	0.0607126	-1	PTPN1	28.8472	28.9613	34.1766	30.2204	8.25862	11.0342	15.4467	14.8149	24.7815	26.8927
EMG1	NM_006331	uc001qsh.4	0.343396	0.440313	0.323308	0.373717	0.147325	-1	EMG1	2804.21	3743.27	3022.14	4047.93	17.1564	41.1902	79.7838	79.8478	87.8593	70.0706
TRA2A	NM_013293	uc003swi.3	0.609665	0.62963	0.586957	0.612805	0.0458126	-1	TRA2A	48.7024	61.3823	68.3764	85.7009	16.0371	26.227	49.1519	53.8144	15.2065	20.8079
FEN1	NM_004111	uc001nsg.3	0.843066	0.853774	0.790262	0.848718	0.0691637	-1	FEN1	41.5246	49.4848	69.7722	93.6253	39.7493	56.0063	114.706	108.628	102.039	99.5939
GAPDH	NM_002046	uc001qop.2	0.65444	0.682341	0.616732	0.63904	0.0502093	-1	GAPDH	1207.79	974.71	626.333	640.494	914.96	984.96	2057.68	1744.04	3539.94	2989.17
ETFA	NM_000126	uc002bbt.2	0.491909	0.531847	0.511194	0.529703	0.0584467	-1	ETFA;TYRO3P	75.6467	69.3924	77.1827	59.5367	27.4075	43.4909	51.1677	76.3978	32.5884	31.9825
GNB2L1	NM_006098	uc003mni.1	0.709091	0.782353	0.736292	0.76377	0.100739	-1	GNB2L1;SNORD95;SNORD96A	2518.81	2391.37	3060.9	3339.13	940.559	1109.66	928.446	939.19	1392.49	1546.07
CLPP	NM_006012	uc002mem.1	0.423077	0.434783	0.5	0.592593	0.104298	-1	CLPP	22.9208	25.1605	40.0544	56.9986	46.0169	57.4373	44.5015	75.4657	92.5125	150.036
SPAG7	NM_004890	uc002gae.3	0.72561	0.757764	0.784091	0.798701	0.0467646	-1	SPAG7	61.9731	72.4708	56.0268	68.8985	26.1304	32.8574	46.0525	52.7904	93.2256	80.0578
BAG2	NM_004282	uc003pdr.3	0.517928	0.548263	0.497653	0.505319	0.0380008	-1	BAG2	81.0082	65.6931	79.6624	66.7427	17.5988	41.9435	52.8598	54.4738	23.0085	32.6017
SRSF5	NM_006925	uc001xlp.3	0.652977	0.724265	0.650624	0.680851	0.101514	-1	SRSF5	3029.01	3969.3	3644.99	4093.45	21.3874	38.1418	35.9415	39.4745	47.5199	42.9622
CDC16	NM_001078645	uc001vul.1	0.677804	0.771277	0.644495	0.742152	0.191129	-1	CDC16	154.423	334.776	301.345	445.548	14.9617	23.5728	29.3461	32.292	18.2025	21.1776
FKBP1A	NM_000801	uc002wey.3	0.472272	0.566176	0.45709	0.479008	0.115823	-1	FKBP1A;FKBP1A-SDCBP2;SDCBP2	20.6425	18.4675	18.4456	19.4306	11.4622	13.0795	4.18151	1.75661	22.3107	28.9979
RPL36A-HNRNPH2	NM_001199974	uc022cah.1	0.538462	0.59322	0.505618	0.543689	0.0928301	-1	HNRNPH2;RPL36A;RPL36A-HNRNPH2	37.6737	44.4466	33.2205	37.7401	13.8358	24.6837	46.1747	40.7842	21.604	20.3063
C12orf29	NM_001009894	uc001tao.3	0.573684	0.65285	0.619048	0.647541	0.107659	-1	C12orf29	65.5193	58.6713	66.5985	59.0143	3.45547	8.24632	3.84402	7.18417	1.48644	1.16328
PDIA3	NM_005313	uc001zsu.3	0.452214	0.53	0.427313	0.473829	0.124302	-1	PDIA3	123.515	144.141	92.3105	112.093	20.8904	42.6135	64.7853	65.043	48.3884	41.7295
RDH10	NM_172037	uc003xzi.3	0.789077	0.847534	0.798165	0.802985	0.0632764	-1	RDH10	54.1156	50.4466	63.5093	43.532	11.0109	15.9475	11.4043	12.5759	12.1428	12.5875
NUTF2	NM_005796	uc002eup.3	0.7	0.721739	0.604027	0.65	0.0677123	-1	NUTF2	37.2304	48.5187	32.5321	48.5086	43.037	52.8544	86.1772	146.317	86.478	82.8246
SSSCA1	NM_006396	uc001oek.3	0.807692	0.821429	0.756098	0.787234	0.0448727	-1	SSSCA1	29.8246	26.3671	31.302	39.7652	15.1851	26.702	52.2132	51.1665	48.1654	51.0192
GLB1L	NM_024506	uc002vkm.3	0.869159	0.907692	0.844156	0.875	0.0693776	-1	GLB1L	38.8907	27.3997	40.0808	36.6693	2.17111	2.49973	0.40254	1.14144	2.95214	3.09127
FAM195B	NM_207368	uc010wuz.1	0.518519	0.59375	0.571429	0.5875	0.0913029	-1	FAM195B	15.9257	17.7922	17.3778	31.0529	5.15477	7.12198	2.45759	5.80731	55.1117	50.4626
BRI3	NM_015379	uc003upi.2	0.678788	0.725275	0.712821	0.729282	0.0629481	-1	BRI3	38.2776	50.1113	39.5486	53.592	28.5929	25.8756	8.58815	7.10285	59.263	69.2385
ZBED5	NM_001143667	uc009ygh.3	0.689796	0.78209	0.751131	0.769231	0.110393	-1	ZBED5	91.346	90.9482	125.51	102.199	3.29376	5.61261	9.52673	9.87052	1.80937	2.43946
RRM1	NM_001033	uc001lyw.4	0.637966	0.689547	0.654286	0.667367	0.0646617	-1	RRM1	378.937	322.021	391.815	385.476	198.992	359.368	789.369	800.778	176.211	175.011
IGF2R	NM_000876	uc003qta.3	0.683012	0.744385	0.713366	0.71811	0.0661175	-1	IGF2R;LOC729603	19.9419	20.0897	29.7543	25.0146	5.89332	6.63918	11.9218	10.8538	9.21808	9.82721
PPA1	NM_021129	uc001jqv.1	0.632058	0.681081	0.652361	0.677201	0.0738632	-1	PPA1	278.073	215.563	271.272	211.735	32.128	73.4495	78.6808	83.1185	16.1983	16.5
SLC1A5	NM_005628	uc002pfs.3	0.690667	0.754198	0.708122	0.718919	0.0743289	-1	SLC1A5	56.6038	69.4805	110.272	142.347	45.1504	78.3331	58.8944	94.6044	89.4546	123.146
B3GNT1	NM_006876	uc001ohr.3	0.546875	0.64	0.469697	0.488889	0.112317	-1	B3GNT1	14.586	13.9707	25.3839	27.3102	8.14138	14.2613	12.6149	17.1975	15.0633	21.0444
SNORA67	NR_002912	uc010cml.1	0.595238	0.612245	0.456522	0.510638	0.0711234	-1	EIF4A1;SENP3;SENP3-EIF4A1;SNORA48;SNORA67;SNORD10	96.8091	113.152	100.48	121.211	56.2171	81.1002	152.75	149.933	157.087	147.79
TMEM101	NM_032376	uc002ieu.3	0.640625	0.676471	0.607692	0.61194	0.0400936	-1	TMEM101	34.1953	40.1185	46.838	58.8709	20.3364	19.4521	26.7562	28.22	32.6243	35.9624
RPL31	NM_001098577	uc010fiu.1	0.678808	0.771044	0.701818	0.749077	0.139495	-1	RPL31	243.65	173.041	198.807	207.336	45.2242	56.8167	39.2117	43.5315	23.9009	19.7269
EXOSC3	NM_016042	uc004aal.3	0.675926	0.755952	0.626582	0.704918	0.158362	-1	EXOSC3	327.966	417.885	495.839	502.264	13.2985	23.4774	21.3689	20.3921	16.6158	16.0904
ACTG1	NM_001614	uc002kal.2	0.707744	0.760852	0.716918	0.745275	0.0814655	-1	ACTG1	917.817	1091.75	1020.2	1042.26	357.84	471.292	1183.73	1146.6	1873.12	1869.35
FAM107B	NM_031453	uc001ina.1	0.57913	0.623568	0.52621	0.536585	0.0548132	-1	FAM107B	87.3952	83.1801	87.5604	73.3847	18.8436	19.993	8.22574	3.76209	25.6612	18.5667
HIGD2A	NM_138820	uc003meg.3	0.673077	0.701299	0.56338	0.590909	0.0557506	-1	HIGD2A	79.6035	82.6996	72.9873	84.5867	98.5075	136.781	98.6255	102.543	182.713	162.963
FENDRR	NR_033925	uc021tmg.1	0.651685	0.742188	0.691489	0.706667	0.105679	-1
ATF4	NM_182810	uc003axz.3	0.519427	0.552585	0.514507	0.543233	0.0618836	-1	ATF4	93.0169	94.4715	104.402	132.557	53.8775	68.8867	15.8945	14.7888	146.219	166.278
HTRA2	NM_013247	uc002smi.1	0.65812	0.675676	0.603774	0.638655	0.0524379	-1	HTRA2	37.4803	28.1841	34.8151	41.1915	21.8244	23.4706	24.8033	26.2351	33.9839	33.6338
DCTN1	NM_004082	uc002skx.3	0.577869	0.627087	0.530892	0.591209	0.109535	-1	DCTN1	38.9786	38.1907	43.9572	50.2723	32.1192	28.7321	46.5105	40.1839	65.8968	59.988
NR2F6	NM_005234	uc002nfq.3	0.493671	0.516129	0.458824	0.495327	0.0589617	-1	NR2F6	17.137	19.0955	25.5752	33.7938	90.7492	53.7021	18.372	18.9439	152.511	226.061
UBA5	NM_024818	uc003epa.4	0.533981	0.617433	0.509852	0.60815	0.181751	-1	UBA5	144.934	157.773	145.895	150.213	4.92954	7.57975	9.55248	9.02902	8.08885	8.19455
SLC27A2	NM_003645	uc001zxw.3	0.50495	0.6	0.541176	0.587879	0.141752	-1	SLC27A2	17.8957	16.2698	35.589	36.1879	6.16733	13.2162	54.1863	69.9767	20.1057	31.7727
RAB7A	NM_004637	uc003eks.1	0.532051	0.690209	0.562406	0.624514	0.220265	-1	RAB7A	300.876	357.29	290.917	300.203	59.9993	73.9551	107.093	96.9716	110.418	104.718
TOMM40	NM_001128917	uc002paa.4	0.630522	0.688571	0.616667	0.695946	0.137329	-1	TOMM40	21.9473	26.14	29.2314	32.9077	21.8775	22.843	25.0806	22.1258	112.868	125.665
RPL22	NM_000983	uc001amd.3	0.740331	0.798834	0.722414	0.735152	0.071241	-1	RPL22	124.061	165.79	205.708	197.742	108.252	196.826	7.22544	5.4636	27.119	36.5469
KIAA0020	NM_014878	uc003zhp.1	0.561181	0.664474	0.580153	0.598383	0.121522	-1	KIAA0020	50.0702	75.8702	125.782	132.56	5.01793	10.6804	15.3887	22.139	6.64972	9.48748
RPS4X	NM_001007	uc004ear.3	0.746599	0.772806	0.697755	0.753546	0.0819982	-1	RPS4X	529.225	610.913	416.875	675.716	343.752	449.712	429.68	362.691	1178.49	1103.99
NDUFA6	NM_002490	uc003bcb.3	0.749186	0.752907	0.718519	0.78169	0.0668929	-1	NDUFA6	216.634	218.769	270.183	275.676	43.2093	70.2345	99.2461	112.449	81.204	84.1803
TOMM6	NM_001134493	uc011dug.1	0.8	0.809264	0.768519	0.808023	0.0487687	-1	TOMM6	2488.73	1889.47	1320.27	1054.8	153.289	152.878	265.785	207.59	352.352	252.837
TM2D3	NM_078474	uc002bxi.3	0.612903	0.659259	0.61157	0.61165	0.0464363	-1	TM2D3	39.5184	44.066	44.1742	40.4868	15.6138	12.4116	25.6973	26.8193	7.86989	6.63447
RAB24	NM_001031677	uc003mfw.3	0.604167	0.679245	0.583618	0.636364	0.127825	-1	RAB24	320.697	366.591	273.299	332.329	12.3214	10.3173	5.60734	9.71679	45.1135	31.1921
STK25	NM_006374	uc002wbp.4	0.654028	0.680769	0.612717	0.682819	0.0968434	-1	STK25	31.9731	31.2606	39.563	46.8958	39.0429	28.427	20.6824	12.6091	72.1088	89.353
PGAM1	NM_002629	uc001knh.3	0.661137	0.716837	0.677778	0.716292	0.0942137	-1	PGAM1	8.87501	6.94087	6.429	6.26506	18.8963	12.0869	1.16783	0.413939	32.2887	35.4689
MED25	NM_030973	uc002ppw.2	0.716216	0.773109	0.80292	0.813559	0.0675326	-1	MED25	16.3028	44.2497	26.1304	72.3288	24.7894	24.1345	31.2918	36.161	75.825	107.824
NDUFV2	NM_021074	uc002knu.3	0.48184	0.573407	0.416256	0.435484	0.110795	-1	NDUFV2	372.236	358.493	269.322	260.034	37.8602	49.6263	103.673	91.8679	43.5863	32.6391
MTRNR2L2	NM_001190470	uc021yay.1	0.67619	0.694915	0.598131	0.608696	0.0292896	-1	DHFR;MTRNR2L2	2.36113	1.85583	2.65295	2.58169	3.34176	6.54784	0.811094	1.00622	4.87768	6.26214
MRPL27	NM_016504	uc002iqq.3	0.558011	0.668367	0.613065	0.625	0.122291	-1	MRPL27	212.023	235.835	184.621	204.909	36.3868	63.8764	157.151	102.29	111.2	101
KIAA0101	NM_014736	uc002ank.3	0.590437	0.714876	0.552174	0.622426	0.194691	-1	KIAA0101	2868.9	3320.02	3513.19	3810.3	43.9462	80.0238	104.759	108.282	23.2632	23.8128
ZNF75A	NM_153028	uc002cut.4	0.613636	0.685714	0.661157	0.771739	0.18266	-1	ZNF75A	16.4906	32.1239	18.3996	25.0996	1.13349	0.195757	0.472852	0.67041	1.02878	0.87274
NACA	NM_001113203	uc001sma.2	0.732673	0.809524	0.741935	0.794326	0.129241	-1	NACA	307.795	411.63	486.413	613.361	62.7537	105.145	91.6978	91.8679	94.1771	100.888
TM9SF3	NM_020123	uc001kmm.4	0.665848	0.695341	0.643243	0.649275	0.035525	-1	TM9SF3	32.6815	37.7627	48.8595	39.7146	12.9395	21.2634	20.6102	19.1329	5.89807	6.40471
GLE1	NM_001003722	uc004bvj.3	0.401235	0.511416	0.452229	0.452555	0.110506	-1	GLE1	21.2781	26.0404	23.5539	27.83	16.9231	21.6101	28.5242	26.4893	25.2911	22.516
NDUFB3	NM_002491	uc002uwx.4	0.52549	0.59633	0.530612	0.602041	0.142269	-1	NDUFB3	279.146	248.835	214.321	182.227	23.2088	45.9611	23.2366	46.6719	17.3252	14.8915
ETS2	NM_001256295	uc002yxf.3	0.670241	0.723301	0.65812	0.69661	0.0915502	-1	ETS2	41.1852	45.4402	109.547	89.9109	26.3149	44.9654	42.1323	57.9899	34.0022	51.2442
SIK1	NM_173354	uc002zdf.2	0.594714	0.619701	0.574939	0.613712	0.0637609	-1	SIK1	36.1906	35.8023	60.7947	57.3597	80.1142	51.4541	30.7515	54.9537	91.108	123.665
HIST1H3B	NM_003537	uc003nfs.1	0.492308	0.539216	0.529412	0.538462	0.0559578	-1	HIST1H3B	49.9637	44.0238	76.3201	47.0976	735.774	1737.15	2772.57	3083.22	5.66984	5.18968
WDR3	NM_006784	uc010oxe.1	0.563758	0.613636	0.581081	0.602151	0.0709474	-1	WDR3	14.4189	16.588	22.6635	23.1003	4.42245	11.3334	14.045	18.0567	5.51095	4.80952
PCNP	NM_020357	uc003dva.3	0.348993	0.438889	0.363971	0.384615	0.11054	-1	PCNP	73.1686	66.3106	45.5782	35.9653	20.4301	22.6557	17.0455	8.2677	11.0533	9.41752
FXR1	NM_005087	uc003fkq.3	0.53719	0.55408	0.4946	0.549065	0.0713546	-1	FXR1	30.6879	41.4234	34.4848	39.6298	10.0662	11.3876	11.7242	14.305	9.73921	10.2921
KLF10	NM_005655	uc011lhk.1	0.5	0.542308	0.456376	0.5	0.0859319	-1	KLF10	22.9223	25.0609	41.8828	44.1518	9.14338	16.3983	9.68248	18.0958	9.78349	14.786
SLC25A37	NM_016612	uc003xdo.3	0.774194	0.857143	0.901408	0.917808	0.0993491	-1	SLC25A37	5.58871	6.47975	8.4879	9.17931	4.6795	6.01945	1.61556	3.05405	13.3357	13.8974
HIST1H4B	NM_003544	uc003nfr.3	0.8	0.897059	0.8	0.848485	0.145544	-1	HIST1H4B	43.1076	36.5333	71.5203	45.2365	334.659	871.175	1403.82	1194.6	0.068773	0
HIBADH	NM_152740	uc003szf.3	0.716292	0.780822	0.689243	0.752874	0.12816	-1	HIBADH	136.604	109.891	99.3942	73.2897	22.4425	32.0477	44.7377	28.1512	38.7572	25.8452
ATP6V1G1	NM_004888	uc004bjc.3	0.621359	0.683603	0.631579	0.657061	0.0877251	-1	ATP6V1G1	139.057	157.8	168.723	177.515	40.91	66.8461	64.8361	86.6215	90.0239	98.6272
LIFR	NM_002310	uc003jli.2	0.904348	0.948688	0.94507	0.951954	0.0512242	-1	LIFR;MIR3650	38.5047	61.6465	147.709	170.756	10.4983	15.5379	4.03155	7.00884	1.79042	2.21775
CCDC77	NM_032358	uc001qig.3	0.748092	0.810345	0.792593	0.8	0.0696606	-1	CCDC77	27.9218	33.1544	32.0602	33.3223	2.76423	3.15494	6.81858	14.2168	7.40285	7.85242
CSK	NM_001127190	uc010bkb.1	0.669903	0.68125	0.664179	0.712195	0.0593631	-1	CSK	16.5602	22.5596	24.1034	42.0819	24.0667	19.4211	15.2818	16.6279	48.8433	65.7584
ATP5C1	NM_001001973	uc001iju.3	0.581481	0.668776	0.570796	0.601671	0.11817	-1	ATP5C1	482.246	319.642	321.313	222.146	81.6688	122.269	188.423	132.952	68.964	66.1747
MRPS34	NM_023936	uc002cmo.3	0.773737	0.806584	0.761506	0.767338	0.0386785	-1	MRPS34	391.735	307.582	311.894	329.054	132.018	137.629	148.197	132.031	378.732	376.661
DDX20	NM_007204	uc001ebs.3	0.607143	0.674009	0.634615	0.657343	0.0895932	-1	DDX20	15.5252	15.0953	24.4747	22.8492	5.23002	7.3444	11.1593	9.53358	3.60935	4.46072
PRKAB2	NM_005399	uc001epe.3	0.878698	0.898795	0.868263	0.891386	0.0432193	-1	PRKAB2	33.1782	45.36	43.3764	39.7606	3.88453	4.60027	2.22239	1.70675	3.09673	2.64301
SLC43A3	NM_017611	uc001nki.3	0.503937	0.562712	0.577181	0.715867	0.197461	-1	SLC43A3	21.7095	27.149	40.1188	52.0617	42.845	75.1987	133.752	198.121	88.9674	102.496
COX4I1	NM_001861	uc002fje.3	0.678049	0.729323	0.648193	0.68435	0.0874319	-1	COX4I1	756.209	849.228	633.838	818.964	222.053	335.557	398.566	344.755	403.945	342.708
CKAP4	NM_006825	uc001tlk.3	0.729358	0.773096	0.74087	0.749386	0.052254	-1	CKAP4	185.701	149.25	143.772	121.868	67.8999	59.7113	81.3791	57.9243	116.792	98.2259
PFKL	NM_002626	uc002zel.3	0.695652	0.763473	0.649402	0.705882	0.124301	-1	PFKL	33.6171	30.223	36.3089	41.5233	65.568	49.3909	50.7927	50.4517	108.105	108.464
MRPS18C	NM_016067	uc003hor.4	0.45	0.53125	0.515152	0.521739	0.0878376	-1	MRPS18C	13.6175	12.226	12.2666	12.321	5.57746	10.0513	19.4231	12.6217	5.97477	4.90792
RPL24	NM_000986	uc003dvh.1	0.817073	0.854015	0.813299	0.86514	0.0887821	-1	RPL24	436.754	303.271	352.322	298.909	109.238	216.032	121.521	134.287	131.017	118.507
SPIRE1	NM_001128626	uc002kre.3	0.602837	0.640449	0.573099	0.604762	0.069275	-1	SPIRE1	20.4936	39.5897	49.6296	67.7753	4.95577	3.76211	2.90796	3.09219	4.57628	5.71464
MAP2K1	NM_002755	uc010bhq.3	0.383459	0.410095	0.419118	0.477178	0.0846968	-1	MAP2K1	77.5239	82.2344	90.5467	83.8823	16.0283	17.7764	21.4695	20.1211	29.8004	34.6249
GINM1	NM_138785	uc003qmq.1	0.425532	0.42623	0.4	0.472222	0.0729198	-1	C6orf72;GINM1	17.6373	13.8395	20.5424	17.96	6.78405	16.1216	11.7731	15.408	6.22101	4.68618
KAT5	NM_182710	uc001ofk.3	0.546392	0.56338	0.490196	0.527473	0.054265	-1	KAT5	25.2712	23.6036	28.0608	32.425	9.29579	12.7233	10.1477	19.3204	24.7575	28.1422
RPL6	NM_000970	uc001ttv.3	0.657228	0.728814	0.680428	0.715686	0.106844	-1	RPL6	99.7145	59.4876	63.8355	60.0506	27.6972	48.202	39.1069	37.174	96.9477	107.01
EEF1G	NM_001404	uc001ntm.1	0.769231	0.817925	0.792045	0.800208	0.0568564	-1	EEF1G;MIR3654	107.395	82.9316	112.866	116.247	123.272	107.597	62.6894	55.5508	370.099	406.82
KAT2A	NM_021078	uc002hyx.2	0.571429	0.6	0.553719	0.578947	0.0537998	-1	KAT2A	16.1012	18.9359	26.0503	29.6089	9.76702	11.2231	16.782	21.7345	58.6423	59.2364
RPL27	NM_000988	uc002icj.3	0.577206	0.614815	0.589641	0.605691	0.0536586	-1	RPL27	622.877	367.938	567.148	430.854	272.689	491.309	569.807	682.916	698.629	874.427
KNOP1	NM_001012991	uc002dgq.3	0.429752	0.45977	0.482759	0.508475	0.055734	-1	C16orf88;KNOP1	25.0878	29.127	41.5195	49.0467	4.69467	8.14944	6.02602	8.54371	13.8669	18.3913
ZC3H15	NM_018471	uc002upo.3	0.632107	0.697297	0.673684	0.685811	0.0773169	-1	ZC3H15	84.64	95.6145	110.272	119.541	13.9677	29.0447	19.3051	34.7142	18.2212	19.0572
PDCD4	NM_014456	uc001kzh.3	0.758459	0.791353	0.762218	0.799766	0.0704425	-1	MIR4680;PDCD4	478.389	448.46	362.271	280.578	32.2262	39.0153	76.8597	57.5665	23.7553	15.9064
SEC22B	NM_004892	uc031poa.1	0.682842	0.729622	0.679134	0.709424	0.0770702	-1	SEC22B	280.635	233.099	201.093	179.967	27.1312	43.2346	80.5469	61.0378	25.4346	22.0801
NABP1	NM_001031716	uc002usx.3	0.510417	0.58042	0.494505	0.5	0.0754974	-1	OBFC2A;NABP1	13.5734	13.908	17.1139	16.0033	2.39793	3.93425	4.00134	4.25484	3.80873	4.50039
MTA1	NM_004689	uc001yqx.3	0.52381	0.548387	0.552764	0.593583	0.0653966	-1	MTA1	37.9754	70.8796	57.9104	93.3121	41.1144	25.4743	14.1456	14.5404	78.0303	90.0391
PTGR1	NM_012212	uc004bfh.2	0.667244	0.750678	0.641068	0.654723	0.0970878	-1	PTGR1	246.187	379.704	95.5755	116.208	9.25062	14.9564	35.7988	26.7748	24.2067	17.7416
RPS12	NM_001016	uc003qdx.3	0.518519	0.576132	0.501901	0.552301	0.108013	-1	RPS12;SNORA33;SNORD100;SNORD101	400.327	473.948	384.687	507.073	321.259	258.477	244.367	175.046	199.168	153.744
NOB1	NM_014062	uc002exs.4	0.564972	0.61039	0.529032	0.577465	0.0938504	-1	NOB1	38.8107	37.7783	38.1009	40.5166	21.7463	29.0761	32.1903	29.8731	47.0579	45.8718
NFU1	NM_001002755	uc002sfk.3	0.673629	0.751534	0.676737	0.698795	0.0999625	-1	NFU1	295.539	222.787	188.845	146.776	13.3583	23.3315	38.693	31.0073	14.908	14.0003
POLB	NM_002690	uc003xoz.2	0.507246	0.592308	0.527273	0.608247	0.166036	-1	POLB	81.5949	80.9266	81.1189	86.3611	1.80474	7.48044	14.3046	5.33715	13.2882	11.6625
TIMM17B	NM_001167947	uc004dla.2	0.451613	0.47651	0.383721	0.408	0.0491762	-1	TIMM17B	38.0268	29.1356	42.6423	46.0933	51.3157	56.6532	61.6207	85.664	113.369	155.671
TXN	NM_003329	uc004bep.2	0.6525	0.667656	0.606299	0.66875	0.0776066	-1	TXN	548.859	449.594	253.939	253.175	221.545	385.131	639.86	381.416	111.191	62.6188
PPP1R15B	NM_032833	uc001hav.4	0.477612	0.511551	0.414365	0.417266	0.0368408	-1	PPP1R15B	28.8135	23.8711	32.6568	23.0491	25.6726	29.4007	23.0379	14.442	19.744	17.8718
PCBP2	NM_005016	uc001sdc.4	0.673939	0.719866	0.655481	0.710918	0.101364	-1	PCBP2	297.482	394.334	342.498	372.399	150.138	180.424	139.993	156.495	153.421	144.433
HIGD1A	NM_001099668	uc010hid.3	0.575397	0.676991	0.538462	0.604294	0.167427	-1	HIGD1A	171.785	149.338	156.121	142.505	6.99403	9.39096	6.24628	4.66105	10.2548	10.2502
VDAC1	NM_003374	uc003kyr.2	0.822665	0.879845	0.8493	0.850112	0.0579912	-1	VDAC1	214.602	181.992	200.144	214.697	17.8604	24.4909	24.649	30.4996	73.623	67.9022
VIMP	NM_203472	uc021sxu.1	0.539326	0.568182	0.485294	0.557692	0.101254	-1	SELS;VIMP	20.5476	19.4417	16.5894	18.1869	8.04223	10.0002	23.082	23.593	23.161	19.3197
RFXANK	NM_003721	uc002nls.3	0.488372	0.576	0.446154	0.539326	0.1808	-1	RFXANK	88.6288	84.5152	68.188	72.0219	24.6528	16.7872	24.0947	22.9132	57.0485	50.9213
TNPO3	NM_012470	uc003vol.2	0.533654	0.569565	0.534653	0.542289	0.0435465	-1	TNPO3	19.2242	23.0996	20.8785	26.8582	14.5436	14.7294	20.425	18.3716	17.057	14.6725
NEK2	NM_002497	uc001hir.2	0.552239	0.657233	0.594828	0.612167	0.122334	-1	NEK2	50.624	51.3023	66.0352	71.0837	6.89387	13.7157	30.6761	30.2274	16.318	16.1768
AGPAT6	NM_178819	uc003xnz.2	0.664	0.772727	0.5625	0.605042	0.151269	-1	AGPAT6	13.7664	13.3515	17.6467	18.6973	5.38926	5.60095	7.32163	5.19032	17.9957	16.5771
NOP56	NM_006392	uc002wgh.3	0.490515	0.59761	0.505405	0.563941	0.165631	-1	MIR1292;NOP56;SNORA51;SNORD110;SNORD56;SNORD57;SNORD86	128.59	145.501	219.17	293.989	41.4255	62.3363	72.0134	126.671	55.7691	63.8174
RPS19	NM_001022	uc002ort.3	0.67374	0.688705	0.638298	0.677596	0.0542629	-1	RPS19	470.748	461.377	381.202	444.275	612.16	825.699	334.779	256.613	1121.41	1027.64
B2M	NM_004048	uc001zuc.3	0.623476	0.652878	0.601318	0.651613	0.079697	-1	B2M	1037.63	753.351	556.677	407.706	317.71	554.384	1865.2	1969.29	402.632	416.841
ANKRA2	NM_023039	uc003kcu.2	0.5875	0.701754	0.57971	0.6	0.134544	-1	ANKRA2	20.0801	18.0154	13.2868	11.5198	1.09532	2.64833	4.11239	1.29568	1.75371	1.2801
COPRS	NM_018405	uc002hgp.3	0.563291	0.595745	0.56051	0.569832	0.0417764	-1	C17orf79;COPRS	41.7971	51.4898	53.6529	67.5459	22.4822	35.9433	36.4434	42.5514	53.0081	53.3797
NDUFB6	NM_002493	uc003zre.2	0.581395	0.637838	0.563725	0.620482	0.113199	-1	NDUFB6	146.018	155.84	110.944	117.252	17.7137	43.3611	68.755	71.0609	16.4308	10.1656
PRDX1	NM_001202431	uc021omw.1	0.710564	0.740995	0.69814	0.721519	0.0538092	-1	PRDX1	1450.11	1637.59	516.991	654.219	469.27	557.366	1771	1058.46	712.371	349.116
TCEB1	NM_005648	uc003xzx.2	0.655738	0.682927	0.64557	0.692982	0.074602	-1	TCEB1	53.5616	55.4471	48.701	54.3262	9.68692	14.6329	25.0007	25.6678	8.16643	7.16021
SENP3-EIF4A1	NM_001204510	uc002ghr.1	0.606335	0.689583	0.645596	0.665302	0.102955	-1	EIF4A1;SENP3;SENP3-EIF4A1;SNORA48;SNORA67;SNORD10	96.8091	113.152	100.48	121.211	56.2171	81.1002	152.75	149.933	157.087	147.79
PSMD5	NM_005047	uc004bko.4	0.652344	0.696296	0.587379	0.628571	0.0851453	-1	PSMD5	62.2468	51.3279	63.3216	46.8513	11.643	13.1392	22.8393	21.4476	8.37493	9.53167
NDUFAB1	NM_005003	uc002dlw.3	0.576087	0.598394	0.537594	0.565217	0.04993	-1	NDUFAB1	474.885	429.038	327.386	403.918	61.8123	142.752	158.104	152.643	84.9564	72.3574
ARF4	NM_001660	uc003dix.4	0.579897	0.612022	0.542683	0.559524	0.0489658	-1	ARF4	82.9904	74.1109	61.3005	60.8354	38.5688	78.3784	125.831	128.892	31.085	28.4409
SLC11A2	NM_001174125	uc001rxk.2	0.531469	0.675737	0.519608	0.577689	0.20235	-1	SLC11A2	10.099	8.52204	22.007	20.351	6.63351	10.0816	9.00287	13.4967	5.29644	7.48134
PEA15	NM_003768	uc001fvk.3	0.827338	0.884615	0.884328	0.911043	0.0839918	-1	PEA15	43.0707	48.9131	71.9794	88.3448	16.6986	14.4827	13.4237	10.0928	72.393	85.3219
NDUFS6	NM_004553	uc003jcy.3	0.596825	0.672956	0.569733	0.618768	0.125166	-1	NDUFS6	1122.48	1619.94	1179.95	1573.75	352.561	437.791	681.776	572.959	1129.52	1076.41
UBE2E1	NM_003341	uc003cch.3	0.558685	0.591623	0.542484	0.580645	0.0710991	-1	UBE2E1	52.7572	57.3377	52.0012	46.6128	18.0782	20.671	28.0861	30.2341	12.1552	14.8624
ASH2L	NM_004674	uc003xkt.5	0.481081	0.505051	0.454023	0.530612	0.100559	-1	ASH2L	53.5976	55.4139	53.4769	56.8327	6.87922	7.80223	16.7903	16.518	17.7166	16.5565
EAPP	NM_018453	uc001wsd.1	0.37799	0.466321	0.289773	0.396825	0.195383	-1	EAPP	75.0464	105.901	82.6426	107.817	12.2787	27.1434	41.7232	32.7467	14.3159	14.9793
TPP1	NM_000391	uc001mel.1	0.580882	0.46875	0.583333	0.487179	-0.208286	1	TPP1	29.6907	36.8844	22.6893	30.2245	14.1399	20.5952	43.4938	34.8632	29.4373	20.931
NABP2	NM_024068	uc001ski.3	0.454545	0.27381	0.418919	0.290323	-0.309332	1	OBFC2B;NABP2	27.4713	20.5194	18.4586	18.874	32.4354	29.3812	21.5061	25.4096	88.3065	63.2265
MRPL23	NM_021134	uc001lux.3	0.660377	0.580247	0.634615	0.576471	-0.138275	1	MRPL23	61.6173	52.0313	41.0489	51.1101	90.0387	109.27	101.517	76.7629	212.133	207.444
PEMT	NM_148172	uc002grl.4	0.73494	0.607843	0.679487	0.653846	-0.152738	1	PEMT	25.2761	22.078	14.5286	22.2046	19.8849	23.788	26.7068	24.0959	57.8682	46.3318
SERPINE2	NM_006216	uc002vnu.2	0.631579	0.458333	0.572614	0.486486	-0.259373	1	SERPINE2	40.4749	40.0083	10.8988	15.4788	3.65195	3.95469	10.2114	7.70587	6.68355	5.33059
PDE3B	NM_000922	uc001mln.3	0.584302	0.497512	0.546875	0.3375	-0.296165	1	PDE3B	26.6721	20.3465	15.7185	9.54724	17.9872	15.1568	8.4107	6.07927	6.91809	4.77774
WDR61	NM_025234	uc002bdn.3	0.646081	0.639769	0.651652	0.582031	-0.0759317	1	WDR61	176.43	124.291	120.001	100.696	23.5189	38.0848	115.625	104.104	40.5417	32.8792
TINF2	NM_001099274	uc001woa.4	0.671875	0.485981	0.554054	0.54878	-0.191167	1	TINF2	29.8517	26.3623	30.1982	29.5007	17.1413	15.6613	15.6856	14.39	41.9989	42.0424
IGFBP4	NM_001552	uc002hus.3	0.576577	0.476636	0.548387	0.441558	-0.20677	1	IGFBP4	23.0372	20.5413	20.1009	19.6996	49.1249	33.8432	9.88167	7.32354	32.5676	39.6748
MCMBP	NM_024834	uc001ler.3	0.601533	0.582555	0.632653	0.502439	-0.149192	1	MCMBP	32.1956	27.0332	37.443	29.1678	14.9725	24.7061	27.4707	33.408	15.6135	19.2866
AIP	NM_003977	uc001olv.3	0.6	0.259259	0.393939	0.375	-0.35968	1	AIP	33.305	21.7992	15.9019	15.7367	38.5633	44.8498	90.4147	76.7987	151.135	134.394
TOR1A	NM_000113	uc004byl.3	0.625954	0.51087	0.556962	0.542857	-0.12919	1	TOR1A	25.176	20.252	19.9802	20.1151	22.5777	24.6788	22.414	19.6081	29.0054	29.2037
HARS2	NM_012208	uc003lgx.3	0.576531	0.42562	0.542289	0.398734	-0.294465	1	HARS2	28.6553	30.6829	29.7729	29.8536	10.2731	12.6907	13.3105	13.153	14.2776	11.1934
SPATS2	NM_023071	uc001rud.2	0.539823	0.367347	0.5	0.402985	-0.269491	1	LOC100335030;SPATS2	16.602	12.1942	9.95907	7.74629	6.83562	6.63491	6.93044	8.80246	12.1383	8.95118
SOD2	NM_001024465	uc003qsg.3	0.571429	0.510638	0.571429	0.475728	-0.156491	1	SOD2	29.6817	27.7184	31.8974	30.0398	21.0234	30.9206	33.3836	44.5236	22.5601	31.2742
CUL7	NM_001168370	uc011dvb.2	0.628458	0.492823	0.622407	0.48855	-0.269493	1	CUL7	20.4473	20.6273	17.745	16.9034	8.87333	6.38988	8.25581	6.99762	14.3688	11.2981
IER5	NM_016545	uc001got.4	0.675159	0.504505	0.651163	0.423729	-0.398089	1	IER5	31.9888	27.4184	18.6105	14.6997	13.2352	9.76445	18.8688	14.5922	67.1562	57.2709
DNM2	NM_001005361	uc002mps.2	0.741379	0.42069	0.53211	0.315789	-0.53701	1	DNM2;MIR4748;MIR638	20.5911	16.2024	18.1587	16.315	36.3383	31.6605	41.0843	32.1073	85.0001	90.7566
GMPR2	NM_001002002	uc001wnw.3	0.653061	0.604839	0.621399	0.488235	-0.181386	1	GMPR2	65.2017	56.4236	55.3659	49.9189	19.9921	20.8534	26.0695	23.4924	35.1807	32.9998
AKR1A1	NM_153326	uc001coe.3	0.745614	0.666667	0.695473	0.657143	-0.117278	1	AKR1A1	109.518	82.1359	70.7251	75.6036	50.0932	68.684	84.5423	74.8025	57.5417	47.3691
MOB1A	NM_018221	uc002skh.4	0.443182	0.3125	0.444444	0.290323	-0.284804	1	MOB1A	23.1057	16.3007	17.7062	14.1028	28.3051	45.9901	72.548	70.1797	9.58801	10.8845
VMP1	NM_030938	uc002ixu.4	0.546326	0.493056	0.568548	0.429952	-0.191867	1	VMP1	56.6875	41.9066	47.436	44.9768	15.3654	24.4806	54.0512	57.6393	24.3826	28.2598
MAFG	NM_032711	uc002kcm.3	0.710526	0.555556	0.57971	0.475806	-0.258874	1	MAFG	13.764	16.9629	11.0489	14.7151	6.98796	3.56118	2.29388	1.49062	19.9631	17.9307
PMVK	NM_006556	uc001ffq.3	0.731183	0.714286	0.695876	0.646429	-0.0663448	1	PMVK	51.1492	56.2828	71.6265	95.1592	71.5863	72.0187	64.1724	75.6372	152.736	150.525
SLC25A36	NM_001104647	uc003etr.2	0.521212	0.385475	0.531915	0.307692	-0.35996	1	SLC25A36	17.394	15.0751	15.3786	12.3464	9.36201	12.3104	7.11073	7.79034	5.4677	4.91449
EIF4EBP2	NM_004096	uc001jrb.3	0.631579	0.504673	0.567164	0.507042	-0.187028	1	EIF4EBP2	11.6767	10.6969	7.97196	7.18339	18.8612	12.3119	1.73368	2.17441	16.594	13.0631
UXS1	NM_001253875	uc002tdn.3	0.442953	0.306452	0.385965	0.25	-0.272466	1	UXS1	21.8305	16.5419	11.7494	10.4197	6.64943	6.51984	12.5274	6.34333	11.471	9.23688
POR	NM_000941	uc003udy.3	0.615126	0.548533	0.629325	0.579075	-0.116842	1	MIR4651;POR;SNORA14A	90.888	106.418	59.3422	71.7761	80.0728	69.6053	79.0553	47.0967	85.1334	60.9068
ATN1	NM_001007026	uc001qrw.1	0.540146	0.383784	0.469828	0.393103	-0.233086	1	ATN1	14.5089	22.5155	17.8906	20.9228	39.1583	19.8532	19.7731	19.9785	138.811	158.969
SLC7A5	NM_003486	uc002fkm.3	0.637767	0.632029	0.679281	0.643392	-0.0416273	1	SLC7A5	105.365	193.365	95.4561	148.027	343.468	180.574	194.545	135.562	690.427	532.914
ANKIB1	NM_019004	uc003ulw.2	0.640288	0.530303	0.625	0.378378	-0.356606	1	ANKIB1	12.2282	8.55484	9.70138	6.15892	12.5701	8.54687	3.79868	3.2783	6.63359	5.8354
TBCC	NM_003192	uc003osl.3	0.779221	0.72093	0.745455	0.734694	-0.0690512	1	TBCC	31.8531	26.9391	26.0229	27.1237	14.3999	16.8733	20.0746	12.9372	34.3222	32.6607
UQCRH	NM_006004	uc001cpp.3	0.286822	0.237288	0.323944	0.241379	-0.132098	1	UQCRH	210.704	197.918	199.143	210.593	116.714	197.618	103.107	113.7	159.868	163.306
FANCG	NM_004629	uc003zwb.1	0.578652	0.414634	0.558824	0.414414	-0.308427	1	FANCG	25.2075	25.5483	19.004	21.022	18.7587	12.9588	24.0491	15.6954	43.1596	29.6293
PPM1B	NM_002706	uc002rtt.3	0.566474	0.512195	0.584507	0.485075	-0.153711	1	PPM1B	24.1615	22.7367	30.4305	24.6322	4.928	5.81415	3.8806	4.84694	3.92109	4.0319
UROD	NM_000374	uc001cna.2	0.736041	0.713115	0.754768	0.738095	-0.039599	1	UROD	108.362	99.9359	85.8958	106.034	41.4877	64.1648	91.6165	89.8515	85.4604	83.549
HIF1A	NM_001530	uc001xfq.2	0.747592	0.707237	0.665595	0.611307	-0.0946421	1	HIF1A	57.6552	38.895	67.6301	45.038	16.3651	31.9764	99.1768	127.653	26.3843	32.7854
MTRNR2L8	NM_001190702	uc001miq.3	0.666667	0.590909	0.619048	0.6	-0.0948052	1	MIR4485;MTRNR2L8	2.23425	1.65836	1.60717	1.20076	65.787	89.9262	0	0.551919	0.0951626	0.179622
PRPF31	NM_015629	uc002qdh.2	0.628049	0.5	0.612245	0.455357	-0.284937	1	PRPF31	30.8217	37.3037	26.8342	31.5468	24.952	28.189	28.5245	29.6793	89.694	79.8961
TIMM17A	NM_006335	uc001gxc.3	0.677193	0.647059	0.671233	0.61157	-0.0897968	1	TIMM17A	67.45	71.5467	68.1722	73.4679	35.3727	79.4483	91.4134	98.7067	39.0256	44.5747
CCNA2	NM_001237	uc003iec.4	0.644068	0.622222	0.65	0.558442	-0.113404	1	CCNA2	22.626	22.3815	27.7119	27.1091	15.488	25.8567	61.7391	73.0297	22.8145	21.5789
SYNM	NM_145728	uc002bup.3	0.664948	0.640351	0.693431	0.620253	-0.0977751	1	SYNM	14.0451	18.4018	15.5067	15.5666	4.66511	3.3358	2.86797	2.12993	7.84234	6.19814
FAM102A	NM_001035254	uc004bsx.2	0.606557	0.519231	0.639344	0.574074	-0.152597	1	FAM102A	14.9761	21.0403	12.5973	17.6344	13.187	7.00012	3.01116	3.11982	30.2313	21.6581
DEDD	NM_001039712	uc001fxz.3	0.6	0.567164	0.538462	0.527273	-0.0440246	1	DEDD	12.7061	14.4227	12.6588	14.7854	12.5579	11.5256	12.5729	11.6717	27.106	28.4054
NT5C2	NM_001134373	uc001kwq.3	0.551724	0.54529	0.557756	0.466443	-0.0977471	1	NT5C2	46.0579	35.4575	54.8512	45.7962	10.5593	13.8831	29.556	25.7875	19.5777	20.335
FTSJ2	NM_013393	uc003slm.3	0.59322	0.549296	0.589474	0.448276	-0.185122	1	FTSJ2	25.3265	24.2515	30.0794	28.5367	12.0301	15.0629	18.1922	16.0095	29.6126	28.181
IWS1	NM_017969	uc002ton.2	0.682584	0.665914	0.68323	0.589905	-0.109994	1	IWS1	36.963	40.9921	47.5729	47.9257	11.3354	18.8491	20.7563	22.7832	24.02	24.1643
KIF13A	NM_022113	uc003ncg.4	0.566572	0.527523	0.60251	0.47561	-0.16595	1	KIF13A	20.1797	19.2807	22.877	18.7821	29.0442	24.0483	12.9086	10.7033	23.3066	22.4958
ALPK2	NM_052947	uc002lhj.4	0.508475	0.468843	0.52549	0.445596	-0.119526	1	ALPK2	17.3693	17.6885	17.5834	16.562	6.01881	4.61354	8.3924	9.55803	11.0988	8.95108
WDR77	NM_024102	uc001ebb.3	0.71831	0.680723	0.659574	0.614679	-0.0824825	1	WDR77	20.2826	23.7162	24.1099	28.5265	13.6223	20.0297	30.4471	36.6632	24.8986	26.8058
ELP2	NM_018255	uc002kzk.2	0.655629	0.609091	0.624088	0.517413	-0.153213	1	ELP2	41.1777	42.6432	40.5112	41.4492	14.8336	22.5587	32.4094	50.4947	6.47754	5.39958
TNIP1	NM_001252391	uc003ltj.3	0.597561	0.576159	0.62585	0.525862	-0.12139	1	TNIP1	21.9295	20.9911	22.5063	23.9617	24.2491	16.0175	12.8968	11.8853	60.0755	83.918
NDUFA2	NM_002488	uc003lgp.3	0.747706	0.706806	0.685279	0.657895	-0.0682846	1	NDUFA2	123.724	105.246	88.718	88.8013	57.6269	87.0687	161.954	123.579	63.2632	43.5179
MTG1	NM_138384	uc001lnd.3	0.70339	0.574257	0.634615	0.525	-0.238748	1	MTG1	32.0628	28.1612	26.0034	25.8814	23.6799	19.0634	31.7355	21.6151	49.9862	34.0247
COMTD1	NM_144589	uc001jxb.3	0.67619	0.629921	0.694215	0.637255	-0.103229	1	COMTD1	39.6122	40.7332	35.5228	47.7138	27.7791	34.5424	30.9027	27.0186	79.6743	76.898
C19orf43	NM_024038	uc002muu.3	0.760714	0.715385	0.758865	0.715867	-0.0883278	1	C19orf43	136.183	130.089	105.605	155.07	93.9198	96.8649	94.9153	77.4567	550.099	763.159
COQ2	NM_015697	uc003hog.3	0.935673	0.887179	0.9	0.894309	-0.0541841	1	COQ2	57.0942	38.9024	66.5074	53.498	9.16942	11.9086	12.2405	20.3918	7.83987	6.71718
TDRKH	NM_001083963	uc001eza.4	0.578947	0.403846	0.45283	0.411765	-0.216167	1	TDRKH	12.5717	10.3729	7.48011	8.29623	5.53369	5.47928	4.30914	3.49115	2.91192	3.91581
CCT6A	NM_001762	uc003trl.1	0.662241	0.634969	0.604202	0.548611	-0.0828619	1	CCT6A;SNORA15	276.627	322.989	395.04	441.602	85.1068	152.52	206.469	204.149	90.7202	82.3461
COPG2	NM_012133	uc003vqh.1	0.609272	0.537815	0.556818	0.441558	-0.186716	1	COPG2;TSGA13	8.22404	7.89084	6.92346	8.92835	4.68783	5.84186	7.36227	5.87152	2.4147	1.92099
GCHFR	NM_005258	uc001zmr.1	0.598639	0.598131	0.539683	0.428571	-0.11162	1	GCHFR	64.606	35.1909	50.9136	35.276	95.3892	78.7256	40.8496	40.9411	69.6959	80.4563
RAB21	NM_014999	uc001swt.3	0.582781	0.534247	0.540541	0.453608	-0.135467	1	RAB21	30.2501	28.5242	30.5182	24.0414	14.5487	21.5254	26.7619	17.3454	16.3836	16.4816
MKNK1	NM_003684	uc001cqb.4	0.593407	0.5	0.553191	0.222222	-0.424376	1	MKNK1	7.82359	5.55877	5.67778	4.74166	2.4289	2.43298	3.44506	4.02246	5.72186	6.32514
ALG5	NM_013338	uc001uvy.3	0.573171	0.45679	0.528302	0.466667	-0.178016	1	ALG5	24.5827	17.2667	19.8313	15.3742	5.45811	19.881	39.7429	30.5216	8.21772	6.46753
WBP11	NM_016312	uc001rci.3	0.610619	0.487805	0.563636	0.474138	-0.212313	1	WBP11	15.7612	16.186	15.7864	18.4605	13.2801	15.5493	24.4136	33.8149	57.0369	63.542
RASIP1	NM_017805	uc002pki.3	0.79798	0.766551	0.73494	0.707904	-0.0584653	1	RASIP1	49.4232	47.4947	45.0582	62.6359	23.7872	25.4358	25.5495	22.8557	58.5544	63.3164
ACBD6	NM_032360	uc001gog.3	0.571429	0.541667	0.611842	0.54902	-0.0925844	1	ACBD6;MIR3121	28.8737	30.8165	35.3089	37.6068	22.2195	26.524	37.9667	35.746	63.5625	75.9014
MAEA	NM_001017405	uc003gda.3	0.675768	0.643505	0.623894	0.567686	-0.0884716	1	MAEA	57.8519	45.0812	58.2453	52.7381	19.6594	28.8715	32.1168	34.1514	49.2497	53.0173
FARSB	NM_005687	uc002vne.1	0.636015	0.634752	0.652174	0.58547	-0.0679674	1	FARSB	39.5676	36.6857	37.2006	43.7922	21.8327	37.6127	85.4563	62.1743	21.5173	14.898
SLC12A3	NM_000339	uc002ekd.4	0.75	0.658974	0.665789	0.559809	-0.197007	1	SLC12A3	40.2524	34.1594	30.0414	24.8322	36.6513	36.149	43.2982	45.6575	64.9544	49.4772
POLR2J	NM_006234	uc003uzp.1	0.52381	0.458333	0.46875	0.346154	-0.188072	1	POLR2J	19.2056	18.1969	12.4821	14.5473	19.1171	11.0763	13.3774	7.29483	91.0888	90.0463
CRYZ	NM_001889	uc001dgj.3	0.445455	0.340426	0.432099	0.270833	-0.266294	1	CRYZ	20.1901	16.3651	17.1191	14.0295	7.18702	11.3741	20.4967	22.5681	6.6737	6.85608
ATP6V1H	NM_015941	uc003xrm.4	0.567568	0.510823	0.568528	0.547945	-0.0773278	1	ATP6V1H	42.1572	34.8908	33.6775	34.3237	11.8245	21.7229	57.242	48.2643	18.2656	13.921
GBAS	NM_001483	uc003tre.2	0.69	0.676983	0.713092	0.667656	-0.0584535	1	GBAS	133.157	93.7594	140.856	105.942	39.6448	56.0193	39.091	37.3041	28.938	26.7424
DNAJC24	NM_181706	uc001msx.3	0.516484	0.463158	0.5	0.456522	-0.0968039	1	DNAJC24	19.1611	17.9478	17.0757	13.5664	3.21003	4.01928	1.00434	2.8479	2.58614	2.90192
SNX13	NM_015132	uc003stv.3	0.510345	0.467153	0.5	0.487179	-0.0560121	1	SNX13	13.5004	11.8514	10.7951	8.81172	6.23515	4.43786	2.20699	3.57608	1.9731	1.54832
CCDC51	NM_024661	uc003ctc.3	0.52381	0.475248	0.463415	0.435484	-0.0764928	1	CCDC51	15.4198	12.6264	18.6438	18.245	12.955	19.3502	28.6286	31.0635	33.1644	46.1961
EPHX1	NM_001136018	uc001hpk.3	0.758893	0.385965	0.691489	0.442623	-0.621795	1	EPHX1	46.6427	63.022	12.5712	22.7985	50.2094	33.3765	234.486	106.087	284.898	98.9059
STOM	NM_004099	uc004blh.4	0.677419	0.649847	0.617347	0.574468	-0.0704511	1	STOM	116.594	86.2748	95.3485	79.1069	51.3778	63.1987	99.0544	102.885	45.7169	50.0452
DYNLT3	NM_006520	uc004dds.3	0.585526	0.564286	0.553846	0.5	-0.0750868	1	DYNLT3	21.453	18.8872	18.0991	17.0112	21.7285	26.4558	31.7254	27.9521	4.96357	5.84061
ARL6IP5	NM_006407	uc003dnr.3	0.519878	0.494845	0.465021	0.425641	-0.0644119	1	ARL6IP5	75.1433	52.264	64.0474	49.4071	34.5063	59.9844	65.1309	65.9113	24.102	21.513
JOSD1	NM_014876	uc003awf.3	0.531469	0.363636	0.457746	0.409836	-0.215743	1	JOSD1	18.2999	20.5249	13.8	14.806	18.6609	11.1361	8.7715	5.59632	45.9947	29.1797
PRPF4	NM_004697	uc004bgx.3	0.582524	0.432432	0.540816	0.494737	-0.196171	1	PRPF4	15.7098	16.7724	15.2333	18.3847	12.7622	14.5042	30.9132	27.2713	30.2449	26.6376
MLX	NM_170607	uc002iag.3	0.627586	0.559701	0.612245	0.568966	-0.111164	1	MLX	32.4183	26.7154	33.913	36.9517	16.3274	21.9092	19.9927	23.0656	33.0043	37.4817
LRPAP1	NM_002337	uc003ghh.4	0.59322	0.541076	0.580052	0.516667	-0.11553	1	LRPAP1	25.0221	23.816	17.5958	16.4578	7.42639	7.22183	10.6763	7.43331	21.3711	15.0334
XPO7	NM_015024	uc003xaa.4	0.47619	0.473373	0.570588	0.439252	-0.134154	1	XPO7	15.8079	15.3431	15.2519	14.0234	14.2951	16.3306	28.2941	21.6682	20.205	16.5883
COQ3	NM_017421	uc003ppk.3	0.52439	0.423729	0.492958	0.372093	-0.221526	1	COQ3	18.7021	18.6354	15.6053	16.4775	5.23374	12.1614	21.4364	20.2618	6.81244	5.46899
TRAM1	NM_014294	uc003xyo.2	0.508403	0.482105	0.490196	0.464789	-0.0517054	1	TRAM1	72.1542	53.1615	73.0025	64.0826	38.1638	59.4366	89.1231	115.791	42.0925	55.1483
EI24	NM_001007277	uc001qcb.3	0.661721	0.535	0.652038	0.515873	-0.262886	1	EI24	52.15	53.0824	29.2199	28.2671	23.4257	17.8379	11.105	12.5958	63.2965	42.1641
NR4A2	NM_006186	uc002tyz.4	0.639241	0.52	0.642384	0.422222	-0.339402	1	NR4A2	28.9307	31.3302	16.548	11.2029	7.92621	6.24094	23.3236	12.5014	22.8832	12.3745
FAM73A	NM_001270384	uc010ork.3	0.502513	0.429907	0.585987	0.314286	-0.344308	1	FAM73A	14.5205	11.3298	7.6046	4.70562	5.02901	5.44804	7.62884	4.59688	1.46864	1.13147
PFKM	NM_001166686	uc001rrb.2	0.760226	0.707736	0.73057	0.717584	-0.0654749	1	PFKM	81.0073	73.4391	76.9023	79.1506	27.7281	32.8966	35.959	36.9001	34.701	33.5162
HDAC1	NM_004964	uc001bvb.1	0.612565	0.528024	0.591195	0.517544	-0.158193	1	HDAC1	65.5348	60.2919	53.1329	54.8315	25.0424	35.1958	61.9605	64.6941	43.7027	39.8298
PI4K2B	NM_018323	uc003grk.2	0.723684	0.653333	0.622222	0.6	-0.0925731	1	PI4K2B	13.5171	8.9664	11.3446	8.36427	7.77213	10.2763	5.5781	8.50179	3.38859	3.10703
FCF1	NM_015962	uc001xqh.3	0.833333	0.558824	0.642857	0.5	-0.417367	1	FCF1	7.45289	8.08056	6.14682	6.50365	5.00524	7.43405	6.26405	5.9208	9.97392	8.29953
SCAMP3	NM_005698	uc001fjs.3	0.718631	0.629482	0.703333	0.631579	-0.160903	1	SCAMP3	73.4405	89.9249	63.7331	89.2327	40.9677	61.8921	138	139.949	220.218	197.2
COX6A1	NM_004373	uc001tyf.2	0.726744	0.719888	0.695082	0.638796	-0.0631422	1	COX6A1	207.581	162.33	215.804	160.937	78.9623	99.9417	82.9269	60.0934	103.704	113.275
C7orf73	NM_001130929	uc003vsy.3	0.698962	0.672199	0.660777	0.64455	-0.0429904	1	C7orf73	146.064	169.847	93.9376	98.208	13.3724	15.979	3.61851	4.27528	4.77672	5.14151
C21orf33	NM_004649	uc002zec.4	0.333333	0.238636	0.235849	0.164384	-0.166162	1	C21orf33	27.8211	33.7614	23.4881	28.2796	33.5782	27.9354	25.3042	20.0737	65.7321	49.2853
SRSF11	NM_004768	uc001des.3	0.674221	0.66568	0.699647	0.6	-0.108187	1	SRSF11	47.9536	40.7795	43.4186	35.5757	11.9643	18.6151	35.2525	29.0706	33.4336	27.4465
PLA2G4A	NM_024420	uc001gsc.3	0.56338	0.403509	0.486486	0.380952	-0.265406	1	PLA2G4A	18.4651	14.5066	7.46013	6.90739	2.77506	4.26012	54.5388	43.5258	7.56348	6.52313
ILK	NM_004517	uc001mef.3	0.69589	0.669333	0.619048	0.609489	-0.0361156	1	ILK	59.1095	43.4867	60.7626	61.1752	28.4389	39.7078	71.8101	83.6572	118.07	150.315
KRTCAP2	NM_173852	uc001fho.3	0.529412	0.506173	0.552	0.480392	-0.0948468	1	KRTCAP2	45.0037	61.5073	38.8445	64.4108	100.68	154.305	396.594	368.353	176.622	155.403
NDUFA8	NM_014222	uc004blv.3	0.4625	0.431655	0.447205	0.355769	-0.122281	1	NDUFA8	78.1825	72.3231	52.0407	53.9409	41.7675	68.5582	106.033	88.6803	87.8978	68.4025
KIF21A	NM_001173464	uc001rly.3	0.603175	0.520635	0.550351	0.356164	-0.276727	1	KIF21A	26.9204	29.5513	18.6407	16.3079	5.21128	7.20006	13.1572	7.93348	5.27936	3.58382
FAM96B	NM_016062	uc021tjy.2	0.648649	0.539474	0.594595	0.395349	-0.308421	1	FAM96B	51.0848	40.764	28.4418	27.758	52.8152	43.5867	75.7097	68.7656	108.069	82.2281
PHF5A	NM_032758	uc003bab.3	0.640523	0.609929	0.653543	0.6	-0.0841371	1	PHF5A	44.9066	36.0702	35.8745	30.4497	14.9764	21.0822	37.7216	11.3649	33.6811	32.4491
RNF185	NM_152267	uc003akb.3	0.477064	0.413793	0.511111	0.355932	-0.21845	1	RNF185	7.45451	6.32087	5.58303	6.13984	3.72172	3.22872	2.02196	4.50488	7.51317	5.96917
KIAA1191	NM_001079685	uc003mdy.3	0.457711	0.444976	0.476923	0.417391	-0.0722671	1	KIAA1191	18.9456	13.3469	16.3509	14.4689	30.126	22.2087	8.88165	9.06655	40.7491	44.085
MAN2B1	NM_000528	uc002mub.2	0.55414	0.483871	0.489209	0.413333	-0.146144	1	MAN2B1	27.9398	28.6976	25.5793	35.2705	21.4691	19.4739	11.8377	13.9127	63.5579	73.8629
MRPL20	NM_017971	uc001afo.4	0.71875	0.66	0.664286	0.652174	-0.0708618	1	MRPL20	64.1984	59.3087	49.3775	61.3175	36.1293	64.0983	101.393	85.476	69.67	55.275
KIAA1429	NM_015496	uc003ygo.2	0.548287	0.518519	0.590717	0.358824	-0.261662	1	KIAA1429	19.8118	16.2074	18.1803	15.3811	5.75074	7.31977	16.472	16.9263	3.77921	3.19263
SRI	NM_003130	uc003ujq.2	0.687919	0.622951	0.672932	0.552239	-0.185662	1	SRI	55.9213	44.9481	53.0989	44.2873	19.7707	31.465	104.401	110.423	33.1885	32.3723
P4HA1	NM_001017962	uc001jtg.3	0.582524	0.545455	0.601307	0.45283	-0.185547	1	P4HA1	29.5151	21.014	17.456	13.4978	11.9976	16.0237	19.019	18.2133	3.58899	3.65109
RPL18	NM_000979	uc002pjq.2	0.712329	0.64684	0.691406	0.648438	-0.108457	1	RPL18	191.062	161.396	154.044	191.568	685.449	718.71	415.209	384.311	1483.84	1797.46
RAB22A	NM_020673	uc002xyz.3	0.616788	0.531847	0.628866	0.526627	-0.18718	1	RAB22A	19.0245	14.3067	22.6623	15.9771	6.99214	5.95974	3.01847	2.63359	3.56743	3.95262
CREG1	NM_003851	uc001gel.3	0.671821	0.5625	0.644037	0.552885	-0.200473	1	CREG1	148.095	132.2	56.782	50.5285	32.6948	45.788	75.3873	48.5198	55.5662	36.8778
HDGFRP2	NM_001001520	uc002mao.3	0.596774	0.486842	0.548077	0.417323	-0.240686	1	HDGFRP2	18.4848	18.5434	23.6364	26.68	16.2917	19.0877	15.2238	24.3595	80.0677	97.5993
CRIP2	NM_001270837	uc031qqr.1	0.683761	0.567164	0.507937	0.2	-0.424533	1	CRIP2	21.3083	14.904	12.7143	10.805	36.418	28.0478	20.9408	15.136	61.1189	50.4917
GM2A	NM_000405	uc003ltr.4	0.560345	0.434783	0.557895	0.296296	-0.387161	1	GM2A	15.7205	14.7371	6.73174	6.57242	7.34399	7.21541	9.5314	8.68734	11.1442	5.67254
TMEM2	NM_013390	uc011lsa.1	0.503597	0.381643	0.446352	0.237113	-0.331193	1	TMEM2	18.9291	17.6201	14.6523	11.9115	4.75193	5.35431	12.3175	8.29529	8.15262	6.86089
RNPS1	NM_006711	uc002cpu.3	0.545455	0.494949	0.596774	0.50303	-0.144249	1	RNPS1	10.2368	11.5327	18.4153	19.0305	15.458	21.0182	13.1018	11.3196	41.2069	69.6851
CNPPD1	NM_015680	uc002vju.4	0.569231	0.438356	0.490196	0.396825	-0.224245	1	CNPPD1	14.7009	14.1655	14.8346	17.4075	11.6081	12.4295	10.6535	10.9852	21.6872	21.5944
HSPB7	NM_014424	uc001axo.2	0.693717	0.551282	0.647059	0.508475	-0.281019	1	HSPB7	92.0784	73.0227	17.9312	15.499	93.2374	41.4063	46.5357	14.5251	159.384	66.7529
ASNA1	NM_004317	uc002muv.3	0.680556	0.583333	0.590909	0.547009	-0.141123	1	ASNA1	74.8873	52.1033	42.0037	38.7739	68.652	69.8394	116.126	96.228	201.614	161.578
RBM3	NM_006743	uc004dkf.2	0.663327	0.644444	0.644769	0.608974	-0.0546767	1	RBM3	72.6586	51.3245	50.0389	44.857	23.8335	36.025	64.1307	64.7397	63.629	46.8369
SRP72	NM_006947	uc003hbv.3	0.580357	0.455399	0.583969	0.37	-0.338928	1	SRP72	25.9766	19.8817	15.3114	11.7762	11.5687	16.0909	22.8023	20.022	17.5905	11.8709
LAS1L	NM_031206	uc004dwa.2	0.775194	0.745394	0.737154	0.710583	-0.0563712	1	LAS1L	87.551	80.906	92.0911	99.0265	30.227	39.2568	70.6143	72.6564	63.7029	57.9846
NCAPH	NM_015341	uc002svz.1	0.635714	0.630631	0.633333	0.577778	-0.0606392	1	NCAPH	16.551	15.8796	13.2343	15.6608	9.1052	9.62001	26.5887	21.0662	14.2724	11.0167
RRAGA	NM_006570	uc003znj.3	0.723404	0.572519	0.662722	0.48913	-0.324477	1	RRAGA	54.3337	38.5603	29.0457	26.8557	37.7543	44.0987	113.825	99.2451	62.6893	52.5014
UBA3	NM_003968	uc003dno.3	0.731507	0.71261	0.728814	0.584337	-0.163373	1	UBA3	83.1062	56.6153	72.1195	41.9658	11.7877	17.2673	30.8079	29.9037	15.3059	15.6995
CLN5	NM_006493	uc001vkc.3	0.598361	0.506667	0.607595	0.321429	-0.37786	1	CLN5	21.0821	15.0877	12.6204	9.84414	4.62158	4.90036	5.38038	5.84837	2.81471	1.96246
PRKAA1	NM_206907	uc003jmb.3	0.627346	0.564103	0.6	0.411111	-0.252132	1	PRKAA1	31.573	31.1976	16.5332	13.4091	11.4979	12.3196	26.6257	15.6829	9.15554	5.07819
CMSS1	NM_032359	uc003dtl.3	0.553279	0.52381	0.611111	0.562753	-0.0778272	1	C3orf26;CMSS1	12.067	13.0561	14.9121	14.8661	3.77387	5.98915	5.27613	6.9979	9.75671	8.70597
FARS2	NM_006567	uc003mwr.2	0.424242	0.377358	0.269231	0.230769	-0.0853455	1	FARS2	16.1282	11.8483	13.2649	13.2424	9.48101	11.97	24.5492	19.3367	12.7761	12.6941
YIF1A	NM_020470	uc001ohk.4	0.418182	0.40625	0.404255	0.328125	-0.0880621	1	YIF1A	23.718	24.4529	20.9807	34.1963	48.8592	60.8289	124.534	100.35	166.739	160.932
PRC1	NM_003981	uc002bqm.4	0.480663	0.439394	0.38806	0.381395	-0.0479334	1	PRC1	22.4594	21.3607	33.2311	32.5595	20.4869	31.1068	45.2698	59.5519	43.0002	44.6228
LUC7L3	NM_016424	uc002iss.3	0.716687	0.654244	0.672619	0.617647	-0.117414	1	LUC7L3	97.3363	107.339	98.6201	95.6975	8.47117	12.1769	21.9886	20.0414	54.2768	37.6571
RETSAT	NM_017750	uc002spd.3	0.635135	0.4875	0.630631	0.511628	-0.266638	1	RETSAT	12.2223	9.33731	8.08445	8.58957	8.99822	10.2974	22.4467	17.2027	24.9301	20.4649
MST4	NM_016542	uc004ewk.1	0.55618	0.447154	0.536313	0.457447	-0.187891	1	MST4	41.1462	25.9897	29.3032	18.2159	22.0112	36.3939	36.1272	35.6415	12.563	13.2467
SUMF1	NM_182760	uc003bpz.2	0.633028	0.576642	0.64375	0.588235	-0.1119	1	SUMF1	48.7558	35.507	24.9923	22.3029	16.1541	13.0836	22.3083	16.4733	19.712	12.6525
GNG12	NM_018841	uc001dea.2	0.633929	0.58209	0.581395	0.508475	-0.12476	1	GNG12	23.0048	15.8948	14.7403	10.1247	18.3549	17.8794	12.119	12.0277	9.51806	9.64439
AES	NM_198969	uc002lxb.1	0.576923	0.5	0.471698	0.315789	-0.232832	1	AES	63.3004	42.4264	60.0049	50.3491	88.9036	65.2678	54.2745	42.8725	316.067	407.358
IST1	NM_001270975	uc002fbm.2	0.51227	0.436482	0.525773	0.421053	-0.180508	1	IST1	41.7794	39.4565	34.9487	39.1516	10.8712	17.6705	19.6343	30.8634	22.5173	20.1874
GPN2	NM_018066	uc001bnd.1	0.666667	0.604167	0.703125	0.585366	-0.180259	1	GPN2	18.2935	18.6408	15.358	17.4196	11.5593	9.91283	23.2793	21.2178	33.6411	32.3564
ITSN1	NM_003024	uc002yta.1	0.546341	0.484076	0.521875	0.478723	-0.105417	1	ITSN1	31.9572	29.2607	24.4346	21.2722	8.70535	7.68719	7.95789	5.91	13.7474	11.6653
MRPS7	NM_015971	uc002jnm.4	0.588235	0.44	0.610619	0.511628	-0.247227	1	MRPS7	40.3082	34.5893	22.7656	23.7419	28.9482	38.3292	97.9513	71.8159	101.111	66.9775
MRPL34	NM_023937	uc002ngc.1	0.761111	0.739726	0.7625	0.716495	-0.0673902	1	MRPL34	103.164	85.8523	141.52	136.069	42.9026	69.5844	44.6141	45.6018	131.891	191.874
OS9	NM_006812	uc001spj.3	0.634259	0.607565	0.647668	0.588398	-0.0859649	1	OS9	53.2572	48.5745	51.2934	56.2498	12.5129	23.6804	40.005	34.3301	69.8556	64.4108
MAPK9	NM_002752	uc003mls.4	0.539171	0.486034	0.484848	0.445652	-0.0923333	1	MAPK9	18.4145	15.5261	14.0163	12.1471	9.406	9.711	7.07158	5.01305	9.32663	9.77193
KLHL7	NM_001031710	uc003svs.4	0.684211	0.63035	0.680751	0.587879	-0.146733	1	KLHL7	33.6063	25.6404	27.1328	23.1503	2.35282	5.07926	9.32441	12.5244	3.2332	2.66885
RPRD1A	NM_018170	uc002kzg.3	0.55	0.466667	0.476744	0.275	-0.285078	1	RPRD1A	18.0908	13.3959	12.405	9.13366	14.8107	21.3399	10.3564	8.67653	10.5354	7.89726
AP3S1	NM_001284	uc003krl.3	0.538462	0.52	0.604167	0.333333	-0.289295	1	AP3S1	14.2387	13.0946	8.70396	8.9412	6.53711	9.67699	7.7916	7.73286	8.20938	8.93671
RNASEH2C	NM_032193	uc001ofn.3	0.793478	0.762712	0.779874	0.72	-0.0906406	1	RNASEH2C	38.3881	35.668	24.5083	31.483	16.5328	15.8253	18.3918	15.3388	41.4606	33.9575
TCEB3	NM_003198	uc001bho.3	0.559406	0.47561	0.558824	0.507937	-0.134683	1	TCEB3	18.414	22.0447	14.4774	17.4955	10.837	9.75752	6.29869	7.92205	22.3516	18.8311
YME1L1	NM_014263	uc001itj.3	0.666099	0.623574	0.662252	0.529577	-0.175199	1	YME1L1	66.2671	49.467	53.1606	46.7738	18.6805	27.9839	44.759	42.8999	22.0901	22.7452
KRCC1	NM_016618	uc002sso.1	0.813953	0.709302	0.693878	0.586207	-0.212322	1	KRCC1	28.3351	15.285	18.4205	12.5708	4.46346	4.74373	4.01047	2.43688	4.21571	5.17392
NDUFS8	NM_002496	uc001onc.3	0.736607	0.692737	0.699482	0.674157	-0.0691943	1	MIR4691;NDUFS8	127.582	98.0482	77.4967	102.417	133.375	187.549	358.127	262.686	566.38	504.644
RAB17	NM_022449	uc002vwz.2	0.576923	0.333333	0.596244	0.384615	-0.455218	1	RAB17	38.7968	40.1028	17.8242	21.9154	32.0662	18.9278	17.5847	9.26032	80.5584	44.6932
ZNF580	NM_207115	uc002qlo.3	0.642857	0.59375	0.704918	0.676923	-0.0771021	1	ZNF580	12.718	19.4361	17.0785	22.9538	25.953	20.038	16.5585	13.9957	54.662	76.6777
ZFAND3	NM_021943	uc003onx.3	0.526316	0.342105	0.426667	0.365385	-0.245493	1	ZFAND3	15.1067	11.9768	9.9757	10.4264	20.0446	11.4769	13.2586	9.61264	29.4948	26.5867
RCC2	NM_001136204	uc001bal.3	0.740798	0.601578	0.570356	0.53304	-0.176536	1	RCC2	39.331	42.5633	36.2754	44.4386	37.3013	33.4588	25.0903	21.5491	46.6623	44.7665
LRP11	NM_032832	uc003qng.2	0.694656	0.67033	0.694301	0.585859	-0.132769	1	LRP11	32.3396	28.1593	22.5065	18.1701	37.0977	23.559	20.2644	17.9076	22.3465	17.7128
YTHDC2	NM_022828	uc003kqn.3	0.726562	0.681452	0.68	0.642202	-0.0829091	1	YTHDC2	18.8417	18.3781	18.3948	14.124	3.67349	5.53681	9.55298	6.20778	2.67783	2.00458
PAK2	NM_002577	uc003fwy.4	0.562176	0.514745	0.507653	0.465909	-0.0891748	1	PAK2	21.6543	26.0704	20.6363	21.364	12.8925	13.4103	17.1779	16.1206	9.7504	10.5846
ANAPC16	NM_001242547	uc021psp.1	0.443478	0.43617	0.421687	0.363636	-0.0653584	1	ANAPC16	14.4611	12.4986	12.1888	11.6969	16.2967	18.1743	9.99947	8.47179	13.8977	11.5591
TOMM20	NM_014765	uc001hwl.3	0.706522	0.638889	0.717153	0.606648	-0.178138	1	SNORA14B;TOMM20	37.3778	40.5577	30.1954	32.3794	44.6281	44.2956	17.69	11.3269	44.5004	34.9355
RAB5A	NM_004162	uc003cbn.3	0.434783	0.411765	0.384615	0.347826	-0.0598072	1	RAB5A	35.7054	54.0752	20.3766	20.6447	9.1957	10.1338	18.6327	11.6548	13.1289	11.1744
RPS6KA1	NM_001006665	uc001bms.1	0.42963	0.398601	0.345455	0.295082	-0.0814008	1	MIR1976;RPS6KA1	19.7546	17.6494	19.7229	21.7365	22.3405	21.4249	23.3907	22.178	44.458	41.8422
TIA1	NM_022173	uc002sgj.4	0.637037	0.546584	0.609524	0.535714	-0.164263	1	TIA1	19.4075	16.8672	19.2478	15.9861	3.42786	6.61257	10.1448	9.63991	3.67251	3.91985
NQO2	NM_000904	uc003mus.2	0.621359	0.553922	0.565657	0.523256	-0.109838	1	NQO2	144.754	129.064	64.6759	77.6062	45.1807	47.456	108.458	74.3855	164.017	101.456
ADIPOR1	NM_015999	uc001gyq.5	0.583333	0.564014	0.516908	0.423729	-0.112499	1	ADIPOR1	43.1026	30.2171	37.1763	32.1768	56.3539	56.1732	27.0514	29.5261	104.118	104.895
HDDC2	NM_016063	uc003qaa.1	0.564885	0.546763	0.605769	0.522222	-0.10167	1	HDDC2	45.7471	34.9091	40.3422	36.4573	19.1931	26.0028	27.3627	28.2145	27.4556	24.7187
PRCC	NM_005973	uc001fqa.3	0.619835	0.544218	0.629139	0.516779	-0.187978	1	PRCC	26.6137	32.6152	28.7345	37.5972	33.5953	27.6147	38.7921	38.2314	100.255	112.013
ARL6IP1	NM_015161	uc002dfl.1	0.868821	0.830793	0.864017	0.826923	-0.0751223	1	ARL6IP1	97.5057	86.1287	117.933	113.395	32.5664	50.6879	74.0831	67.6125	38.9643	44.5353
OLFM1	NM_014279	uc004cfl.4	0.615836	0.481818	0.718391	0.467391	-0.385017	1	OLFM1	47.2668	53.2981	17.2934	19.4613	22.2884	7.27629	6.2771	3.55988	28.2578	12.9718
LYAR	NM_017816	uc003ght.3	0.432432	0.425532	0.566667	0.365854	-0.207714	1	LYAR	14.4922	24.1375	18.6858	23.5272	6.19142	9.07268	6.26145	11.5408	13.8373	15.519
CAPN1	NM_001198868	uc009yqd.2	0.756691	0.593074	0.602076	0.564246	-0.201448	1	CAPN1	47.2284	48.319	27.0812	32.0808	25.3367	21.4198	31.3393	28.9234	68.1268	60.9318
LMAN2	NM_006816	uc003mge.3	0.755556	0.712297	0.742248	0.695312	-0.0901941	1	LMAN2	170.151	125.417	78.4791	83.393	90.3478	68.0875	115.674	81.613	269.348	178.735
PLXNB2	NM_012401	uc003bkv.4	0.651685	0.521236	0.509709	0.391304	-0.248854	1	PLXNB2	19.2058	19.7778	20.1194	20.8588	32.9205	23.4311	18.866	15.0599	61.0834	72.27
PDXDC1	NM_015027	uc002dda.4	0.584722	0.560703	0.536349	0.462791	-0.0975776	1	PDXDC1	59.7976	59.0873	47.5684	46.7809	17.7068	16.2749	19.2805	18.1056	32.2218	23.5203
DGUOK	NM_080916	uc002sjx.3	0.735714	0.694915	0.662069	0.638298	-0.0645701	1	DGUOK	53.5823	54.0384	41.3437	47.4487	17.3619	26.5319	38.6283	32.9849	27.8141	27.9513
SFN	NM_006142	uc001bnc.1	0.631841	0.552	0.60396	0.543307	-0.140494	1	SFN	149.758	161.951	73.3527	103.776	176.903	225.126	266.55	261.509	444.829	435.936
GMCL1	NM_178439	uc002sfu.3	0.851351	0.762376	0.875	0.703704	-0.260271	1	GMCL1	17.2151	11.3875	18.1358	10.4349	5.51596	6.91208	2.99674	5.46273	9.4817	12.7412
UQCC	NM_018244	uc002xcd.3	0.666667	0.525424	0.697368	0.411765	-0.426847	1	UQCC	18.7641	15.8469	11.0957	10.3831	8.85119	7.81301	6.97456	4.07176	13.1586	10.9122
NAA20	NM_016100	uc002wrp.3	0.55	0.434783	0.47619	0.421053	-0.170355	1	NAA20	23.8851	24.111	21.1608	23.4198	22.3504	29.3204	39.9324	42.7292	17.7555	17.4821
CPSF6	NM_007007	uc001sut.4	0.60793	0.516014	0.565714	0.508197	-0.149433	1	CPSF6	17.6373	15.4159	20.5289	18.0396	11.4172	15.9628	15.6358	18.5097	11.9494	14.3945
PPP1R35	NM_145030	uc003uuy.1	0.549296	0.534884	0.542857	0.440678	-0.116591	1	PPP1R35	29.6976	31.4057	29.299	32.9407	27.8289	33.5313	26.9983	27.5604	83.9783	88.0934
MFSD1	NM_022736	uc003fcl.2	0.371389	0.371058	0.389058	0.346237	-0.0431529	1	MFSD1	661.306	484.061	438.188	352.181	13.6328	16.371	29.3392	23.5115	12.4319	8.01618
SETD5	NM_001080517	uc003brt.3	0.519481	0.497462	0.5625	0.398305	-0.186214	1	SETD5	16.4374	20.2638	19.9594	21.3595	20.4535	13.7033	5.73739	7.61304	20.6356	20.1365
FADS1	NM_013402	uc010rlm.2	0.483051	0.468293	0.515924	0.373391	-0.157291	1	FADS1;MIR1908	23.5622	18.2966	36.7705	30.3116	38.9216	46.3835	46.1995	71.6722	64.5498	94.4725
MAN1B1	NM_016219	uc004cld.3	0.563934	0.5	0.519802	0.424419	-0.159318	1	MAN1B1	37.9452	27.133	32.5372	30.3736	16.4035	17.8693	17.5461	22.1404	58.4718	45.5467
HADHB	NM_000183	uc002rgz.3	0.655172	0.541237	0.612121	0.543478	-0.182578	1	HADHB	40.8319	34.2126	29.9925	32.7462	21.8691	30.0249	68.8531	71.5881	17.5275	13.979
DANCR	NR_024031	uc003gzo.2	0.535211	0.522222	0.54023	0.473684	-0.0795347	1	MIR4449;SNHG13;SNORA26;DANCR	24.6822	30.4184	29.1804	35.6347	57.4181	74.1482	51.0353	44.3705	65.7465	72.1384
GSK3A	NM_019884	uc002otb.1	0.845304	0.816327	0.859155	0.838863	-0.0492697	1	GSK3A	41.3398	51.2268	43.5383	58.5768	24.031	24.8061	24.8895	27.7733	94.2079	105.853
LUC7L	NM_201412	uc002cgc.1	0.438596	0.418367	0.51087	0.378049	-0.15305	1	LUC7L	12.1697	16.8602	15.8249	20.1823	4.04723	6.79001	10.1302	7.86525	17.0166	15.9467
CASP4	NM_001225	uc001pid.1	0.637681	0.5	0.545455	0.483146	-0.19999	1	CASP4	21.1133	17.8379	25.5703	25.8257	3.18343	6.15765	22.6649	37.6574	18.1975	30.5573
BLMH	NM_000386	uc002hez.2	0.685714	0.534591	0.676617	0.610738	-0.217002	1	BLMH	29.7061	32.414	25.3015	30.3769	18.3862	24.7473	41.567	32.5539	29.923	23.6423
SNRPF	NM_003095	uc001tej.3	0.564516	0.510067	0.512821	0.447853	-0.119417	1	SNRPF	190.084	294.02	237.044	355.861	25.0467	58.1998	58.2591	54.7674	28.8865	23.334
TOP1	NM_003286	uc002xjl.3	0.616541	0.532982	0.629032	0.518248	-0.194344	1	TOP1	37.1206	46.5489	47.4906	45.1321	7.17484	13.143	20.7163	30.8974	16.8174	19.6678
ZNHIT1	NM_006349	uc003uye.3	0.643836	0.576687	0.5625	0.514493	-0.115156	1	ZNHIT1	85.8698	68.8654	53.457	62.0754	46.318	43.7119	70.1093	59.8802	101.037	87.529
ITGAV	NM_002210	uc002upq.4	0.56	0.52521	0.534483	0.385281	-0.183991	1	ITGAV	42.9761	34.1591	28.5723	19.7228	7.30539	10.6124	13.9317	14.3205	3.65436	2.99381
DNAJB1	NM_006145	uc002myz.1	0.604982	0.566855	0.569395	0.521739	-0.0857831	1	DNAJB1	152.549	218.72	140.124	177.228	35.3096	43.385	47.2259	47.5076	103.057	99.587
PIK3C2A	NM_002645	uc001mmq.4	0.635514	0.591133	0.534247	0.485232	-0.0933955	1	PIK3C2A	21.6732	25.17	28.4005	25.5415	6.39062	8.6288	8.60375	12.0266	2.0381	1.76532
DIABLO	NM_019887	uc010tab.2	0.869318	0.789773	0.892405	0.86755	-0.104401	1	DIABLO	36.5078	38.0172	33.2154	44.2528	13.0732	19.479	19.6761	23.6517	23.9246	23.91
FIBP	NM_198897	uc001ogd.3	0.722222	0.63871	0.678571	0.60625	-0.155834	1	FIBP	54.8126	46.2524	37.0972	51.4506	39.6411	42.7258	48.4852	46.1557	117.545	99.7619
AUP1	NM_181575	uc002smf.3	0.597656	0.488263	0.568075	0.524038	-0.15343	1	AUP1	79.4636	83.2278	63.357	98.8341	61.5113	58.3042	93.6904	102.376	179.172	151.289
FERMT2	NM_001134999	uc001xac.3	0.610435	0.552326	0.629921	0.536364	-0.151667	1	FERMT2	59.2732	54.4952	45.5228	40.962	21.8643	33.5917	63.3366	51.3136	28.8402	25.329
ACTR10	NM_018477	uc001xdf.3	0.669811	0.588235	0.660494	0.538462	-0.203608	1	ACTR10	33.606	27.724	19.6753	18.2003	13.0683	22.3139	52.2535	47.8345	9.85699	8.44834
DLG5	NM_004747	uc001jzk.3	0.546569	0.474725	0.513021	0.341709	-0.243156	1	DLG5	21.9177	22.0071	22.6116	17.4386	28.6495	17.0118	4.96864	3.71267	19.7821	22.0811
ASCC3	NM_006828	uc003pqk.3	0.612179	0.589641	0.609244	0.458716	-0.173066	1	ASCC3	14.6933	13.3643	11.8973	9.54482	5.0195	7.33137	22.1123	14.0468	2.98592	2.97512
CAP1	NM_001105530	uc001cey.4	0.718845	0.685358	0.661943	0.608911	-0.0865192	1	CAP1	89.1525	68.2533	35.216	28.0281	25.6119	29.2386	72.4368	50.3236	53.1059	36.5755
SMIM7	NM_024104	uc002ner.3	0.616541	0.445455	0.573913	0.459459	-0.28554	1	C19orf42;SMIM7	50.754	41.4079	36.8886	42.7539	21.2609	20.8954	24.1392	25.4092	41.5935	40.1175
SH2D4A	NM_001174159	uc003wzc.3	0.539568	0.492308	0.674603	0.421875	-0.299989	1	SH2D4A	16.8529	15.97	23.4617	22.3792	3.35046	5.10388	13.4753	17.276	13.9336	15.6296
ADAM9	NM_003816	uc003xmr.3	0.557312	0.530651	0.571189	0.481481	-0.116369	1	ADAM9	80.6951	58.0541	43.9232	31.9348	12.631	14.509	24.2629	18.9374	16.4039	12.084
NHP2	NM_017838	uc003mir.2	0.772727	0.745192	0.729282	0.675532	-0.0812848	1	NHP2	41.2114	46.779	39.427	55.1846	68.0111	129.021	97.6112	128.389	135.438	154.307
DTNBP1	NM_032122	uc003nbm.3	0.62963	0.606838	0.630952	0.604938	-0.0488061	1	DTNBP1	11.6759	11.6647	13.3711	16.5945	5.05683	5.0369	7.0645	12.7983	12.0505	12.9613
ACTR1A	NM_005736	uc001kvv.3	0.64	0.427481	0.55414	0.4	-0.366659	1	ACTR1A	26.1454	21.9963	17.5569	19.014	23.673	30.247	41.5997	32.2161	50.796	45.4184
NDUFA3	NM_004542	uc002qde.3	0.7	0.6	0.641304	0.575758	-0.165547	1	NDUFA3	110.376	128.057	87.1335	129.598	53.5572	106.883	167.389	126.708	275.065	275.1
IFIT1	NM_001548	uc001kgi.4	0.435644	0.371429	0.417219	0.215054	-0.26638	1	IFIT1	51.1505	43.9631	30.9234	29.1955	4.90441	5.08206	31.3713	52.2137	12.5038	16.9929
RPE	NM_199229	uc002vdn.4	0.653333	0.563636	0.58	0.555556	-0.114141	1	RPE	23.3474	19.6539	19.6081	15.3445	7.37877	10.1947	7.95589	5.63994	4.31581	2.84693
CNOT2	NM_014515	uc001svv.3	0.563536	0.5	0.496599	0.472441	-0.0876936	1	CNOT2	18.4087	15.6091	16.4203	16.1615	7.38459	9.89971	10.0043	10.7246	9.83629	10.1734
DHX15	NM_001358	uc003gqx.3	0.600868	0.563679	0.591479	0.521429	-0.107239	1	DHX15	51.5365	51.1691	46.3117	45.2086	22.7577	54.4731	100.6	105.557	38.5747	32.8163
HSPB1	NM_001540	uc003uew.3	0.587963	0.494505	0.555556	0.452261	-0.196752	1	HSPB1	63.0705	76.8239	48.5375	73.5806	190.897	260.041	386.283	461.951	664.491	962.977
SERINC3	NM_198941	uc002xme.3	0.765625	0.737705	0.737374	0.673307	-0.091987	1	SERINC3	92.3721	66.2575	64.5608	51.8925	30.3701	33.8734	61.9187	55.913	21.6598	18.95
KAT7	NM_007067	uc002ipm.3	0.633803	0.589474	0.621212	0.509091	-0.15645	1	KAT7	10.0626	8.90889	10.1545	10.3066	6.76827	5.93005	20.3842	21.4803	14.781	13.8908
UBE2G2	NM_003343	uc002zfy.3	0.474654	0.450128	0.452756	0.40566	-0.071622	1	UBE2G2	32.347	37.8971	54.9284	59.7316	10.4099	12.1242	7.46505	10.3804	23.4219	28.1526
CTSD	NM_001909	uc001luc.2	0.721582	0.682875	0.692427	0.682971	-0.0481619	1	CTSD;DUSP8;FAM99B;IFITM10;KRTAP5-1;KRTAP5-2;KRTAP5-3;KRTAP5-4;MOB2	12.6544	16.4825	10.1662	15.7892	11.8724	13.4349	39.2963	31.4879	64.383	54.1911
TCTN3	NM_015631	uc001klb.4	0.627451	0.558511	0.642857	0.509804	-0.201994	1	TCTN3	33.0461	28.7768	24.6339	24.3768	10.5477	13.9659	14.6672	15.8563	16.3859	10.9977
KNTC1	NM_014708	uc001ucv.3	0.57672	0.521583	0.546667	0.421875	-0.179929	1	KNTC1	13.0634	12.6127	16.3045	14.2803	5.22811	6.92482	9.37285	9.3022	3.15492	2.87532
CASP9	NM_001229	uc001awn.4	0.595819	0.346154	0.461957	0.222222	-0.489399	1	CASP9	41.4598	30.4834	16.3552	15.2844	26.7392	17.6167	58.2524	34.852	65.7682	38.7254
"SEPT10"	NM_144710	uc002tew.4	0.493056	0.442308	0.510638	0.292308	-0.269078	1	"SEPT10"	14.1757	11.2236	9.97997	7.46723	6.75127	9.83887	11.4199	13.5656	5.44761	5.13718
CHCHD5	NM_032309	uc002thz.1	0.62963	0.557692	0.597015	0.565217	-0.103735	1	CHCHD5	39.0676	31.6859	23.8932	30.832	33.5372	42.0113	49.2468	56.0694	60.8509	68.5644
MYL6B	NM_002475	uc001sjs.3	0.508772	0.355932	0.421875	0.392157	-0.182558	1	MYL6B	25.3077	19.7966	17.4318	18.7794	30.5466	19.1481	9.43925	19.4054	83.1167	80.2033
CDC34	NM_004359	uc002lov.3	0.621622	0.511628	0.475	0.352941	-0.232053	1	CDC34	15.9658	13.0063	11.7386	13.5503	30.6147	15.2504	14.5959	15.2742	73.0272	71.0142
VDAC2	NM_001184823	uc021ptp.1	0.744472	0.710914	0.693506	0.648276	-0.0787879	1	VDAC2	11.8143	12.0077	9.45737	11.8839	6.13873	11.2428	13.8168	12.8345	9.30599	9.46886
ASAH1	NM_004315	uc003wyn.2	0.667638	0.600746	0.732075	0.678363	-0.120605	1	ASAH1	100.948	67.5274	63.5112	50.621	5.58802	12.0722	43.4015	31.2481	17.0587	12.74
ABCF3	NM_018358	uc003fmz.2	0.532258	0.47644	0.503145	0.462857	-0.0961058	1	ABCF3	28.1399	27.3207	30.8521	33.6989	13.4557	18.2675	33.9725	29.6195	48.8653	45.6887
TAF10	NM_006284	uc001mej.2	0.699422	0.671875	0.7	0.679245	-0.0483017	1	TAF10	95.2124	85.9921	58.9691	68.2315	67.0393	66.6686	40.5668	33.1152	246.151	232.725
MRPL55	NM_181462	uc001hrz.4	0.508475	0.460317	0.581081	0.482143	-0.147095	1	MRPL55	26.688	29.949	20.9971	29.6749	24.9123	41.3034	107.528	72.2978	130.212	105.772
PPIA	NM_021130	uc003tlw.3	0.756589	0.692068	0.716172	0.70777	-0.0729221	1	PPIA	62.9122	48.3503	48.9171	45.336	109.349	107.966	201.662	153.281	80.8726	68.0361
TXN2	NM_012473	uc003apk.1	0.739224	0.629921	0.577259	0.549488	-0.137074	1	TXN2	181.443	124.086	136.903	129.675	53.1601	51.3511	46.6084	28.2446	118.092	113.577
CDK2	NM_001798	uc001sit.4	0.664975	0.567568	0.564189	0.544586	-0.11701	1	CDK2	74.8215	58.2036	74.5369	75.7333	39.7666	53.3108	81.9062	98.1179	80.9262	91.6109
NSDHL	NM_015922	uc004fgs.1	0.636771	0.413333	0.594771	0.26	-0.558209	1	NSDHL	40.0708	30.3493	19.4996	19.95	13.8469	21.4271	75.7874	58.0937	48.2905	35.8839
YIPF3	NM_015388	uc003ovl.2	0.817967	0.753541	0.81401	0.790451	-0.0879846	1	YIPF3	116.056	102.211	72.0026	106.526	67.788	70.1774	164.416	142.305	195.356	188.97
CTNNA1	NM_001903	uc003ldh.3	0.622881	0.606129	0.586758	0.531915	-0.0715951	1	CTNNA1	36.7131	32.7716	28.5826	27.6186	33.9435	46.2774	119.485	100.855	71.2135	57.6399
TMEM214	NM_017727	uc002ria.4	0.560976	0.433824	0.495098	0.445946	-0.176304	1	TMEM214	26.1337	33.9089	21.5244	28.2968	24.6494	21.8836	72.6823	62.7663	79.6485	56.6323
UBAC2	NM_001144072	uc001voa.4	0.453704	0.360656	0.447059	0.370787	-0.16932	1	FKSG29;MIR623;UBAC2	6.5715	5.86617	7.35947	6.85894	7.30282	8.20488	8.83816	7.40455	12.8063	15.3636
NUP153	NM_005124	uc003ncd.2	0.612613	0.61157	0.616477	0.522727	-0.0947924	1	NUP153	22.755	28.822	24.0126	23.8808	18.4834	21.5088	24.1527	33.8743	12.0763	13.2923
ZNF664	NM_001204298	uc001uga.3	0.515625	0.464602	0.520661	0.503876	-0.0678084	1	FAM101A;ZNF664;ZNF664-FAM101A	9.99269	10.1117	13.8415	12.975	18.586	17.0778	3.91437	4.48253	18.0119	19.5752
PCYT1A	NM_005017	uc003fwg.3	0.744186	0.693878	0.703125	0.540984	-0.21245	1	PCYT1A	39.8881	33.4468	24.8696	22.6807	11.2163	18.9114	52.025	25.6365	28.1192	20.8481
SDF4	NM_016176	uc001adh.4	0.771386	0.726923	0.761194	0.74645	-0.0592071	1	SDF4	242.006	209.192	166.413	166.122	66.5785	58.537	67.175	52.2826	274.01	240.398
SMC6	NM_024624	uc002rcn.3	0.690789	0.531381	0.587719	0.540816	-0.206312	1	SMC6	12.2462	11.1258	14.9483	12.2531	3.71955	4.90185	6.30217	8.12294	1.90477	2.05824
COL15A1	NM_001855	uc004azb.2	0.674603	0.558511	0.622222	0.509434	-0.228881	1	COL15A1	20.5414	17.6107	16.3966	14.1468	13.0695	17.9783	43.2362	40.2368	43.9216	31.5324
PIM3	NM_001001852	uc003bjb.3	0.495575	0.445455	0.542373	0.401961	-0.190533	1	PIM3	22.7833	25.7272	22.7168	28.5658	50.0935	27.7891	17.731	18.2558	78.7438	81.0499
YIPF5	NM_030799	uc003lnl.5	0.568807	0.5	0.482759	0.389831	-0.161735	1	YIPF5	30.0737	23.5143	22.0292	19.3623	9.86546	13.8717	21.8524	26.0252	11.0331	8.27784
ZFR	NM_016107	uc003jhr.1	0.514706	0.447552	0.486667	0.387097	-0.166723	1	ZFR	18.7823	15.6694	22.3755	17.6273	17.1692	24.2506	32.5904	47.8677	15.0228	18.7378
HIATL1	NM_032558	uc004aur.3	0.52381	0.473469	0.530726	0.380165	-0.200901	1	HIATL1	27.2302	23.363	28.3994	22.4403	17.9761	22.567	11.2676	14.2482	18.842	20.4251
ARRB2	NM_001257330	uc002fyl.3	0.741379	0.632653	0.675824	0.584906	-0.199645	1	ARRB2	42.3438	32.7875	30.0418	26.3062	28.2364	17.8635	32.7339	20.0408	94.6675	76.8942
HSPA13	NM_006948	uc002yjt.3	0.507576	0.347222	0.447761	0.282051	-0.326063	1	HSPA13	16.0606	11.2824	9.20692	7.91517	5.58695	11.0571	24.9446	10.8958	3.55406	2.07613
BOD1L1	NM_148894	uc003gmz.1	0.498221	0.490506	0.522613	0.365672	-0.164656	1	BOD1L;BOD1L1	14.1013	12.9851	14.2087	10.9952	10.9334	8.91369	10.0034	9.59026	5.99942	4.16677
C19orf53	NM_014047	uc002mxg.3	0.624138	0.578125	0.630769	0.616327	-0.0604556	1	C19orf53	261.634	197.08	174.637	208.417	97.3338	117.098	92.81	104.172	327.387	333.166
NOP16	NM_001256539	uc003mee.4	0.776786	0.722973	0.717241	0.708955	-0.0620989	1	NOP16	94.0517	116.699	119.378	139.949	25.7789	66.588	91.6434	87.5054	99.168	123.654
AASDHPPT	NM_015423	uc001pjc.1	0.641115	0.549451	0.57767	0.414286	-0.255049	1	AASDHPPT	46.9617	36.5799	42.2702	33.2423	7.78385	13.8063	25.9773	23.8901	7.22571	6.72217
PGM1	NM_001172818	uc010ooz.2	0.751004	0.738095	0.771144	0.71	-0.0740531	1	PGM1	32.7815	27.0132	23.0753	22.4888	25.4	30.3812	53.6165	43.105	58.0446	50.8028
GTF3C6	NM_138408	uc003pum.3	0.644172	0.567901	0.609626	0.58125	-0.104646	1	GTF3C6	41.8699	54.6799	36.4328	48.686	14.8886	24.5096	16.9151	18.7362	40.6529	35.5757
MRPL30	NM_145212	uc002szv.3	0.662791	0.573529	0.742574	0.703704	-0.128132	1	MRPL30	11.3019	12.0673	13.1472	14.8046	8.09407	12.008	6.19961	10.5164	7.11227	7.8084
TRAPPC5	NM_174894	uc002mhj.2	0.685185	0.52	0.612903	0.380952	-0.397136	1	TRAPPC5	24.8021	18.9253	14.2232	15.956	71.5176	69.461	102.797	91.3004	140.466	132.524
PDS5A	NM_001100399	uc003guv.4	0.539474	0.526316	0.615819	0.394231	-0.234746	1	PDS5A	13.4024	13.6388	12.4332	11.108	22.7072	18.2872	15.3415	16.3134	8.94915	8.6307
TOM1	NM_001135732	uc003anp.3	0.455224	0.378378	0.380282	0.333333	-0.123794	1	MIR3909;TOM1	18.4183	13.9926	14.5748	14.387	10.9267	9.74994	22.0316	21.0038	31.2564	31.0736
PPP1R3C	NM_005398	uc001kho.3	0.525	0.383333	0.431373	0.28	-0.293039	1	PPP1R3C	20.8201	15.6107	12.6275	10.9391	11.2282	14.7053	24.2009	17.4328	9.71391	5.63489
PPP1R8	NM_014110	uc001bov.2	0.634146	0.527778	0.606897	0.503759	-0.209506	1	PPP1R8;SCARNA1	26.8019	21.3236	28.2127	21.9823	29.6154	33.478	15.308	16.5137	14.0006	14.4779
CCNG1	NM_199246	uc003lzb.3	0.727273	0.712195	0.687204	0.61165	-0.0906309	1	CCNG1	60.6014	43.476	32.5789	25.6394	40.7269	54.4163	28.486	24.521	8.82398	8.23521
ADAM15	NM_207197	uc001fgr.2	0.661922	0.465409	0.562842	0.506757	-0.252598	1	ADAM15	30.5635	24.7556	20.8477	23.635	98.0483	66.4529	35.9323	30.6922	167.745	134.921
ZCCHC17	NM_016505	uc001bsp.1	0.586022	0.481928	0.524138	0.48855	-0.139682	1	ZCCHC17	39.4935	32.3093	29.3648	29.9287	18.2217	10.6413	11.2847	7.11087	34.5904	29.6098
EIF2B1	NM_001414	uc001ufm.3	0.542056	0.516129	0.635514	0.378378	-0.283063	1	EIF2B1	24.1873	24.8256	14.3997	14.7126	26.7145	22.9017	45.6517	27.413	41.9221	20.8169
BRMS1	NM_001024957	uc001oho.1	0.652778	0.429825	0.423423	0.303371	-0.343006	1	BRMS1	31.9341	28.4011	25.1335	32.7035	17.8009	21.4115	18.8706	14.3683	94.3123	86.7741
ZNF511	NM_145806	uc001lmj.1	0.795455	0.675	0.565217	0.452381	-0.233291	1	ZNF511	18.6576	14.9383	18.5071	16.2761	16.3328	12.9634	6.37858	9.86572	43.0226	41.2243
PAPOLA	NM_032632	uc001yfq.3	0.646789	0.570652	0.626866	0.542289	-0.160714	1	PAPOLA	11.9854	11.6861	14.7362	13.7124	13.1257	15.205	9.15141	10.8124	7.54665	9.4226
COQ4	NM_016035	uc004bur.4	0.527273	0.381579	0.540984	0.411765	-0.274913	1	COQ4	15.3788	19.7351	17.9122	25.9418	17.8037	17.9857	12.7778	26.2688	40.6544	57.5491
TTC1	NM_003314	uc003lxu.3	0.663551	0.503356	0.593939	0.461538	-0.292597	1	TTC1	48.2622	40.5609	29.3732	34.9748	15.8277	24.2321	29.9802	37.4458	34.5856	29.9257
PIN1	NM_006221	uc002mml.2	0.888889	0.863971	0.856522	0.837004	-0.0444356	1	PIN1	173.136	135.543	109.639	133.704	57.7251	45.3716	49.6603	40.06	125.355	131.673
STAT2	NM_005419	uc001slc.3	0.52027	0.441341	0.493902	0.416667	-0.156165	1	STAT2	14.7685	19.0226	15.1931	18.594	6.21723	5.75706	11.9196	14.709	8.85489	8.75924
PRKRA	NM_003690	uc002umf.3	0.56	0.477273	0.485714	0.382353	-0.186089	1	PRKRA	10.8065	10.0147	11.9614	11.4345	7.89761	15.6973	19.4209	17.3733	12.6716	16.0937
SLC35B2	NM_178148	uc003oxd.3	0.531707	0.448485	0.521739	0.513274	-0.0916873	1	MIR4647;SLC35B2	43.367	36.9626	34.6501	29.6508	65.4988	56.2537	66.4635	62.1234	139.85	119.215
SDHAF2	NM_017841	uc001nrt.3	0.559441	0.480769	0.452381	0.444444	-0.0866078	1	SDHAF2	55.1755	30.1793	33.7397	28.8449	16.7875	22.853	41.1951	28.6192	33.0314	27.9152
CRIPT	NM_014171	uc002rve.3	0.531915	0.452055	0.432099	0.372093	-0.139866	1	CRIPT	17.6127	16.9018	12.8234	13.5747	7.53135	10.4055	13.6146	15.5907	0.768049	0.966475
SMU1	NM_018225	uc003zsf.1	0.569811	0.485714	0.524017	0.481328	-0.126787	1	SMU1	11.0382	9.33726	11.5687	11.2939	3.9469	6.27405	10.6227	12.2495	4.65002	4.1173
COX8A	NM_004074	uc001nye.3	0.732955	0.687117	0.664671	0.628931	-0.0815778	1	COX8A	171.809	155.59	133.156	161.932	363.265	351	271.389	317.37	380.773	379.724
PPM1G	NM_177983	uc002rkl.4	0.595541	0.579952	0.603306	0.578704	-0.0401912	1	FTH1P3;PPM1G	41.1583	52.8605	58.6011	78.8472	50.658	55.1873	55.5177	63.1484	136.807	148.555
SLC35F5	NM_025181	uc002tku.1	0.441441	0.282609	0.371429	0.28125	-0.249011	1	MIR4782;SLC35F5	19.8136	14.9428	14.962	11.8561	16.3476	25.5695	31.2247	28.9461	6.44206	6.89856
KIF3B	NM_004798	uc002wxq.3	0.545872	0.326733	0.562189	0.25	-0.531328	1	KIF3B	16.681	15.864	7.93513	7.18953	11.7166	6.25756	3.4502	2.56232	14.6476	6.73082
ATG4A	NM_052936	uc004enr.3	0.472868	0.4125	0.511628	0.351852	-0.220144	1	ATG4A	27.5088	19.1975	17.2466	13.7749	5.72229	3.77336	3.03818	2.15377	4.63665	2.54629
PIGK	NM_005482	uc001dhk.3	0.570681	0.510204	0.629032	0.509434	-0.180075	1	PIGK	20.7703	14.7689	14.4212	10.8249	4.42464	10.2486	14.9836	12.931	2.76044	2.74834
PDHX	NM_003477	uc001mvt.3	0.746154	0.701613	0.706215	0.651852	-0.0989038	1	MIR1343;PDHX	33.5369	28.7207	31.2745	27.3924	17.2414	23.9565	29.097	35.6915	16.336	15.7427
SPIN1	NM_006717	uc004apy.3	0.619048	0.612813	0.607914	0.525822	-0.0883263	1	SPIN1	36.1889	36.5068	40.1127	35.0995	24.6912	25.5855	13.5122	13.8187	12.1839	12.9735
TMPRSS3	NM_001256317	uc002zbc.3	0.533679	0.436782	0.504425	0.363636	-0.237686	1	TMPRSS3	28.2621	17.3697	21.8403	19.7246	25.9773	25.7016	35.633	38.2811	68.8964	59.0601
PDCD7	NM_005707	uc002aol.3	0.537313	0.505882	0.595745	0.372093	-0.255083	1	PDCD7	10.5699	8.42287	12.0652	9.50127	7.70559	7.00029	6.34095	8.99022	14.5193	15.9994
FUS	NM_001170937	uc002ebe.2	0.741228	0.706081	0.742623	0.680505	-0.0972645	1	FUS	36.2216	65.9241	49.2929	68.5841	25.7495	51.9024	96.5293	75.384	128.846	106.606
EXO1	NM_130398	uc001hzh.3	0.484848	0.413223	0.568421	0.316456	-0.323591	1	EXO1	20.2646	23.4365	15.0005	15.2885	8.08419	10.9291	22.9181	20.3598	14.6305	11.5885
CTR9	NM_014633	uc001mja.3	0.546012	0.449704	0.518519	0.428571	-0.186255	1	CTR9	15.9903	14.0653	15.3875	12.9247	6.98399	8.39488	23.541	19.6624	9.4641	7.68201
BBS4	NM_033028	uc002avb.3	0.625	0.539474	0.558824	0.454545	-0.189804	1	BBS4	22.9206	14.8533	14.2973	10.7422	4.50259	3.61681	9.43531	6.44098	9.02972	5.7358
SH3GL1	NM_003025	uc002maj.3	0.424419	0.333333	0.438849	0.37594	-0.153994	1	SH3GL1	30.5961	30.5017	31.3026	33.8647	40.2833	26.1914	20.9566	22.1441	132.89	145.179
TXLNA	NM_175852	uc001bui.3	0.550562	0.489712	0.565217	0.419162	-0.206906	1	TXLNA	15.5253	19.9599	20.7781	23.2097	18.3225	18.2926	14.0306	15.8844	25.5912	26.0273
LDOC1	NM_012317	uc004fbj.3	0.609375	0.454545	0.588235	0.5625	-0.180565	1	LDOC1	23.0952	36.1471	15.1284	27.4347	24.4241	22.2959	29.1112	34.051	80.719	59.967
OIP5-AS1	NR_026757	uc001znm.4	0.516667	0.444444	0.585366	0.424242	-0.233346	1	OIP5-AS1	9.05745	7.73386	7.84009	7.43137	13.6647	20.8553	5.833	6.39049	20.7408	14.3138
PAIP2	NM_016480	uc003led.3	0.627451	0.504673	0.55	0.396825	-0.275953	1	PAIP2	17.5348	14.3609	18.1623	17.4467	21.7322	38.1785	40.8267	55.5007	26.2897	33.7192
SBDSP1	NR_024110	uc003twg.3	0.481481	0.410256	0.52381	0.339623	-0.255412	1	SBDSP1	15.1735	14.3579	12.3461	13.3708	4.18904	5.55619	2.79604	3.56781	10.6902	9.14169
GUK1	NM_001242840	uc021pkf.1	0.636364	0.554545	0.486188	0.477157	-0.0908487	1	GUK1	86.4717	60.3521	70.9117	71.3658	134.248	101.673	36.878	26.6991	433.189	460.813
PHIP	NM_017934	uc003pir.3	0.510288	0.386667	0.550218	0.47191	-0.20193	1	PHIP	14.4733	13.8846	17.4417	13.0545	7.92213	9.97252	10.7434	11.9	1.85894	1.74831
CFDP1	NM_006324	uc002fdy.3	0.626506	0.493421	0.605769	0.45	-0.288854	1	CFDP1	21.0398	26.6987	30.6937	39.8283	20.2352	24.3816	29.0543	30.06	61.8886	67.4717
ACTR3	NM_005721	uc002tkx.2	0.577206	0.487654	0.548057	0.542955	-0.0946535	1	ACTR3	60.4214	52.4899	38.8398	33.8501	22.6771	34.637	68.0436	63.9868	30.9594	29.2
CD9	NM_001769	uc001qnq.2	0.673333	0.585586	0.643564	0.530303	-0.201009	1	CD9	93.4371	65.2287	66.4276	58.0378	78.3269	107.902	266.753	248.704	79.2614	68.899
CUTC	NM_015960	uc001kqd.4	0.632	0.583333	0.684615	0.585859	-0.147423	1	CUTC	39.022	40.2684	39.0621	39.8928	8.70412	15.0963	17.3055	11.8298	15.26	15.4814
GLTSCR2	NM_015710	uc002phm.2	0.657658	0.5625	0.481481	0.441176	-0.135463	1	GLTSCR2;SNORD23	24.6946	21.4944	26.7822	29.0243	68.0435	35.4133	25.8469	15.2691	158.565	233.741
ATG12	NM_004707	uc003krh.3	0.650307	0.5	0.543478	0.461538	-0.232247	1	ATG12	16.9305	15.6238	14.0752	13.8335	3.62817	6.10649	3.7426	2.341	4.55842	3.79488
C19orf48	NM_199250	uc002ptg.3	0.642202	0.463636	0.448718	0.442857	-0.184426	1	C19orf48;SNORD88A;SNORD88B;SNORD88C	78.4806	60.4237	99.6094	72.8366	55.1775	41.8336	17.9529	23.6356	125.255	138.578
FAM58A	NM_152274	uc011myr.2	0.551282	0.45	0.47541	0.457143	-0.119549	1	FAM58A	20.2595	17.0022	18.2727	20.9598	5.84123	6.13352	3.11906	4.97499	20.587	20.4573
EIF2B3	NM_020365	uc001cmt.3	0.568345	0.567901	0.636364	0.582609	-0.054199	1	EIF2B3	24.0048	20.1171	23.5506	25.8619	7.1619	12.2234	34.2121	26.9109	7.77918	5.32903
TRAPPC3	NM_001270894	uc031pls.1	0.634483	0.594595	0.608696	0.558824	-0.0897603	1	TRAPPC3	81.5506	66.8261	58.5121	61.2003	27.519	35.5769	43.296	39.9934	48.4945	54.5931
EYA4	NM_172105	uc003qed.4	0.665198	0.634686	0.598985	0.497143	-0.132354	1	EYA4	26.4978	32.9204	35.1722	32.4189	5.09012	6.3868	5.89359	4.91526	4.88582	4.14772
BAK1	NM_001188	uc003oes.3	0.5	0.32	0.467391	0.450704	-0.196687	1	BAK1	5.15726	4.87413	3.32975	4.08691	7.27307	6.63592	12.3653	10.0644	18.5847	18.2943
COMMD4	NM_017828	uc002azy.3	0.766234	0.675439	0.699248	0.688525	-0.101519	1	COMMD4	49.5208	50.505	37.6963	54.7476	49.1265	65.1776	118.349	95.4433	217.942	167.012
CNPY2	NM_014255	uc001sku.2	0.661098	0.626566	0.632432	0.613497	-0.0534669	1	CNPY2;PAN2	61.9114	57.2429	56.2219	55.0786	17.1844	22.6793	29.3883	32.8682	38.2997	36.5389
COBL	NM_015198	uc003tpr.4	0.487805	0.43299	0.404762	0.291667	-0.16791	1	COBL	13.5279	12.2223	13.871	11.1785	17.9657	13.3898	10.2136	8.84942	24.1959	31.1319
FAM127B	NM_001078172	uc004eyf.3	0.776224	0.666667	0.732484	0.568966	-0.273076	1	FAM127B	42.3648	46.6785	24.1074	28.8602	27.0105	21.1362	33.5045	27.7099	79.9938	84.8709
LLPH	NM_032338	uc010ssw.2	0.520833	0.519231	0.517857	0.429907	-0.0895532	1	LLPH	12.7484	16.5359	18.0231	21.0005	3.21465	2.0499	2.47577	1.75508	6.0119	6.88147
PDE8A	NM_002605	uc002blh.3	0.42236	0.329268	0.367925	0.289855	-0.171161	1	PDE8A	16.2523	14.2506	14.3417	12.5152	9.92353	8.93731	7.35958	4.52159	14.4229	10.8021
HSPB11	NM_016126	uc001cwh.3	0.688312	0.660714	0.682171	0.66087	-0.0488984	1	HSPB11	148.875	115.89	135.569	115.988	50.0733	143.9	148.729	152.82	25.4099	31.0639
GTPBP4	NM_012341	uc001ift.3	0.557377	0.545455	0.61413	0.545455	-0.0805984	1	GTPBP4	24.5823	27.5661	31.6274	35.9223	8.84767	21.3098	38.306	44.4101	19.3431	18.3855
RARS2	NM_020320	uc003pme.3	0.593103	0.552419	0.589744	0.45625	-0.174178	1	RARS2	75.4549	62.4276	59.8789	50.4616	11.1703	12.9366	12.0608	12.8249	11.1904	9.08853
HSPH1	NM_006644	uc001utj.3	0.536023	0.522678	0.565996	0.503563	-0.0757774	1	HSPH1	44.1977	60.772	60.0697	68.602	10.2584	19.7292	32.3184	41.7439	18.332	20.9064
MRPL33	NM_004891	uc002rlm.1	0.451327	0.408696	0.43	0.373333	-0.0992984	1	MRPL33	101.008	106.188	112.988	93.2218	24.9815	56.9902	87.2493	115.456	60.5268	83.7769
C14orf119	NM_017924	uc001wiu.3	0.654321	0.564103	0.6	0.59375	-0.0964684	1	C14orf119	38.8835	53.4818	39.9591	44.271	7.86839	11.2947	17.3926	24.6593	14.2893	13.2969
SLC35A4	NM_080670	uc003lgg.1	0.323944	0.266272	0.292857	0.278571	-0.0719572	1	SLC35A4	35.8681	31.2757	42.7296	36.4543	33.8657	31.2976	11.7179	9.37868	53.9737	59.8996
RNASEK-C17orf49	NM_001142798	uc002ged.3	0.637097	0.455696	0.583333	0.506667	-0.258067	1	C17orf49;RNASEK;RNASEK-C17ORF49	61.0973	73.4169	41.0949	64.1113	74.7154	78.5621	150.997	134.526	163.114	139.334
LENG8	NM_052925	uc002qfw.2	0.488372	0.363095	0.3125	0.282258	-0.155519	1	LENG8	18.5471	33.8166	20.6067	31.6811	5.98848	4.39876	5.05963	9.68431	46.9085	31.9345
AKAP8L	NM_014371	uc002naw.1	0.61194	0.541985	0.541353	0.539823	-0.0714859	1	AKAP8L	24.0715	27.9444	24.6077	29.3949	11.2461	10.6209	13.7776	18.8603	50.0214	50.6704
DNAJC1	NM_022365	uc001irc.3	0.471795	0.422819	0.42735	0.380952	-0.0953741	1	DNAJC1	31.6395	26.4999	26.0551	26.958	6.04471	10.5389	14.4094	10.8959	18.1762	18.4901
SEPW1	NM_003009	uc021uwp.1	0.723214	0.65	0.696203	0.615385	-0.154032	1	SEPW1	41.1583	32.2075	30.3804	35.3046	16.7569	18.8995	7.98904	6.47251	56.8043	57.2886
RAB5B	NM_002868	uc001siw.3	0.655738	0.626761	0.584	0.380952	-0.232025	1	RAB5B	15.8538	12.9424	10.9194	9.64477	23.5075	19.1501	16.0975	12.7232	50.2754	44.6886
S100A16	NM_080388	uc001fcd.1	0.701031	0.636364	0.652174	0.368421	-0.34842	1	S100A16	66.5428	42.7979	25.2816	23.1521	111.866	85.6492	120.37	98.6633	205.197	170.747
NOL11	NM_015462	uc002jgd.1	0.658385	0.623431	0.642857	0.615894	-0.0619172	1	NOL11;SNORA38B	19.4106	19.7284	26.2031	23.8481	7.91336	16.4	29.5165	30.0098	7.94663	9.68988
HDAC8	NM_018486	uc004eau.3	0.627119	0.4	0.42	0.391304	-0.255814	1	HDAC8	16.7029	21.5962	15.4933	17.0111	5.54691	6.17677	7.46	6.07187	9.89508	7.93168
SF3A1	NM_005877	uc003ahl.3	0.54918	0.432258	0.485075	0.409449	-0.192548	1	SF3A1	13.6035	15.6569	14.6479	19.5352	17.6107	24.4112	39.3102	41.5274	54.8556	62.0499
RAF1	NM_002880	uc003bxf.4	0.555102	0.430769	0.465753	0.41	-0.180086	1	RAF1	28.9183	22.4786	23.3486	20.0848	38.8695	32.5013	27.6001	25.6529	71.6243	60.5232
PPIF	NM_005729	uc001kai.3	0.775449	0.719677	0.731915	0.690411	-0.0972765	1	PPIF	111.544	135.244	52.4722	71.4249	46.0986	47.8156	54.782	50.1619	64.0471	65.2406
ZBTB7B	NM_001252406	uc010peq.3	0.60396	0.459459	0.470588	0.288462	-0.326628	1	ZBTB7B	13.033	11.8261	13.0684	11.3624	35.3141	19.3744	17.8865	11.6376	89.4089	114.633
OTUB1	NM_017670	uc001nyf.1	0.646552	0.51	0.592593	0.419753	-0.309391	1	OTUB1	22.6973	19.4641	15.4501	18.4556	18.4028	25.4259	51.3809	51.2213	54.5501	57.8156
IP6K2	NM_001005909	uc003cup.3	0.614865	0.544554	0.560748	0.4	-0.231058	1	IP6K2	20.7119	17.9014	18.3146	19.9564	7.73964	11.1484	13.4644	9.73975	19.8901	16.7184
ZFAND5	NM_001102421	uc004aiy.2	0.656126	0.56682	0.591304	0.516393	-0.164217	1	ZFAND5	16.9083	16.3261	13.8689	11.5838	7.67526	11.4361	8.7057	9.01986	9.13895	10.3791
WIPI2	NM_015610	uc003snv.3	0.634021	0.540984	0.589286	0.51875	-0.163573	1	WIPI2	15.764	14.4986	13.1899	16.2222	16.7901	13.8343	9.16923	11.989	31.7696	31.1206
PSME2	NM_002818	uc001wmj.3	0.824903	0.795833	0.77907	0.718447	-0.0896926	1	PSME2	72.9992	63.4529	64.7592	58.7636	25.4111	45.1398	87.2283	83.3072	40.604	51.3097
NUP160	NM_015231	uc001ngm.3	0.628019	0.600939	0.656958	0.564593	-0.119445	1	NUP160	28.968	27.2569	29.2658	24.3233	13.026	21.0868	48.3231	48.2763	11.9772	9.4638
PPP1R12A	NM_002480	uc001syz.3	0.568966	0.502203	0.593407	0.375	-0.285169	1	PPP1R12A	19.2028	14.6524	15.0106	10.4361	8.45509	11.8916	14.0242	12.4572	4.57251	3.85371
IDH3B	NM_006899	uc002wgp.4	0.740891	0.650442	0.70614	0.595628	-0.20096	1	IDH3B	46.3545	48.2778	38.5175	48.9466	28.0944	39.501	54.05	50.4365	64.4203	52.9883
SCAND1	NM_033630	uc002xen.2	0.725191	0.597938	0.5625	0.559322	-0.130431	1	SCAND1	46.6669	31.9819	28.4884	28.767	28.6989	36.6224	37.912	61.7674	77.4281	82.3818
UBE2I	NM_194260	uc002cld.2	0.623529	0.526829	0.552511	0.51497	-0.134241	1	UBE2I	42.522	36.2627	29.3234	34.4765	24.7226	37.8436	43.0345	42.079	48.0156	49.8189
MAGEB2	NM_002364	uc004dbz.3	0.618182	0.509804	0.496183	0.482759	-0.121802	1	MAGEB2	42.8405	33.5153	27.6843	28.4107	8.58763	13.9284	128.346	121.018	72.148	55.4229
SMARCE1	NM_003079	uc002hux.2	0.697368	0.547945	0.660714	0.625	-0.185138	1	SMARCE1	6.94592	7.62351	6.46731	7.06791	5.9666	6.52621	8.71172	8.8225	35.7378	33.5666
EHD2	NM_014601	uc002phj.4	0.437838	0.272059	0.451456	0.315315	-0.30192	1	EHD2	21.3113	26.1946	16.0862	18.8715	52.5638	46.2889	70.057	63.7679	109.826	107.479
DEPDC7	NM_001077242	uc001mub.3	0.705882	0.663717	0.625	0.543478	-0.123687	1	DEPDC7	19.1138	15.4369	18.7629	14.2573	2.36961	5.00717	9.30372	17.4779	2.55868	3.35771
PPA2	NM_176869	uc003hxl.3	0.441026	0.432836	0.425926	0.37037	-0.0637454	1	PPA2	54.7447	36.0505	37.6524	27.6744	21.9454	35.291	83.4446	63.8353	9.59772	8.15178
SLC35B3	NM_001142541	uc010joe.3	0.603774	0.341463	0.534884	0.423077	-0.374117	1	SLC35B3	12.8966	11.1869	9.88949	9.06434	6.9291	6.94544	6.34795	8.03584	7.30462	7.47218
STYXL1	NM_016086	uc003uel.3	0.506329	0.225806	0.454545	0.355556	-0.379513	1	STYXL1	18.8342	17.0931	12.3249	16.4394	7.86355	10.5709	14.8948	13.073	13.0562	11.0807
C18orf21	NM_031446	uc002kzc.3	0.631579	0.630952	0.7125	0.510638	-0.202488	1	C18orf21	24.6895	25.0815	22.0391	22.8327	9.34597	12.5437	19.6055	15.1619	6.492	5.28688
RPL36AL	NM_001001	uc001wwq.2	0.550265	0.536842	0.557604	0.494253	-0.0767733	1	RPL36AL	78.0498	96.9703	63.1924	81.8264	34.0143	50.1813	61.5685	40.9182	156.813	148.831
MAD2L1	NM_002358	uc003idl.2	0.729167	0.671141	0.706667	0.623529	-0.141163	1	MAD2L1	12.8569	11.9557	15.2643	16.48	9.64015	18.5309	32.1723	18.8406	6.01831	6.22387
NPC1	NM_000271	uc002kum.4	0.629108	0.535714	0.567568	0.556452	-0.10451	1	NPC1	18.9188	17.1781	17.5719	16.3151	5.12611	11.4009	24.6181	25.1425	9.71062	10.2867
IMMT	NM_006839	uc002sqz.4	0.546703	0.532915	0.55516	0.469388	-0.0995603	1	IMMT;MIR4779	38.3696	32.6603	34.7016	33.9062	17.8574	25.2115	69.3657	56.7918	23.6842	21.5312
NENF	NM_013349	uc001hjd.3	0.654275	0.625	0.665399	0.643478	-0.0511961	1	NENF	167.342	185.979	156.376	165.805	82.4494	71.4156	35.9826	45.7645	132.953	127.907
LINC00152	NR_024204	uc002ssk.4	0.659341	0.57732	0.61	0.604651	-0.0873699	1	LINC00152	9.92997	11.0376	9.98215	10.8961	4.42559	2.18376	2.10995	7.47874	6.49905	11.3353
C1QBP	NM_001212	uc002gby.1	0.707317	0.647208	0.679389	0.631229	-0.108269	1	C1QBP	191.751	152.867	150.019	132.413	104.281	168.746	246.119	230.183	209.99	188.933
SNRNP35	NM_022717	uc001ufb.1	0.442308	0.40678	0.564516	0.517241	-0.0828028	1	SNRNP35	17.961	23.665	19.7177	30.3871	6.99861	8.8637	13.6247	11.0384	41.3006	44.8093
MCFD2	NM_001171507	uc021vha.1	0.527378	0.40873	0.503311	0.453901	-0.168058	1	MCFD2	22.4306	21.2561	13.8376	13.4151	12.7607	14.937	17.7445	10.203	20.2142	17.935
BCAS2	NM_005872	uc001efa.3	0.801282	0.797342	0.777372	0.716578	-0.0647346	1	BCAS2	107.71	81.3717	89.7064	71.3675	12.7223	18.5363	19.2993	28.4571	11.6249	9.28681
ELAC2	NM_001165962	uc010vvr.2	0.75	0.651316	0.825503	0.780952	-0.143235	1	ELAC2	18.0399	19.9843	19.6443	20.3139	11.2338	11.6954	41.9794	35.3742	58.5142	49.235
SNUPN	NM_001042588	uc002bas.3	0.539683	0.444444	0.434783	0.4	-0.130021	1	SNUPN	13.5802	10.9705	10.0095	9.91362	5.88561	5.13583	10.338	11.7258	13.6849	12.3003
TTC4	NM_004623	uc001cxx.4	0.516129	0.383838	0.452174	0.2875	-0.296965	1	HEATR8;HEATR8-TTC4;TTC4	5.74076	6.42482	4.74073	5.48687	1.6643	2.29945	2.56354	2.42306	2.59376	2.65678
SMC5	NM_015110	uc004ahr.2	0.618421	0.497758	0.608974	0.43038	-0.299258	1	SMC5	17.197	13.9779	15.2151	10.0377	2.3712	2.57907	3.70418	5.37115	2.68363	1.62041
DAB2	NM_001343	uc003jlx.3	0.717622	0.63147	0.677524	0.572549	-0.191128	1	DAB2	46.2078	33.3982	48.9073	35.6561	22.0424	32.804	37.9819	51.5297	32.1881	39.6847
PRPF18	NM_003675	uc001imp.3	0.54918	0.462069	0.535354	0.474227	-0.148238	1	PRPF18	28.9289	23.5052	32.3032	27.4088	3.53009	10.4861	8.83581	10.0219	5.80319	4.83422
CENPQ	NM_018132	uc003ozh.1	0.654762	0.469565	0.650943	0.530612	-0.305528	1	CENPQ	33.0436	22.3965	22.6206	16.7974	6.26959	7.45916	20.3425	18.9531	2.84166	3.60135
VEZT	NM_017599	uc001tdz.2	0.569061	0.408163	0.554839	0.3875	-0.328236	1	VEZT	16.3102	14.9675	12.5925	11.437	5.37509	6.08427	4.97089	5.20921	5.51059	4.78683
EIF2AK4	NM_001013703	uc001zkm.1	0.641176	0.520468	0.59854	0.325301	-0.393948	1	EIF2AK4	15.057	12.2166	13.0822	11.3959	15.6148	11.7676	9.83929	6.71675	17.4964	14.1667
ITM2C	NM_030926	uc002vqz.3	0.466165	0.351351	0.408451	0.266667	-0.256598	1	ITM2C	23.3459	16.2928	14.3445	13.2404	19.0175	17.2493	21.3173	23.3547	54.9902	50.5548
LRRC59	NM_018509	uc002iqt.3	0.681435	0.592292	0.648069	0.578431	-0.15878	1	LRRC59	56.554	58.7095	54.8067	59.4776	42.1213	58.0534	95.4378	89.6381	161.142	146.693
ERP44	NM_015051	uc004bam.3	0.62	0.510791	0.544974	0.45	-0.204182	1	ERP44	21.8182	22.0048	14.2136	15.0405	4.27261	5.98872	15.7057	10.2548	4.48604	4.01172
ATG5	NM_004849	uc003prf.3	0.607287	0.558824	0.664894	0.575758	-0.1376	1	ATG5	36.3317	29.9867	34.8919	28.7111	6.67932	10.8946	10.5263	10.5348	4.7454	4.93874
VOPP1	NM_030796	uc003tqs.3	0.617834	0.566038	0.548936	0.536585	-0.0641475	1	VOPP1	9.11865	8.42771	8.42962	7.93634	6.13329	3.53081	1.36459	0.483679	8.86506	7.06111
CLPB	NM_001258393	uc010rqy.3	0.663866	0.530864	0.676471	0.623529	-0.185943	1	CLPB	17.132	17.0088	12.588	15.0809	7.56554	5.80709	19.3262	15.9101	17.1833	13.4277
IGF2BP3	NM_006547	uc003swg.3	0.704819	0.636042	0.65	0.573333	-0.145444	1	IGF2BP3	23.1781	19.234	18.2892	16.2377	6.87409	8.29776	13.0402	9.75778	5.15951	4.49687
SHMT1	NM_004169	uc002gta.3	0.606742	0.528736	0.515385	0.508621	-0.0847699	1	SHMT1	22.9282	20.3942	21.0053	21.2731	13.1415	19.6422	41.4653	36.7435	46.3359	50.1192
KLHDC3	NM_057161	uc003otl.3	0.730769	0.713262	0.703846	0.657407	-0.0639463	1	KLHDC3	64.625	52.4908	45.5711	51.1096	114.026	79.08	55.2161	40.906	181.191	158.41
KHDRBS1	NM_006559	uc001bub.4	0.78626	0.7375	0.749451	0.704805	-0.0934046	1	KHDRBS1	71.2118	61.2613	72.6459	75.6274	47.4024	76.9088	80.5501	100.829	48.5185	62.4605
FNBP4	NM_015308	uc009ylv.3	0.622222	0.493776	0.542636	0.411765	-0.259317	1	FNBP4	14.6825	15.8513	20.3594	19.363	5.1962	7.58368	4.64066	8.83044	11.3326	11.415
PDE6D	NM_002601	uc002vse.1	0.877907	0.835052	0.874126	0.847458	-0.0695237	1	PDE6D	88.4182	69.6708	33.5629	28.2173	14.2664	14.5042	17.9667	10.1893	26.5065	18.1201
VIPAS39	NM_001193315	uc001xtu.2	0.675497	0.595745	0.629213	0.5	-0.208965	1	C14orf133;VIPAS39	22.8997	16.0604	12.8774	12.9769	5.06804	4.48138	9.13341	5.99508	7.71539	6.55569
ARL2	NM_001667	uc001och.4	0.689516	0.552	0.618257	0.464912	-0.290861	1	ARL2;ARL2-SNX15;SNX15	37.5467	34.7284	22.5727	28.1782	43.7059	35.6508	47.3964	30.0502	95.7926	69.5038
ATP2B1	NM_001682	uc001tbh.3	0.644068	0.575556	0.580986	0.567797	-0.0817015	1	ATP2B1	27.5387	22.6278	27.7268	22.1874	6.38082	12.4143	21.2949	26.2896	5.07825	4.19203
SNX25	NM_031953	uc003ixh.3	0.375	0.180851	0.40625	0.36	-0.240399	1	SNX25	14.9653	10.8277	9.81904	7.48012	9.64732	7.89389	3.75102	2.21592	10.8279	6.48024
RMDN3	NM_018145	uc001zmp.1	0.634615	0.603659	0.482353	0.4125	-0.10081	1	FAM82A2;RMDN3	20.3083	18.066	23.1543	22.1441	11.2301	15.5159	20.0778	21.1916	41.0217	40.4839
MRPL4	NM_015956	uc002mnn.3	0.617021	0.513761	0.607843	0.476744	-0.234359	1	MRPL4	17.7521	17.8389	18.5868	20.2802	33.0484	34.7643	34.6755	37.0204	79.5794	82.1486
VPS26A	NM_004896	uc001jpb.3	0.639535	0.570048	0.575949	0.412281	-0.233155	1	VPS26A	21.6655	20.1628	21.9895	20.3517	13.8158	21.8593	22.3103	30.0501	6.05391	7.67187
TRAFD1	NM_006700	uc001ttp.3	0.625	0.464912	0.54185	0.328358	-0.37358	1	TRAFD1	45.8495	31.4832	14.9958	13.5715	22.1516	17.3953	46.4415	26.6515	44.694	23.5221
GMDS	NM_001500	uc003mtq.3	0.549618	0.517361	0.551402	0.5	-0.0836591	1	GMDS	91.6136	73.9835	101.474	77.6861	14.705	20.7894	33.0975	42.8804	58.5341	63.8149
ANXA7	NM_004034	uc001jtz.2	0.682573	0.616519	0.629156	0.534694	-0.160516	1	ANXA7	86.6039	76.0766	49.5361	48.2433	26.4893	41.5033	113.466	81.7286	44.2693	27.4546
CD151	NM_001039490	uc001lsb.3	0.68595	0.625337	0.622691	0.605351	-0.0779536	1	CD151	165.881	119.736	108.434	111.391	123.368	134.48	158.852	172.823	188.491	177.198
RSRC1	NM_001271838	uc003fbu.2	0.64	0.333333	0.648649	0.416667	-0.538649	1	RSRC1	16.8539	13.4809	12.3304	10.0054	7.15651	15.7188	12.8604	19.5359	10.5843	6.19649
EHBP1	NM_015252	uc002sby.3	0.77027	0.690141	0.7	0.632075	-0.148054	1	EHBP1	13.5452	11.325	11.6827	11.6796	3.35521	4.14119	3.13529	2.22261	3.65706	3.45928
MAD2L1BP	NM_001003690	uc003ovu.3	0.650794	0.597122	0.608696	0.512397	-0.14997	1	MAD2L1BP	26.3234	30.9798	31.0559	36.6298	11.8233	20.4193	33.9095	37.1504	22.3063	22.7587
PODXL2	NM_015720	uc003ejq.3	0.504202	0.330097	0.381579	0.351648	-0.204035	1	PODXL2	19.8485	17.7533	18.4219	21.4993	32.4367	24.706	18.5046	27.8756	86.1524	93.4809
TRAPPC6B	NM_001079537	uc001wut.1	0.558333	0.479675	0.626087	0.459459	-0.245286	1	TRAPPC6B	13.9258	15.0759	13.3786	12.713	5.9272	7.81696	5.39483	5.94907	3.92714	3.70432
CWC22	NM_020943	uc010frh.1	0.479167	0.420635	0.525	0.457143	-0.126389	1	CWC22	13.8115	14.9782	17.0764	14.234	3.67112	4.18451	6.43217	8.46815	2.03664	1.76664
GPBP1L1	NM_021639	uc001coq.3	0.553333	0.469512	0.48125	0.359649	-0.205422	1	GPBP1L1;RPS15AP10	12.9881	15.7896	13.3012	14.7061	16.2653	12.7136	9.08315	10.8851	13.4232	11.0838
ATP1B1	NM_001677	uc001gfr.1	0.633484	0.537234	0.556213	0.476923	-0.17554	1	ATP1B1	42.4993	35.9332	34.5734	35.1734	37.2072	59.1553	176.215	158.253	75.5196	67.994
SRRD	NM_001013694	uc010gve.3	0.485294	0.424658	0.527027	0.292683	-0.294981	1	SRRD	18.6617	18.9985	16.3538	17.0411	8.1461	10.2902	10.0977	13.766	14.8869	13.2356
PRKAG1	NM_001206709	uc001rsz.3	0.901515	0.811538	0.818966	0.747191	-0.161751	1	PRKAG1	88.9403	52.9119	44.4093	44.9608	25.1294	31.3323	72.1036	51.8394	52.4417	38.5457
PPIB	NM_000942	uc002and.3	0.702479	0.669643	0.741228	0.714286	-0.0597788	1	PPIB	182.266	165.75	34.453	38.3261	98.0577	102.659	254.426	144.094	390.274	170.355
MYCBP	NM_012333	uc001ccs.3	0.757143	0.534884	0.628571	0.434783	-0.416048	1	GJA9;GJA9-MYCBP;MYCBP	6.89434	6.31089	5.4615	5.60196	3.65014	3.95693	1.87411	2.78998	1.74095	1.58128
FBXO3	NM_012175	uc001muz.3	0.462185	0.3875	0.492958	0.428571	-0.139071	1	FBXO3	20.0396	13.7391	12.5587	9.54228	5.81839	8.18773	17.9795	13.0006	2.98878	2.39404
LYPD3	NM_014400	uc002owl.1	0.545455	0.309524	0.489209	0.290323	-0.434817	1	LYPD3	49.9764	40.9261	10.7974	10.7245	5.99764	13.6484	15.8951	8.76406	25.6025	19.1121
BTBD3	NM_014962	uc002wnz.3	0.525907	0.503876	0.507692	0.411765	-0.117958	1	BTBD3	33.8936	26.5851	41.4509	34.6993	36.7796	45.8927	48.3726	50.8656	37.4759	43.8633
NAA10	NM_003491	uc004fjm.2	0.705	0.646667	0.697674	0.618056	-0.137952	1	NAA10	131.901	117.512	82.6039	91.537	64.8284	74.0121	101.345	67.8072	238.226	198.31
RBM8A	NM_005105	uc001ent.2	0.655977	0.641026	0.657289	0.594005	-0.0782346	1	RBM8A	10.5373	12.6205	13.1464	13.814	5.76514	7.96529	6.88595	7.3222	14.1895	13.8975
PRDX4	NM_006406	uc004dam.3	0.670644	0.655779	0.659204	0.631285	-0.0427846	1	PRDX4	334.162	298.255	243.159	245.269	162.07	320.531	462.366	478.516	229.205	223.985
MRPL13	NM_014078	uc003ypa.3	0.752852	0.734043	0.75	0.691729	-0.0770798	1	MRPL13	148.899	86.5037	81.9819	73.2992	20.876	47.1976	88.6712	75.0461	10.5507	7.9325
KPNA6	NM_012316	uc001bug.3	0.600962	0.576419	0.550802	0.452381	-0.122964	1	KPNA6	13.8173	13.0653	14.1144	11.9453	19.5946	15.1719	17.9832	18.1567	8.47263	8.91305
ZNF451	NM_001031623	uc003pdm.2	0.530249	0.517787	0.534884	0.484127	-0.0632193	1	ZNF451	15.5925	12.9985	16.1206	11.1694	4.59179	5.6489	5.87782	5.85335	1.01437	1.04012
PEPD	NM_000285	uc002nur.4	0.394231	0.183099	0.324675	0.148936	-0.386871	1	PEPD	19.2209	16.3353	13.1138	13.4821	26.351	31.8564	67.9551	61.6337	95.5816	94.9247
HDLBP	NM_203346	uc002waz.3	0.676783	0.640033	0.626043	0.600583	-0.0622104	1	HDLBP	98.0522	108.176	86.0576	102.08	108.353	72.9666	87.0973	73.4049	200.2	145.666
HIST1H1C	NM_005319	uc003nfw.3	0.724891	0.709251	0.720379	0.689441	-0.0465779	1	HIST1H1C	152.549	123.526	110.297	96.5178	830.464	1965.9	2107.46	2254.59	76.9429	72.5797
VPS54	NM_016516	uc002scq.3	0.563492	0.510949	0.611111	0.518519	-0.145136	1	VPS54	15.7337	19.9383	20.2238	19.3364	6.17854	6.14209	4.5263	2.49566	3.82971	3.38145
BMP2	NM_001200	uc002wmu.1	0.606494	0.598919	0.577381	0.526846	-0.0581099	1	BMP2	97.0246	89.3172	119.287	90.5974	49.679	50.9505	44.6372	39.5542	122.549	128.183
ALPP	NM_001632	uc002vsq.3	0.618391	0.557994	0.565217	0.442529	-0.183086	1	ALPP	63.2155	45.8049	42.2133	32.2908	60.251	56.1248	299.164	249.576	849.059	738.988
DARS2	NM_018122	uc001gjh.2	0.745098	0.706745	0.670139	0.65534	-0.0531523	1	DARS2	54.2626	45.036	50.751	40.7501	10.5167	14.7786	41.9974	50.825	18.0326	17.1639
OSER1	NM_016470	uc002xlk.3	0.671329	0.523256	0.632258	0.606452	-0.173879	1	C20orf111	35.2479	38.8291	38.6464	44.089	9.79868	14.8363	16.1267	20.9591	11.8379	12.6826
SSBP3	NM_145716	uc001cxe.4	0.623188	0.513699	0.598765	0.518868	-0.189387	1	SSBP3	9.01265	9.08671	6.77036	8.5602	13.0783	11.5336	7.89354	9.87484	37.3217	30.6073
CAB39	NM_016289	uc002vqx.3	0.702929	0.65	0.648148	0.576389	-0.124688	1	CAB39	26.3059	25.9703	28.1941	23.4407	11.58	11.9755	11.5707	12.9599	9.65673	12.7602
SCOC	NM_001153446	uc011che.1	0.576271	0.554054	0.485714	0.409091	-0.0988405	1	SCOC	6.24601	3.81222	5.90689	3.93057	1.17151	2.18986	0.459966	0.326071	0.112443	0.1516
MYLIP	NM_013262	uc003nbq.3	0.505	0.426901	0.477124	0.354545	-0.200678	1	MIR4639;MYLIP	27.603	29.8179	23.4846	22.1711	7.85895	7.54774	5.11764	2.72093	6.12235	4.36437
COL8A1	NM_020351	uc003dth.2	0.524229	0.440476	0.560284	0.333333	-0.310703	1	COL8A1	18.8465	11.9708	5.87382	3.15612	13.36	13.14	15.1142	7.23226	16.5989	7.31029
IGFBP3	NM_001013398	uc003tnr.3	0.691558	0.680365	0.6639	0.54918	-0.125913	1	IGFBP3	49.4612	40.6721	33.0905	27.9472	36.2592	26.3917	38.9367	30.579	59.7888	40.4871
PTPLAD1	NM_016395	uc002apc.3	0.456284	0.448753	0.453925	0.382576	-0.0788798	1	PTPLAD1	62.8633	48.2193	52.1912	44.7854	18.6681	29.8102	66.9975	54.3747	23.4652	22.7317
PPP6C	NM_002721	uc004bpg.4	0.649007	0.460177	0.59	0.434211	-0.344619	1	PPP6C	16.0424	13.5822	13.3106	13.2856	8.57853	17.6829	24.4735	20.9501	5.39579	5.51696
DGKA	NM_201554	uc001sim.3	0.827586	0.704918	0.822581	0.653061	-0.292188	1	DGKA	16.897	15.6184	10.7613	13.0159	2.75821	3.53862	7.89004	11.6526	7.90806	8.52736
YRDC	NM_024640	uc001cca.1	0.565657	0.451327	0.447059	0.378049	-0.183339	1	YRDC	21.1555	19.7964	22.1868	22.6406	15.7354	25.5904	19.6929	28.6962	35.3035	35.7521
SETD8	NM_020382	uc001uew.3	0.870056	0.816568	0.826389	0.747899	-0.131978	1	SETD8	15.6638	13.3837	12.5698	12.7879	4.37572	3.02281	4.74605	3.88209	15.413	16.8337
ATMIN	NM_015251	uc002ffz.1	0.519685	0.502674	0.444444	0.369565	-0.0918905	1	ATMIN	11.9562	10.2033	12.4601	10.9564	8.03992	12.3899	2.06399	0.877899	8.65323	9.05435
ACP2	NM_001610	uc001nei.3	0.454545	0.27027	0.5	0.354839	-0.329436	1	ACP2	18.0281	16.9757	12.5977	15.0567	11.5121	14.5223	14.6161	15.3941	25.6851	22.7239
CELF1	NM_001025596	uc001nfl.3	0.433673	0.375	0.442857	0.322581	-0.17895	1	CELF1	16.176	15.3706	16.6707	14.5267	13.4502	11.626	14.2624	14.4997	10.5462	9.37228
ALAS1	NM_199166	uc003dcz.2	0.620339	0.557292	0.654709	0.55	-0.167756	1	ALAS1	40.3711	36.8048	26.9951	33.1604	14.237	20.1789	40.9599	44.4259	36.6878	40.3512
FNTA	NM_002027	uc003xps.3	0.494845	0.429907	0.465517	0.392157	-0.138299	1	FNTA	16.0705	12.8891	14.7583	14.0069	10.2977	13.4916	18.3684	17.6419	17.9034	19.0799
DNAJC10	NM_018981	uc002uow.2	0.620623	0.607011	0.655	0.514493	-0.154119	1	DNAJC10	39.2156	29.6644	35.3059	26.1559	8.57313	15.2523	14.5016	12.2251	7.3584	6.8335
LURAP1L	NM_203403	uc003zkw.3	0.75	0.724138	0.693878	0.606061	-0.113679	1	C9orf150;LURAP1L	12.3483	10.3461	10.9666	9.90138	4.47495	4.3279	5.60039	2.1174	6.45288	2.84257
PRPF38B	NM_018061	uc001dvv.4	0.650602	0.526761	0.642023	0.525	-0.240865	1	PRPF38B	30.1945	36.6311	46.3539	44.3037	3.92601	8.52387	6.15009	7.77183	16.3549	18.243
ELF3	NM_004433	uc001gxh.4	0.6875	0.567901	0.553191	0.3125	-0.36029	1	ELF3	20.7241	13.2062	9.95427	8.17492	17.8877	13.8297	16.7029	13.8141	52.3931	38.2908
TP53I3	NM_004881	uc002rez.2	0.429825	0.352564	0.395122	0.35	-0.122382	1	TP53I3	55.2764	54.8454	34.0198	26.9876	9.61707	11.4475	24.6887	14.3515	31.4444	30.6281
SPG20	NM_015087	uc001uvm.3	0.493023	0.46888	0.476415	0.424837	-0.0757221	1	SPG20	16.3151	19.1329	18.1645	18.5985	5.13499	7.43575	11.3698	12.1486	4.97484	4.4371
MRPL38	NM_032478	uc010wso.1	0.481132	0.378947	0.441441	0.417722	-0.125905	1	MRPL38	25.5206	24.6007	19.9489	24.8053	33.6289	31.1511	66.3181	66.4511	128.138	118.62
LACTB2	NM_016027	uc003xyp.3	0.725	0.701031	0.719298	0.672131	-0.0711362	1	LACTB2	33.8192	25.7991	42.6612	33.6249	1.42802	4.20334	9.94598	14.3952	2.21358	3.47613
DNTTIP1	NM_052951	uc002xpk.3	0.836842	0.744526	0.771242	0.706522	-0.157037	1	DNTTIP1	52.7433	52.5727	37.2163	41.1226	13.7639	17.0828	40.4849	30.9075	62.7312	63.2013
PPP2R1A	NM_014225	uc002pyp.3	0.598608	0.564565	0.542234	0.486928	-0.0893496	1	PPP2R1A	68.4736	65.0687	54.3391	67.6416	114.787	122.632	216.959	198.071	221.721	194.692
CFL2	NM_138638	uc001wsh.3	0.620419	0.602174	0.614841	0.488673	-0.144413	1	CFL2	48.597	35.8938	53.3755	42.8079	17.9845	33.1305	24.008	24.3133	7.28035	9.81561
DBN1	NM_004395	uc003mgy.2	0.496552	0.486772	0.457944	0.357798	-0.109925	1	DBN1	18.4575	15.2456	23.1172	20.6512	8.44012	9.27874	14.2352	10.5208	37.8941	36.7853
COMMD2	NM_016094	uc003exj.2	0.692568	0.672	0.671937	0.597122	-0.095382	1	COMMD2	40.9373	36.6385	26.3172	20.9702	9.50081	11.6681	15.4472	8.45303	5.19394	4.43024
GINS3	NM_001126129	uc010cdj.3	0.516667	0.482759	0.555556	0.395833	-0.19363	1	GINS3	14.9791	19.2485	16.7938	17.0753	5.03455	7.99927	7.56088	9.23097	8.69741	5.93921
NDUFAF3	NM_199069	uc003cvq.3	0.619048	0.529412	0.60119	0.544118	-0.146709	1	NDUFAF3	32.5257	43.9733	14.6563	22.2668	37.449	34.9767	66.4892	40.7552	78.9965	46.4479
FARSA	NM_004461	uc002mvs.2	0.695157	0.614754	0.642045	0.606707	-0.115741	1	FARSA	99.0832	92.3413	103.591	113.809	52.9447	62.155	114.905	108.737	189.817	213.902
C17orf89	NM_001086521	uc002jzx.2	0.692308	0.684783	0.612903	0.565789	-0.0546388	1	C17orf89	33.755	35.0257	26.0148	32.0688	42.9915	40.0938	39.4561	29.2419	81.4161	78.0847
HTATSF1	NM_014500	uc004ezx.3	0.635897	0.589623	0.618926	0.551075	-0.114125	1	HTATSF1	39.5743	41.5613	40.196	45.885	19.4031	27.6042	42.3149	30.6788	33.2035	28.4529
NT5C3B	NM_052935	uc021txo.1	0.607143	0.416667	0.625	0.571429	-0.244048	1	NT5C3L;NT5C3B	18.6336	14.1203	13.4657	12.1449	21.7569	16.6719	6.10168	7.35334	66.6453	62.8652
GNAI2	NM_002070	uc003cyq.1	0.684039	0.529703	0.588235	0.52071	-0.221861	1	GNAI2	44.9055	37.41	35.8359	38.7903	60.6429	58.4756	55.2343	55.894	145.724	164.925
APEH	NM_001640	uc003cxf.3	0.692	0.628472	0.68323	0.671171	-0.0755864	1	APEH	30.8708	24.1111	33.6655	36.1031	36.0081	41.6089	66.276	75.1215	79.3888	91.3359
ECHS1	NM_004092	uc001lmu.3	0.598958	0.504505	0.627778	0.587302	-0.13493	1	ECHS1;MIR3944	44.8814	48.6009	27.5283	44.8294	83.9785	85.646	127.901	107.515	114.866	106.331
MRPS23	NM_016070	uc002ivc.3	0.52027	0.423423	0.46087	0.421053	-0.136664	1	MRPS23	37.6515	30.7952	27.3072	27.7761	9.07662	29.8186	39.7157	40.0844	30.9862	27.888
CYB5B	NM_030579	uc002exg.1	0.789668	0.631356	0.737113	0.601399	-0.294027	1	CYB5B	27.6024	19.762	21.9685	20.5919	12.7089	14.7456	41.945	40.3663	28.8712	26.8228
GOLGB1	NM_001256486	uc010hrc.4	0.666667	0.642968	0.703846	0.578378	-0.149167	1	GOLGB1	24.3526	32.541	29.6043	31.191	5.67458	6.61977	9.46898	13.3618	3.23633	3.26219
DDX47	NM_016355	uc001rax.3	0.646552	0.608527	0.652381	0.62963	-0.0607759	1	DDX47	42.2449	43.0199	51.1995	56.4935	13.4156	24.485	46.9833	50.5475	19.9307	18.0721
SRXN1	NM_080725	uc002wea.4	0.570827	0.505017	0.605583	0.5	-0.171393	1	SRXN1	168.43	239.723	49.0419	75.7438	42.9412	31.6096	23.4933	12.4908	71.8468	33.5276
CIAPIN1	NM_020313	uc002ell.1	0.846547	0.824601	0.829545	0.798246	-0.0532458	1	CIAPIN1	52.2067	47.1542	54.0549	55.1927	7.86305	11.0613	30.5357	25.3673	28.8442	29.7366
PPHLN1	NM_016488	uc001rng.1	0.588571	0.493902	0.574627	0.495652	-0.173644	1	PPHLN1	29.4001	24.4383	24.7439	21.4271	8.7952	9.79392	13.1429	14.1308	9.85827	8.81511
EXOC2	NM_018303	uc003mtd.4	0.638554	0.565972	0.593583	0.491525	-0.174639	1	EXOC2;HUS1B	21.8257	17.4536	23.3398	18.9139	5.4522	8.56686	16.9471	18.7162	6.65476	6.62035
SH3BP5	NM_004844	uc003bzp.2	0.632979	0.591716	0.6125	0.579545	-0.0742173	1	SH3BP5	34.6615	33.8552	26.749	21.8998	30.5156	23.9238	15.7451	8.07444	33.8511	22.9438
SNRPN	NM_022805	uc001ywt.1	0.761905	0.713415	0.736527	0.715447	-0.0695699	1	SNRPN;SNURF	46.4846	42.0488	31.3828	34.8092	24.7427	24.4464	19.2034	18.7183	62.3892	40.2221
CAPZA1	NM_006135	uc001ecj.1	0.518519	0.5	0.471338	0.343373	-0.146483	1	CAPZA1	50.4769	42.7703	33.7196	30.0079	22.7353	34.7502	42.1528	43.654	9.31899	8.71036
HMOX2	NM_002134	uc002cwq.4	0.617978	0.564356	0.5	0.392857	-0.160764	1	HMOX2	14.0717	11.7834	14.4348	15.5643	12.7389	14.1939	19.1999	20.4162	34.3973	33.7798
HUWE1	NM_031407	uc004dsp.4	0.541709	0.522208	0.559829	0.441304	-0.138025	1	HUWE1;MIR98;MIRLET7F2	30.5905	36.9994	43.9191	38.2631	44.7905	38.2494	48.7509	51.0052	38.8564	33.6669
BTBD1	NM_025238	uc002bjn.3	0.55	0.495614	0.556522	0.464286	-0.146622	1	BTBD1	20.1816	16.6133	24.3137	18.8431	18.7516	18.7041	20.1478	23.8047	15.4252	18.9153
PCYOX1	NM_016297	uc002sgn.4	0.587031	0.508876	0.555556	0.393617	-0.240094	1	PCYOX1	23.5645	23.7982	14.0348	11.968	10.522	15.2334	22.0405	14.4328	8.56145	5.40512
SLC25A11	NM_003562	uc002fzo.2	0.621451	0.593985	0.632075	0.566524	-0.093018	1	SLC25A11	62.4687	41.3331	49.5999	50.9762	41.5205	50.0231	57.6441	62.0818	79.2248	76.9452
DPP7	NM_013379	uc004clh.3	0.626582	0.614286	0.627586	0.584615	-0.0552674	1	DPP7	35.5097	42.192	54.9544	68.8267	29.0332	34.7133	26.7078	31.7021	111.372	163.073
PHB2	NM_001144831	uc021quf.1	0.674797	0.670025	0.647436	0.608434	-0.0437737	1	PHB2;SCARNA12	96.0678	78.2222	115.07	108.077	90.4753	141.023	154.198	188.696	260.411	352.255
MRPL14	NM_032111	uc003owp.3	0.845188	0.779279	0.803109	0.79096	-0.0780574	1	MRPL14	220.886	164.887	186.311	163.363	63.7651	104.753	120.676	121.422	123.933	123.725
PSMB6	NM_002798	uc002fzb.4	0.651163	0.58	0.666667	0.598592	-0.139238	1	PSMB6	108.372	109.477	59.8329	71.8886	116.677	161.695	434.5	430.888	288.326	242.942
FAM46A	NM_017633	uc003pjg.3	0.601695	0.582543	0.597137	0.49004	-0.126249	1	FAM46A	48.2181	39.1502	32.8584	24.468	36.3037	28.2279	40.9824	34.0003	17.294	12.3571
TMEM126A	NM_032273	uc001par.3	0.534247	0.386364	0.425532	0.393939	-0.179475	1	TMEM126A	27.7497	23.3344	18.0282	18.6352	9.93324	21.3485	54.023	36.5562	8.0139	6.51514
TPD52L1	NM_003287	uc003pzu.1	0.595855	0.486239	0.533333	0.358209	-0.284741	1	TPD52L1	35.1549	23.4381	20.2215	18.9024	26.7872	26.5451	61.6536	44.1434	84.6583	52.8328
HNRNPUL2	NM_001079559	uc001nuw.3	0.639053	0.628389	0.703088	0.647585	-0.066167	1	BSCL2;HNRNPUL2;HNRNPUL2-BSCL2	34.8528	38.6464	50.381	67.4187	26.8028	30.7377	26.8703	35.3398	76.1912	89.2878
DAG1	NM_001177639	uc021wyd.1	0.653333	0.633466	0.620751	0.559917	-0.0807012	1	DAG1	50.3694	40.89	52.2702	41.3312	40.3506	45.2177	53.4692	53.5629	71.5742	75.3212
KLHL20	NM_014458	uc001gjc.3	0.607143	0.605263	0.649123	0.57732	-0.0736829	1	KLHL20	18.0701	14.1054	19.3943	16.2845	3.56194	4.80125	5.21884	7.81036	6.15925	5.33221
SRRM1	NM_005839	uc001bjm.3	0.650206	0.580745	0.669565	0.604762	-0.134264	1	SRRM1	17.7819	18.1412	21.6683	19.6902	7.03775	7.39836	14.5519	19.0029	15.4901	16.8201
CIRH1A	NM_032830	uc002ews.4	0.666667	0.623894	0.745098	0.716495	-0.0713761	1	CIRH1A	42.8824	53.1111	50.2922	69.7751	14.1525	20.6603	37.4287	48.6443	19.7374	23.3945
UNKL	NM_001193388	uc031qup.1	0.959044	0.948718	0.975104	0.941667	-0.0437635	1	UNKL	32.6331	73.6254	15.3561	23.0268	4.53776	2.40109	1.77217	1.3705	9.58606	6.73823
CHD3	NM_001005271	uc002gjd.2	0.703526	0.676402	0.682373	0.614035	-0.0954622	1	CHD3;SCARNA21	35.5749	33.9509	47.6695	40.8307	161.548	150.537	25.8154	23.3585	145.063	155.56
CALCOCO1	NM_020898	uc001sef.3	0.671795	0.573171	0.54386	0.434783	-0.207701	1	CALCOCO1	20.4661	15.7816	18.243	15.6451	5.63152	8.46318	12.1998	14.2582	22.0532	24.0602
PDIA4	NM_004911	uc003wff.2	0.763298	0.728516	0.737705	0.70339	-0.0690973	1	PDIA4	127.231	91.5445	70.8501	56.644	22.5297	34.9307	59.1987	60.2961	59.6915	62.1555
METTL23	NM_001206984	uc021udl.1	0.583333	0.55102	0.65	0.409091	-0.273222	1	METTL23	20.9292	19.6087	15.262	14.2332	12.3486	21.4845	23.6584	24.3457	25.2423	18.3368
CCAR1	NM_018237	uc001joo.3	0.493197	0.460606	0.546392	0.507937	-0.0710465	1	CCAR1;SNORD98	35.6718	37.1804	37.7502	32.464	9.20072	12.6061	28.4029	27.2093	12.6294	11.748
COL3A1	NM_000090	uc002uqj.1	0.708911	0.645707	0.640464	0.552632	-0.151036	1	COL3A1;MIR1245A;MIR3606	96.2194	71.7851	70.1598	48.2184	31.3145	36.9047	17.5071	10.6378	13.8394	6.14108
PARP4	NM_006437	uc001upl.3	0.601594	0.592357	0.641026	0.411765	-0.238498	1	PARP4	17.3907	14.3619	10.2588	7.90302	4.95239	5.24582	12.8549	13.9297	6.80128	5.99209
HIST1H2AM	NM_003514	uc003nkb.1	0.56	0.485294	0.548387	0.5	-0.123093	1	HIST1H2AM	36.3962	26.4059	44.052	31.5829	261.392	563.491	616.626	660.807	4.08359	5.36969
GLUL	NM_001033056	uc001gpa.2	0.514286	0.42029	0.445255	0.291667	-0.247585	1	GLUL	15.6401	11.0074	10.1296	8.52619	15.0166	13.6076	11.768	6.32867	21.4272	14.538
TERF2IP	NM_018975	uc002fet.2	0.482456	0.475806	0.431579	0.359551	-0.0786781	1	TERF2IP	22.806	21.8751	20.1988	21.3635	17.9625	22.1448	30.4344	27.786	36.8843	36.8101
RUFY1	NM_025158	uc003mka.2	0.530516	0.509202	0.497436	0.409639	-0.109111	1	RUFY1	31.083	30.4107	21.8726	17.3076	13.2214	11.8034	19.3468	12.7525	23.9463	17.2165
MPI	NM_002435	uc002azc.1	0.932515	0.904412	0.922481	0.869565	-0.081019	1	MPI	39.4004	34.982	29.9378	27.4777	17.6724	18.5473	32.8919	37.7898	37.5419	33.4569
ACP6	NM_016361	uc001epr.2	0.78	0.659574	0.637931	0.513514	-0.244843	1	ACP6	15.9348	16.0688	14.3801	14.6261	7.98957	8.73891	17.2204	11.0262	18.8349	12.3582
KLHL13	NM_001168299	uc011mtp.2	0.53125	0.47619	0.510638	0.461538	-0.104159	1	KLHL13	16.1471	10.8465	11.3584	7.28197	14.7693	19.2721	35.1771	29.4168	10.4943	9.19879
EMC4	NM_016454	uc001zhq.3	0.505376	0.4	0.441718	0.379032	-0.168062	1	TMEM85;EMC4	85.1582	72.4833	53.3859	65.3117	55.854	92.3505	150.752	162.469	165.041	142.915
LIX1L	NM_153713	uc001enr.3	0.654545	0.604938	0.674157	0.475	-0.248764	1	LIX1L	26.7828	20.1026	18.3835	13.1131	37.3759	33.5361	52.3316	41.1635	26.1993	20.5084
TRIM38	NM_006355	uc003nfm.4	0.586387	0.531818	0.577381	0.452941	-0.179009	1	TRIM38	27.9782	27.4139	25.4719	25.4793	4.60153	5.72185	8.29269	9.36237	6.81749	5.96237
STOML2	NM_013442	uc003zwi.3	0.721805	0.644295	0.676568	0.621094	-0.132983	1	STOML2	124.329	83.1968	70.6613	76.4466	68.342	68.0499	107.748	78.0553	143.159	117.58
CDK11B	NM_033486	uc001agv.1	0.444444	0.433333	0.456311	0.415789	-0.0516323	1	CDK11A;CDK11B;SLC35E2B	5.36837	5.3986	5.20437	5.28482	4.74402	3.18569	2.47657	1.50484	13.9787	12.8413
TAF9B	NM_015975	uc004eda.3	0.616	0.539216	0.602041	0.506849	-0.171976	1	TAF9B	24.5717	18.5297	19.2283	18.0793	10.4081	15.6172	14.5664	13.5034	5.88005	4.54241
CENPA	NM_001809	uc002rhr.3	0.714286	0.646341	0.636364	0.408163	-0.296145	1	CENPA	15.7269	18.8317	23.4893	24.8954	13.6887	21.5314	21.0847	23.9152	32.232	32.9859
ACAT2	NM_005891	uc010kjy.3	0.698529	0.593496	0.682609	0.507463	-0.280179	1	ACAT2	93.2471	96.8207	57.7942	71.5295	38.1318	52.684	124.618	95.0798	40.7779	31.3614
TRIP13	NM_004237	uc003jbr.3	0.626263	0.58871	0.627273	0.5	-0.164826	1	TRIP13	17.7857	17.6475	16.461	17.6331	24.9293	23.2527	38.6148	42.0566	44.0665	40.5413
CMPK1	NM_016308	uc001cri.3	0.589147	0.475556	0.562162	0.447368	-0.228385	1	CMPK1	25.6708	21.8939	23.2051	18.9097	23.9345	29.3944	27.771	22.1224	15.3835	16.1263
MUT	NM_000255	uc003ozg.4	0.718905	0.713816	0.735849	0.610687	-0.130252	1	MUT	42.9724	35.2223	27.7985	21.6334	4.10444	4.27986	22.2267	15.5733	4.56164	2.86212
TRIM68	NM_018073	uc001lzf.2	0.508021	0.417391	0.453125	0.415584	-0.128171	1	TRIM68	23.8252	19.2032	15.206	13.3319	13.6465	9.67526	23.071	17.2047	30.2285	19.8097
ANKRD20A12P	NR_046228	uc031pnv.1	0.640523	0.5625	0.622951	0.375	-0.325974	1
SEC13	NM_183352	uc003bvn.3	0.631229	0.570312	0.624473	0.604878	-0.0805113	1	SEC13	65.7207	59.8398	50.3897	54.9912	51.1769	71.4122	123.131	109.813	143.941	130.948
COMT	NM_000754	uc002zqu.3	0.690722	0.603896	0.623529	0.561983	-0.148371	1	COMT;MIR4761	25.1603	23.995	19.4226	23.1403	26.338	34.4908	56.1787	53.3711	82.4285	77.8295
BCKDK	NM_005881	uc002eaw.5	0.584416	0.508475	0.678571	0.537037	-0.217475	1	BCKDK	15.5068	18.2069	12.1793	16.7288	35.5757	29.0707	28.1806	24.2347	51.1142	52.302
ATP5I	NM_007100	uc003gas.3	0.671429	0.601562	0.602837	0.542636	-0.130067	1	ATP5I	157.491	173.307	135.773	164.416	156.654	199.35	126.574	142.395	214.577	176.754
PAICS	NM_001079525	uc003hbt.1	0.801083	0.74934	0.757072	0.724315	-0.0844987	1	PAICS	83.3193	76.5732	86.1605	82.5806	36.3454	58.4868	73.0634	66.3621	37.5919	37.0055
LOC254128	NR_037858	uc002tni.3	0.647059	0.612245	0.647059	0.512821	-0.169052	1	LOC254128	13.6824	14.3811	20.5324	20.9623	2.79354	3.50876	0.847542	2.00275	2.56224	3.42657
PRPF6	NM_012469	uc002yho.3	0.647887	0.606218	0.626344	0.603491	-0.0645225	1	PRPF6	34.8788	44.251	39.4806	55.7202	17.3713	25.4756	60.8885	53.4958	90.4884	83.0053
EXOSC4	NM_019037	uc003zau.3	0.702128	0.557377	0.652174	0.648148	-0.148776	1	EXOSC4	20.0855	20.1969	20.8089	27.8931	41.3583	44.5985	70.6963	84.3234	121.416	145.87
ZFYVE19	NM_032850	uc031qrk.1	0.533333	0.465116	0.490196	0.47541	-0.0830033	1	ZFYVE19	15.8192	11.569	15.1345	14.3853	13.4337	17.1727	15.5029	12.7722	29.5709	30.7265
EIF3G	NM_003755	uc002mnd.3	0.650943	0.559524	0.632768	0.557047	-0.167141	1	EIF3G	60.7002	58.2111	45.1774	63.983	65.3557	76.7978	90.5787	97.0876	237.034	229.897
ITFG3	NM_032039	uc002cgf.3	0.622642	0.505556	0.529762	0.412281	-0.234567	1	ITFG3	34.6444	30.1326	25.4076	29.1634	42.4089	24.6487	15.6502	13.7475	83.0708	68.8723
UQCRC1	NM_003365	uc003cub.1	0.733871	0.692797	0.724942	0.67402	-0.0919965	1	UQCRC1	134.393	128.505	126.081	140.975	96.4051	118.282	280.742	260.221	288.095	250.3
FAM103A1	NM_031452	uc002bjl.2	0.62	0.418182	0.534884	0.529412	-0.20729	1	FAM103A1	1.55315	1.39547	1.68262	2.07245	1.30116	1.02727	1.86103	2.63858	0.697585	0.674712
DCTN3	NM_007234	uc003zux.1	0.486111	0.355556	0.534247	0.425926	-0.238876	1	DCTN3	54.319	41.1504	28.1575	37.1662	50.8081	62.9982	108.694	77.0537	100.174	88.558
PAPSS2	NM_004670	uc001kex.3	0.448454	0.425	0.4375	0.394366	-0.0665874	1	PAPSS2	21.6189	21.8219	13.3035	12.7605	6.00633	4.20314	30.9788	17.5318	22.1146	13.8053
KITLG	NM_000899	uc001tav.3	0.571146	0.507812	0.537594	0.435583	-0.165345	1	KITLG	40.0382	25.7526	30.1119	18.5224	44.508	54.0074	15.6841	12.2957	5.25501	3.76447
EDC3	NM_025083	uc002aym.3	0.785047	0.618182	0.67	0.580645	-0.25622	1	EDC3	13.3273	13.2127	11.9487	13.4313	10.872	10.3206	16.2905	11.5484	21.7824	19.63
HUS1	NM_004507	uc003tod.2	0.505495	0.430233	0.473684	0.421875	-0.127071	1	HUS1	15.6405	13.4593	11.7398	13.0119	5.77414	7.30164	6.85888	8.56686	5.41341	3.98298
TMX1	NM_030755	uc001wza.4	0.654224	0.580311	0.5675	0.505929	-0.135484	1	TMX1	55.8313	43.6456	38.9571	33.8468	10.7086	20.1662	15.1764	18.9143	5.90013	4.71154
LOC644656	NR_036539	uc021qdn.1	0.780488	0.647059	0.777778	0.652174	-0.259033	1	LOC644656	13.5029	13.5073	9.4575	11.502	1.05316	0.363769	0	0	2.8354	1.62178
TBL1XR1	NM_024665	uc003fix.4	0.585774	0.579937	0.600985	0.52	-0.086822	1	TBL1XR1	14.1897	13.7033	15.8841	12.3511	15.7592	18.282	13.6467	13.5873	3.18613	3.12824
DDX18	NM_006773	uc002tlh.1	0.601449	0.581818	0.536036	0.423529	-0.132138	1	DDX18	23.0462	22.988	24.0875	22.6515	5.99483	10.6018	17.3391	19.6668	8.19051	7.91277
COMMD3-BMI1	NM_001204062	uc009xkg.3	0.747126	0.575758	0.621053	0.346939	-0.445483	1	BMI1;COMMD3;COMMD3-BMI1	21.3579	14.1257	14.4684	10.9968	4.47418	7.7033	12.6346	11.888	7.0702	6.04948
C12orf52	NM_032848	uc001tur.1	0.530864	0.428571	0.382979	0.268293	-0.216979	1	C12orf52	18.5758	13.0466	15.7131	14.8202	22.0407	13.5863	4.52659	10.4289	58.0118	62.8281
LNPEP	NM_175920	uc003kmw.1	0.508571	0.367925	0.566265	0.375	-0.331912	1	LNPEP	14.7064	10.2092	10.1316	6.46432	6.6527	11.3594	7.33093	6.38477	0.768049	0.579885
MARK3	NM_001128918	uc001ymz.4	0.641711	0.626866	0.638554	0.508065	-0.145335	1	MARK3	21.2504	19.8749	19.8155	21.0984	13.2141	12.8388	10.8116	11.4965	17.3811	19.8704
SNRPC	NM_003093	uc003ojt.2	0.65285	0.528796	0.636364	0.604651	-0.155766	1	SNRPC	43.0307	51.6379	40.7354	58.1101	33.8774	74.8213	108.934	111.155	118.503	129.796
HPS3	NM_032383	uc003ewu.1	0.65	0.571429	0.597015	0.4375	-0.238086	1	HPS3	17.7245	14.5849	13.7774	11.6689	9.70775	10.3173	11.2147	12.6613	5.44753	6.04402
AVPI1	NM_021732	uc001koi.2	0.621451	0.52459	0.503968	0.41	-0.190829	1	AVPI1	70.547	66.2146	56.1165	61.0811	73.7217	74.3759	123.378	142.191	301.732	282.031
PRSS56	NM_001195129	uc021vyh.1	0.595238	0.531161	0.556962	0.510309	-0.110729	1	PRSS56	404.321	371.356	283.509	232.384	1347.19	987.906	155.516	150.845	397.054	369.046
FBXO22	NM_147188	uc002bbk.3	0.651741	0.617647	0.628931	0.58	-0.0830251	1	FBXO22	28.6879	25.3009	27.4866	20.2489	7.20522	8.31189	9.80524	10.0954	8.09267	7.47906
ZNF24	NM_006965	uc002kys.2	0.592391	0.523438	0.645161	0.556701	-0.157414	1	ZNF24	14.6098	15.9179	12.2131	11.6192	5.76989	5.60006	7.16133	5.86638	4.1082	2.81137
NDEL1	NM_030808	uc002glj.4	0.52	0.402985	0.575342	0.512195	-0.180162	1	NDEL1	15.4615	14.9704	13.7153	12.7033	8.49126	6.90105	19.1699	12.4079	40.0778	40.5325
CALU	NM_001219	uc003vnq.3	0.684697	0.630435	0.67931	0.582317	-0.151255	1	CALU	52.4886	42.4856	31.3185	25.2133	21.0871	22.4062	38.0275	24.385	33.3891	22.7058
MCM5	NM_006739	uc003anu.4	0.856187	0.821732	0.862595	0.832714	-0.0643372	1	MCM5	143.605	149.282	143.335	171.899	64.7743	86.5544	191.715	176.176	181.063	179.771
NSFL1C	NM_016143	uc002wfc.3	0.557377	0.475	0.545788	0.456989	-0.171175	1	NSFL1C	53.6803	44.6329	35.8567	31.8432	8.67287	8.72527	25.0101	17.132	43.0724	32.083
MAP7	NM_001198609	uc011edg.2	0.646526	0.589286	0.570866	0.509202	-0.118904	1	MAP7	28.3434	23.9417	24.5304	19.8097	19.7221	19.3549	20.3507	20.0154	41.516	36.5763
ORMDL2	NM_014182	uc001shw.1	0.5	0.371429	0.431579	0.423077	-0.137073	1	ORMDL2	33.5694	28.7411	21.1483	25.6612	18.0474	32.1036	82.8164	66.1807	34.3249	29.4293
TADA3	NM_001278270	uc010hcn.2	0.488	0.427184	0.471154	0.40404	-0.127929	1	TADA3	13.7986	13.7244	12.442	16.722	14.5957	17.2471	10.8958	7.2697	46.2523	48.5225
SDF2	NM_006923	uc002hbw.3	0.512821	0.380435	0.517241	0.5	-0.149627	1	SDF2	33.0046	28.3511	21.5505	22.1225	11.2234	19.1862	48.2488	43.6547	33.0256	25.067
COL12A1	NM_004370	uc003phs.3	0.602547	0.585351	0.583012	0.505933	-0.0942747	1	COL12A1	55.9264	51.3805	57.3158	43.8922	9.09656	13.3222	54.3846	46.6698	24.5816	19.7027
MPP6	NM_016447	uc003swx.3	0.654545	0.642276	0.699531	0.597484	-0.114315	1	MPP6	116.355	109.72	112.173	74.9358	11.0083	16.16	9.18461	8.46428	4.33336	3.49635
LEPROT	NM_017526	uc001dcf.3	0.668919	0.633333	0.689655	0.611111	-0.11413	1	LEPR;LEPROT	7.48727	4.81642	6.23399	4.75562	4.08976	4.03609	5.17131	3.24527	3.87957	4.04307
CSRP1	NM_001193571	uc021phh.1	0.650718	0.560322	0.592593	0.56447	-0.118519	1	CSRP1	66.4932	54.3112	62.4852	70.8177	65.6526	60.1139	140.884	128.058	294.972	342.925
DRAM2	NM_178454	uc001ead.4	0.489362	0.320988	0.520833	0.434783	-0.254425	1	DRAM2	33.9491	29.098	19.1439	18.4456	9.23221	9.46375	9.44206	12.3301	7.14327	5.71624
PRR13	NM_018457	uc001scz.4	0.711712	0.625483	0.642857	0.601695	-0.127391	1	PRR13	23.6809	26.6346	17.7423	23.5327	10.577	11.482	7.56404	8.34114	41.2966	48.2261
BAMBI	NM_012342	uc001iuj.1	0.621951	0.5125	0.645833	0.462963	-0.292322	1	BAMBI	22.2247	23.9364	17.4444	17.9325	6.4587	8.44117	11.0687	18.5841	15.993	14.938
PLD3	NM_012268	uc002onj.4	0.619186	0.52521	0.549488	0.445087	-0.198377	1	PLD3	68.8498	61.3994	44.1941	50.6157	57.3984	66.3419	66.7361	79.4329	140.565	133.901
MAPRE1	NM_012325	uc002wyh.3	0.677333	0.662309	0.652921	0.625616	-0.0423292	1	MAPRE1	56.7707	49.16	73.2536	78.6517	13.8825	22.6678	21.8251	21.9863	17.045	19.4724
C6orf106	NM_024294	uc003ojr.2	0.569395	0.495522	0.567164	0.438298	-0.202739	1	C6orf106	27.1754	28.8302	29.5836	30.4619	88.9606	49.0325	20.4596	12.7311	98.9581	85.182
MCOLN1	NM_020533	uc002mgo.3	0.626506	0.45045	0.6	0.551724	-0.224331	1	MCOLN1	21.4182	26.1313	19.9969	34.7876	12.9097	15.2601	31.595	29.8636	43.2175	52.3664
PMPCA	NM_015160	uc004chl.3	0.521505	0.485149	0.584211	0.494565	-0.126002	1	PMPCA	28.0383	29.7394	27.0301	35.5186	15.047	21.1892	38.6283	46.5523	44.8782	39.4038
FDPS	NM_002004	uc001fkc.2	0.721973	0.646766	0.671196	0.586103	-0.1603	1	FDPS	160.018	115.02	122.882	114.732	106.16	163.841	281.117	370.902	356.607	396.9
P4HA2	NM_001142599	uc003kwl.3	0.625	0.275862	0.542857	0.269231	-0.622764	1	P4HA2	17.4116	13.2859	7.01533	7.06144	13.3504	17.6768	27.8467	17.3717	21.4569	14.0484
OCIAD2	NM_001014446	uc003gyt.3	0.6	0.592593	0.565217	0.5	-0.0726248	1	OCIAD2	16.9634	15.601	12.5009	13.1967	9.84752	14.1499	30.2353	20.5019	25.8695	30.0256
MFF	NM_020194	uc002voy.4	0.653928	0.628205	0.609302	0.566667	-0.0683583	1	MFF	90.3831	91.644	68.8385	69.9392	24.6918	26.4649	47.445	41.4228	45.7953	36.0646
MRPS15	NM_031280	uc001cas.2	0.823529	0.791111	0.772727	0.701657	-0.103488	1	MRPS15	124.314	111.472	76.1408	77.5297	50.2087	64.6303	83.2611	67.8775	176.214	141.086
CYLD	NM_001042355	uc002egq.1	0.625731	0.613043	0.645038	0.61039	-0.0473361	1	CYLD	21.1052	20.0978	14.7411	14.2355	3.00769	1.88887	1.5969	1.94065	1.95468	1.52633
ACAP2	NM_012287	uc003fun.4	0.589744	0.55414	0.60804	0.481203	-0.162441	1	ACAP2	17.2552	14.2629	18.1985	13.0501	5.96005	9.85829	12.7468	11.5187	3.61602	2.99624
GPAA1	NM_003801	uc003zax.3	0.798587	0.67027	0.639485	0.558824	-0.208978	1	GPAA1	47.6519	42.2887	30.457	38.1678	99.0031	77.2436	72.3978	75.0899	216.311	178.192
TLK1	NM_001136554	uc002ugp.2	0.565714	0.528571	0.635417	0.419355	-0.253205	1	TLK1	12.4749	13.993	10.0292	9.56533	7.38381	6.34159	3.82953	2.8328	4.68083	5.1749
RAP1A	NM_002884	uc001ebl.3	0.414201	0.409574	0.355072	0.262136	-0.0975633	1	RAP1A	35.4815	25.9856	31.8967	25.709	9.15768	16.1429	20.0235	18.3037	8.84953	6.96422
CEP55	NM_001127182	uc009xug.3	0.716216	0.630058	0.674419	0.606557	-0.15402	1	CEP55	27.1287	23.9992	26.9171	25.7558	12.6807	15.4865	33.629	32.4112	16.1832	16.5011
MRPL39	NM_080794	uc002yln.3	0.521127	0.42029	0.553846	0.428571	-0.226112	1	MRPL39	23.7297	24.0303	21.1165	25.2313	13.6207	23.7897	42.8837	49.2485	12.6639	13.2294
OAT	NM_000274	uc001lhp.3	0.532374	0.5	0.52439	0.352941	-0.203823	1	OAT	22.3056	17.0222	15.8746	14.3339	8.91888	17.8876	23.5241	20.42	8.98987	6.99378
EML2	NM_001193268	uc010xxm.2	0.607143	0.452555	0.48227	0.404255	-0.232602	1	EML2;MIR330	18.2239	18.8271	15.5855	17.7347	34.3886	42.6506	32.8284	26.4886	90.9982	78.9675
EXOSC1	NM_016046	uc001kni.3	0.538462	0.511628	0.627451	0.48	-0.174285	1	EXOSC1	20.313	21.331	14.8551	18.207	13.346	21.6933	46.2868	34.6701	21.1574	13.9891
DCTPP1	NM_024096	uc002dyf.3	0.583333	0.561644	0.557692	0.504065	-0.0753168	1	DCTPP1	37.711	34.4655	44.5505	43.8918	28.7505	51.9735	64.5645	38.1416	53.8609	63.7209
SLC48A1	NM_017842	uc001rqd.3	0.624204	0.35	0.65812	0.529412	-0.402912	1	SLC48A1	22.4945	31.8437	14.3803	22.865	22.8135	16.4451	10.9239	9.85596	31.8674	23.3153
RBM4B	NM_031492	uc001ojb.3	0.525424	0.272727	0.473684	0.217391	-0.508989	1	RBM4B	6.55273	8.68952	7.19944	8.03709	2.12229	2.83447	3.77748	5.18835	3.01849	2.77793
ELP6	NM_001031703	uc003crk.3	0.72956	0.656489	0.644231	0.568421	-0.148881	1	C3orf75;ELP6	33.7734	27.3147	28.0694	30.4958	20.9699	22.8082	20.8461	25.3335	39.4215	35.531
GAL	NM_015973	uc001oob.3	0.609524	0.551282	0.64486	0.531646	-0.171456	1	GAL	44.186	51.1887	35.3294	41.1586	63.4373	73.7516	67.1279	77.7866	129.229	156.276
TRAPPC8	NM_014939	uc002kxc.4	0.48951	0.46831	0.551546	0.408	-0.164747	1	TRAPPC8	35.3669	19.8677	30.8636	16.335	4.52325	6.51539	7.86896	9.10746	2.81873	2.87404
VTA1	NM_016485	uc003qiw.3	0.646825	0.623256	0.706731	0.619048	-0.111253	1	VTA1	31.6896	29.7812	28.9841	26.1234	6.40101	10.7664	15.4799	16.8996	3.66312	3.43875
MED19	NM_153450	uc001nlb.3	0.707317	0.564103	0.611111	0.526316	-0.22801	1	MED19	13.8586	13.3842	13.6759	15.7905	6.36069	3.02092	13.2673	12.6971	15.5842	15.3484
ATIC	NM_004044	uc002vex.4	0.584158	0.570248	0.526846	0.491961	-0.0487947	1	ATIC	69.0819	79.0386	84.1626	113.058	34.6572	54.2679	142.169	129.481	66.5872	57.7534
ACOT2	NM_006821	uc001xon.5	0.505882	0.319444	0.5	0.486486	-0.199951	1	ACOT2	10.0736	7.93504	7.77084	7.62388	3.74685	4.94145	5.11547	9.6703	15.8817	17.6468
NAMPT	NM_005746	uc003vdq.3	0.592982	0.512821	0.619863	0.515152	-0.184873	1	NAMPT	10.165	11.7814	8.76858	8.57464	3.35035	5.44581	4.16555	8.8589	2.29923	3.75023
YBX3	NM_003651	uc001qyt.3	0.608025	0.585106	0.649842	0.616	-0.0567606	1	CSDA;YBX3	58.8168	59.3571	49.2709	50.2564	47.4126	63.4003	63.5978	53.3802	167.846	196.28
FAM96A	NM_032231	uc002amt.1	0.765182	0.736626	0.729358	0.7	-0.0579145	1	FAM96A	95.4656	67.7151	64.4038	58.4291	21.4957	32.7452	39.5481	41.0755	55.5792	44.2569
ANKRD28	NM_015199	uc003caj.1	0.555085	0.476027	0.568047	0.435714	-0.21139	1	ANKRD28	16.6704	14.6378	19.2048	15.0631	10.001	10.9286	5.91679	6.23785	4.5766	3.8202
EFEMP1	NM_001039348	uc002rzi.3	0.594306	0.517647	0.584034	0.373626	-0.287066	1	EFEMP1	39.2712	34.6069	22.8609	18.3209	9.82384	16.1262	98.0316	74.097	56.9044	41.1151
POLR3D	NM_001722	uc003xbl.3	0.666667	0.566038	0.534884	0.463415	-0.172098	1	POLR3D	14.0953	12.0492	12.4246	12.4483	9.51652	7.54411	10.413	11.4418	28.2685	23.2004
ECE1	NM_001113349	uc001bei.2	0.425101	0.318339	0.42562	0.298246	-0.234136	1	ECE1	13.4644	13.1317	13.742	14.794	10.356	11.2564	12.0844	13.1927	26.8503	28.2745
PCBD1	NM_000281	uc001jrn.1	0.585714	0.532468	0.619718	0.486111	-0.186854	1	PCBD1	23.6907	23.7113	23.3367	30.2715	19.7436	26.0384	63.8942	49.5411	83.8574	111.315
MAP2K2	NM_030662	uc002lzk.3	0.601562	0.548571	0.620155	0.519774	-0.153372	1	MAP2K2	53.8986	52.0664	28.8283	38.586	82.1378	65.7391	45.7834	36.9751	276.064	270.735
KDELR1	NM_006801	uc002pjb.1	0.593939	0.552941	0.562212	0.5	-0.10321	1	KDELR1	41.9286	58.2872	37.5239	56.9366	92.5822	109.488	233.507	269.792	203.07	196.718
IDH1	NM_005896	uc002vcu.3	0.702229	0.698152	0.715278	0.672566	-0.0467888	1	IDH1	67.8931	59.8447	43.3905	42.2861	20.8035	43.3819	112.982	93.85	38.0244	28.5252
MAGOHB	NM_018048	uc001qyq.2	0.679245	0.5	0.65	0.529412	-0.299834	1	MAGOHB	9.27343	9.44014	7.3175	7.8792	2.38054	6.16693	11.586	8.9173	2.05544	1.11285
FAM162A	NM_014367	uc003eez.3	0.655172	0.593023	0.741176	0.557377	-0.245949	1	FAM162A	38.1965	30.2775	27.5611	28.4002	60.3317	87.3254	121.048	116.397	47.1409	46.6506
ID2	NM_002166	uc002qza.3	0.635036	0.563536	0.563218	0.508772	-0.125947	1	ID2	81.439	47.2646	45.5576	31.4262	20.9599	28.0443	31.6616	32.8845	31.752	34.6549
C19orf70	NM_205767	uc002mch.1	0.626506	0.567901	0.552239	0.545455	-0.0653891	1	C19orf70	24.4132	20.3141	21.2324	23.2836	26.4159	37.8829	37.9416	40.3453	96.5438	104.16
ENO3	NM_053013	uc002gab.4	0.688822	0.653979	0.569672	0.504237	-0.100277	1	ENO3	93.0402	88.406	76.63	94.2308	49.4669	59.3594	76.2954	46.6258	81.6952	53.327
SEC62	NM_003262	uc003fgh.3	0.59306	0.588235	0.62963	0.53719	-0.0972642	1	SEC62	25.2811	25.2986	24.5044	26.7679	6.0731	7.9458	9.36623	12.191	7.65724	7.73775
RAD23B	NM_002874	uc004bde.3	0.486322	0.415274	0.471098	0.418182	-0.123964	1	RAD23B	25.7349	26.8288	30.0677	28.5819	35.7036	49.2356	45.22	57.0606	33.8101	38.7653
CCDC124	NM_138442	uc002nhs.3	0.564972	0.553763	0.572193	0.53125	-0.0521508	1	CCDC124	50.0557	55.1432	47.5455	69.4324	76.9718	76.0166	90.8818	71.6578	358.962	411.067
PDHA1	NM_001173454	uc004czh.4	0.448718	0.408879	0.378641	0.336364	-0.0821166	1	PDHA1	90.07	104.032	70.2001	81.875	36.7272	57.857	119.421	90.1389	80.7827	54.8298
COG4	NM_015386	uc002ezc.3	0.572944	0.548701	0.515464	0.445783	-0.0939238	1	COG4	54.948	44.0815	40.5325	41.2642	20.1551	21.9534	40.2162	33.5552	36.0188	27.3541
FKBP10	NM_021939	uc002hxv.2	0.567164	0.481328	0.522989	0.428571	-0.180253	1	FKBP10	27.5023	27.672	29.6743	36.4353	34.76	35.334	56.7835	53.0957	123.526	122.165
WLS	NM_001002292	uc001dee.3	0.618705	0.57047	0.607595	0.530864	-0.124966	1	MIR1262;WLS	12.0608	9.60461	12.4588	12.2435	7.25157	15.3624	28.2344	36.1707	15.4806	17.0561
RBM5	NM_005778	uc003cyg.3	0.583333	0.549107	0.575581	0.559748	-0.0500592	1	RBM5	18.751	19.1174	19.976	22.0962	6.33124	9.03267	8.95704	11.234	14.3842	12.9667
CUEDC2	NM_024040	uc001kvn.2	0.425	0.320755	0.5	0.357143	-0.247102	1	CUEDC2	21.9494	19.0729	17.666	20.488	38.2466	42.7608	27.7116	32.1461	102.026	105.201
MOV10	NM_001130079	uc001eck.3	0.673759	0.615385	0.759036	0.623762	-0.193648	1	MOV10	19.715	29.9935	17.3182	25.3351	8.19392	6.97554	20.7165	11.553	20.9529	15.4493
MRPL47	NM_020409	uc003fjz.3	0.557971	0.45614	0.609091	0.455556	-0.255366	1	MRPL47	39.9906	34.0385	31.5902	33.7536	13.2618	27.4843	41.7055	46.4594	13.566	11.1648
ORC6	NM_014321	uc002eeh.3	0.771429	0.759358	0.812081	0.755725	-0.0684256	1	ORC6	42.7901	47.7189	56.46	53.7375	11.5952	21.689	25.0042	25.7442	22.7764	23.8011
SNORA52	NR_002585	uc001lrs.1	0.533333	0.486486	0.5	0.5	-0.0468468	1	RPLP2;SNORA52	633.966	696.59	627.35	824.041	1359.75	1524.56	587.865	606.372	574.211	622.493
G3BP2	NM_203505	uc003his.3	0.497436	0.46438	0.522059	0.386047	-0.169068	1	G3BP2	51.1651	31.0099	40.9568	27.0135	13.6881	23.0232	28.2477	32.5403	12.2139	11.3685
TMEM107	NM_032354	uc002gkh.4	0.638554	0.527027	0.532258	0.517857	-0.125928	1	TMEM107	25.0373	23.0785	21.1442	21.5326	80.5333	117.592	16.4089	17.649	13.4863	9.56688
MRPL49	NM_004927	uc001oda.2	0.625378	0.584034	0.661922	0.601449	-0.101816	1	MRPL49	65.9762	70.3467	37.4468	43.213	22.2713	24.6165	28.8015	17.1243	64.7867	61.0132
UBXN6	NM_025241	uc002man.2	0.57554	0.554974	0.550926	0.484472	-0.0870196	1	UBXN6	50.3177	48.2894	36.0841	42.0439	52.3438	29.4114	20.4371	12.4182	158.398	141.5
MKKS	NM_170784	uc002wnu.2	0.622093	0.603448	0.598684	0.565891	-0.0514375	1	MKKS	24.7662	23.6275	24.4114	25.5473	11.166	20.6696	8.32123	8.46369	8.3933	8.63317
SRSF7	NM_001031684	uc002rqz.3	0.531034	0.490141	0.52	0.494382	-0.0665116	1	SRSF7	55.3443	56.505	64.0251	62.4645	20.1917	40.092	54.8774	53.2051	29.3361	29.4312
NDUFB10	NM_004548	uc002cni.2	0.751073	0.708333	0.703057	0.697297	-0.0484991	1	NDUFB10	165.435	143.791	101.949	138.859	96.2836	133.625	162.826	131.772	241.786	201.84
NDUFS4	NM_002495	uc003jpe.2	0.615385	0.560748	0.536082	0.486486	-0.104233	1	NDUFS4	59.8477	50.3844	43.367	34.1607	24.93	49.8207	65.371	51.6077	19.7941	15.5226
ANXA11	NM_001157	uc001kbt.1	0.725177	0.660981	0.758303	0.694737	-0.127762	1	ANXA11	203.293	200.518	168.103	130.362	108.361	87.879	108.527	87.1062	235.654	174.894
DNAJC21	NM_001012339	uc003jjc.3	0.566787	0.54955	0.545817	0.483333	-0.0797209	1	DNAJC21	18.7424	18.8805	22.4566	19.3159	10.6648	16.4092	10.354	11.4687	20.4151	19.2116
NSUN2	NM_017755	uc003jdu.3	0.657556	0.647692	0.646865	0.565678	-0.0910507	1	NSUN2	80.5273	92.1078	83.8239	88.1427	34.4493	41.5541	94.4172	79.1788	78.2794	71.534
MZT2A	NM_001085365	uc002tsw.4	0.565217	0.465517	0.583333	0.5	-0.183033	1	MIR4784;MZT2A	59.2454	42.7665	47.6981	41.4055	62.5331	52.3785	48.2603	43.4583	170.652	178.105
WASF2	NM_006990	uc001bof.2	0.659574	0.625	0.636364	0.615385	-0.0555535	1	WASF2	19.4533	22.8529	14.4734	16.0199	26.3741	13.4172	7.96952	7.53281	35.9383	30.4109
GDI1	NM_001493	uc004fli.4	0.47973	0.454955	0.513158	0.497175	-0.0407575	1	GDI1	26.1673	28.1371	33.8871	39.9675	26.9282	31.3391	37.2426	41.6108	81.3055	98.278
ACOT9	NM_001037171	uc004dao.3	0.490566	0.315068	0.421687	0.314815	-0.282369	1	ACOT9	28.0665	21.9669	20.154	19.1672	12.7207	19.7421	38.9638	37.1035	25.2628	21.8698
PSME4	NM_014614	uc002rxp.2	0.578947	0.482877	0.536278	0.488584	-0.143764	1	PSME4	22.5046	23.4488	18.7522	19.0524	12.1241	14.4668	17.6845	16.448	6.98965	5.69337
RPS19BP1	NM_194326	uc003ayb.3	0.5	0.462428	0.441341	0.381944	-0.0969686	1	RPS19BP1	92.5103	77.5412	76.8314	71.6611	35.7103	26.4633	28.1691	18.433	183.252	137.121
MRTO4	NM_016183	uc001bbs.3	0.686869	0.621723	0.610465	0.557604	-0.118007	1	MRTO4	22.8581	24.0611	32.5558	40.4878	11.5186	21.768	21.209	20.6733	22.5753	26.7669
INSL4	NM_002195	uc003ziy.3	0.615854	0.506667	0.619048	0.576923	-0.151312	1	INSL4	83.0074	41.1756	32.0267	21.8387	54.3161	83.8337	179.637	54.4112	52.0581	22.1755
TMX2	NM_015959	uc001nlc.2	0.604563	0.56338	0.606838	0.548	-0.10002	1	C11orf31;CTNND1;TMX2;TMX2-CTNND1	27.3342	26.8426	20.9331	20.2004	12.8003	15.6204	19.1471	19.2765	26.1922	24.9748
PLK1	NM_005030	uc002dlz.1	0.743842	0.655172	0.701754	0.652174	-0.13825	1	PLK1	33.5299	41.4459	37.9767	55.9482	44.26	59.234	131.967	135.896	158.201	161.343
ITGB5	NM_002213	uc003eho.3	0.701245	0.626582	0.632812	0.552381	-0.155094	1	ITGB5	53.0898	48.0367	31.1114	32.6462	60.3309	41.0609	43.1877	28.9267	107.571	78.7787
NADK	NM_001198994	uc001aie.3	0.544218	0.409091	0.423077	0.361111	-0.197093	1	NADK	11.2812	8.88793	11.6219	10.7077	14.0287	10.6259	5.94141	4.54883	27.6834	28.9503
GNG11	NM_004126	uc003und.3	0.529412	0.375	0.341463	0.27027	-0.225605	1	GNG11	29.67	20.7266	21.3318	19.652	22.0816	42.2761	46.3216	63.436	24.8093	41.3252
BSDC1	NM_001143888	uc010ohg.2	0.392593	0.238636	0.34375	0.214286	-0.283421	1	BSDC1	22.3972	19.3255	17.6446	16.3196	11.2762	8.00417	8.97654	7.83198	30.8904	23.1906
DHX9	NM_001357	uc001gpr.3	0.766467	0.733247	0.772174	0.715596	-0.0897972	1	DHX9	41.9979	37.9583	46.9957	42.6812	16.5508	32.3875	67.4859	88.0638	28.9969	27.3499
DNAJC11	NM_018198	uc001aof.2	0.55102	0.541935	0.554839	0.415385	-0.148539	1	DNAJC11	14.0452	20.0408	17.8141	21.7669	16.6326	14.8992	17.3845	18.3778	42.5205	36.3386
TCERG1	NM_006706	uc003lob.3	0.564885	0.519481	0.663594	0.596859	-0.112141	1	TCERG1	29.2178	28.7741	35.7276	29.0615	9.24097	14.4501	18.8866	19.9984	16.066	18.1701
DVL2	NM_004422	uc002gez.1	0.625	0.593939	0.678161	0.657143	-0.0520787	1	DVL2	18.4824	16.3509	24.6322	22.9053	19.2578	20.4034	21.6452	27.8558	56.5851	72.0424
SPOP	NM_001007228	uc002ipg.3	0.803419	0.763441	0.834951	0.703125	-0.171804	1	SPOP	17.6169	17.5606	12.9862	13.3967	6.80254	7.14822	14.069	11.5603	15.985	12.3618
EIF4G3	NM_001198801	uc001bef.3	0.719472	0.708535	0.790441	0.65109	-0.150288	1	EIF4G3	60.3921	47.4081	62.4727	42.6936	11.8304	11.8711	15.4181	13.3815	13.058	12.0629
TSC22D3	NM_198057	uc004enh.3	0.768844	0.741935	0.736111	0.717949	-0.0450711	1	TSC22D3	32.9623	26.5267	21.6592	20.6482	35.9156	25.9219	28.9816	16.2332	74.0845	47.5477
RHOV	NM_133639	uc001znd.3	0.679348	0.591603	0.612069	0.555066	-0.144748	1	RHOV	84.9751	85.3378	49.6686	57.6391	114.198	61.6976	67.7412	47.6043	263.116	192.087
PTRH2	NM_016077	uc002ixt.3	0.568966	0.5	0.513889	0.5	-0.0828544	1	PTRH2	29.6504	37.6842	23.7459	30.8798	12.0678	25.5308	51.6013	57.1008	32.6436	25.6767
UBE2D2	NM_003339	uc003ler.3	0.71519	0.664671	0.689394	0.671533	-0.0683803	1	UBE2D2	25.2146	23.1872	27.179	28.0864	21.7357	26.1137	21.0259	24.5937	24.0808	31.0228
POLR2G	NM_002696	uc001nva.3	0.688889	0.642202	0.635193	0.622642	-0.0592387	1	POLR2G	145.552	138.838	94.588	124.608	45.6624	78.4881	146.391	128.445	94.0425	86.1753
RPS6KB2	NM_003952	uc001old.3	0.517647	0.504587	0.486111	0.405797	-0.0933739	1	RPS6KB2	20.3984	17.8692	21.6202	23.0135	26.6936	22.7861	11.3484	7.64268	97.542	106.973
CUL4B	NM_003588	uc004esw.3	0.491597	0.382022	0.567742	0.394737	-0.282579	1	CUL4B	16.3826	13.0613	11.3714	8.54102	7.99191	8.48248	17.4867	11.3946	4.00707	3.91213
ENY2	NM_020189	uc003ynd.3	0.47644	0.403061	0.426316	0.35443	-0.145264	1	ENY2	41.2481	45.4098	31.2659	35.2768	7.17969	14.1111	17.5489	22.4885	8.93474	6.39567
ZDHHC4	NM_001134389	uc003sqj.3	0.626667	0.491228	0.54023	0.5125	-0.163168	1	ZDHHC4	19.7842	24.3389	16.8496	26.2853	13.0197	17.9884	9.93164	10.1208	26.5853	16.4691
NEK6	NM_001145001	uc004boh.3	0.879227	0.82971	0.791139	0.781726	-0.0589303	1	NEK6	45.0907	39.1003	63.7742	60.4718	6.82488	5.35185	6.7715	5.45492	14.1533	15.7748
KIFAP3	NM_014970	uc001ggv.3	0.503876	0.461078	0.484375	0.367347	-0.159826	1	KIFAP3	10.9119	7.94052	11.3615	9.57434	2.50071	4.09151	21.5231	20.7069	3.94614	3.90156
ARCN1	NM_001655	uc001ptq.3	0.688337	0.653608	0.633423	0.438931	-0.22922	1	ARCN1	53.1651	43.4383	41.4533	34.7489	17.3144	21.9544	59.7849	60.2919	33.6023	29.3093
FBLN1	NM_006486	uc003bgj.1	0.690625	0.662316	0.653516	0.640884	-0.0409408	1	FBLN1	74.7203	83.3099	83.4847	107.943	59.1719	81.7537	109.594	127.971	177.141	198.529
COTL1	NM_021149	uc002fid.3	0.513761	0.448864	0.509091	0.408537	-0.165452	1	COTL1	51.6457	64.006	40.7554	60.5664	67.1138	51.945	49.5289	54.6173	204.299	227.142
ATP6V1F	NM_001198909	uc022all.1	0.736559	0.574468	0.655172	0.625	-0.192263	1	ATP6V1F	72.038	53.9788	50.1553	65.0189	51.9371	55.9812	65.1528	71.459	160.715	204.526
FOXC1	NM_001453	uc003mtp.3	0.538462	0.455128	0.613861	0.452381	-0.244814	1	FOXC1	21.8304	15.7341	17.9778	14.8522	20.941	14.1047	14.5598	12.3858	33.7207	43.1695
PPFIA1	NM_003626	uc001opo.3	0.570513	0.491228	0.631148	0.533333	-0.177099	1	MIR548K;PPFIA1	14.4242	13.5633	17.9387	15.2385	6.30214	4.82136	7.64812	5.79143	14.2136	16.7629
MVB12A	NM_138401	uc002ngo.1	0.514925	0.355769	0.340909	0.202899	-0.297167	1	FAM125A;MVB12A	45.8399	34.2782	34.8725	30.8407	47.1717	57.8548	72.3998	65.6474	142.331	126.664
NDUFB7	NM_004146	uc002mzg.3	0.795833	0.740909	0.770563	0.753769	-0.0717182	1	NDUFB7	313.29	223.012	203.419	206.261	165.903	187.333	226.252	204.726	687.05	672.402
GRHPR	NM_012203	uc003zzu.1	0.690962	0.613636	0.672131	0.619266	-0.130191	1	GRHPR	97.1959	69.4748	75.9758	66.607	47.0295	63.6307	96.7741	101.464	135.225	123.776
NARR	NM_001256281	uc031qzq.1	0.576271	0.421053	0.551724	0.391304	-0.315638	1	RAB34	87.3197	74.8352	78.3189	77.948	56.7012	62.2814	68.6681	54.2529	164.713	149.165
CLPX	NM_006660	uc002aom.3	0.689373	0.610973	0.643599	0.579365	-0.142634	1	CLPX	53.6876	41.6118	55.987	45.9335	10.1124	20.869	41.438	46.9401	11.8948	14.2347
MRPS26	NM_030811	uc002whs.3	0.39759	0.344828	0.380282	0.289855	-0.143189	1	MRPS26	27.5322	29.1658	30.7544	30.3231	59.9563	68.8311	37.6989	32.2068	138.569	135.848
PPP2R4	NM_178001	uc004bxm.2	0.412162	0.308725	0.420635	0.35514	-0.168932	1	PPP2R4	22.5927	21.1514	19.9322	22.6453	63.1836	40.9758	40.0543	43.6478	125.066	113.598
DCUN1D4	NM_001040402	uc003gze.3	0.548148	0.461538	0.55625	0.4	-0.24286	1	DCUN1D4	18.8147	20.1511	10.8619	9.33297	3.45746	4.09451	2.59032	1.33548	1.28948	0.512243
CDC25B	NM_021873	uc002wjn.3	0.608511	0.571189	0.611966	0.568562	-0.0807253	1	CDC25B	58.815	87.0852	75.547	109.44	40.7097	37.6857	51.1189	49.4159	129.984	147.417
TIMP3	NM_000362	uc003anb.3	0.491379	0.47343	0.491525	0.414414	-0.0950604	1	TIMP3	21.3958	16.6198	17.4032	13.7085	14.866	16.2192	23.2502	12.9781	20.0855	10.7946
SPPL2A	NM_032802	uc001zyv.3	0.621359	0.550725	0.623529	0.35	-0.344164	1	SPPL2A	27.6551	21.6347	16.3998	13.9601	11.8693	21.5886	30.5864	27.0146	4.33919	2.52849
DDX46	NM_014829	uc003kzw.3	0.597484	0.495441	0.45122	0.445545	-0.107719	1	DDX46	13.9621	15.6509	20.1676	21.5705	8.37123	16.3241	20.8647	26.0724	17.4976	17.3551
ZFX	NM_001178084	uc022bua.1	0.56621	0.511111	0.53	0.392694	-0.192405	1	ZFX	18.4879	14.7662	19.3602	13.277	13.6288	14.9795	5.73324	5.32876	3.15815	2.94779
C1R	NM_001733	uc010sfy.2	0.561404	0.391304	0.552381	0.382353	-0.340127	1	C1R	15.3051	13.7402	8.14981	7.30269	1.9921	3.6698	19.9449	41.4743	28.5717	52.7788
PTCD3	NM_017952	uc002sqw.2	0.566802	0.487324	0.463918	0.457014	-0.0863816	1	PTCD3;SNORD94	14.5454	14.1774	19.1967	17.2014	5.34343	8.22983	10.6704	11.7091	3.92345	3.6951
IMPA2	NM_014214	uc002kqp.2	0.582386	0.48731	0.558659	0.472081	-0.181655	1	IMPA2	89.2765	83.4149	50.6682	60.8909	139.016	96.5753	83.6403	67.1675	270.918	189.63
GLB1	NM_000404	uc003cfi.1	0.686782	0.595331	0.728522	0.617834	-0.202139	1	GLB1;TMPPE	19.9135	18.0415	14.1942	15.1609	6.54019	9.66802	16.9425	15.1484	20.3841	16.7873
GBA	NM_001005742	uc001fjl.3	0.539394	0.453782	0.536585	0.522222	-0.0999756	1	GBA	29.3228	23.3248	19.3868	20.7992	8.64319	11.3213	27.7213	23.3696	29.6803	20.0018
LSM4	NM_012321	uc002niq.3	0.678322	0.596639	0.636364	0.622222	-0.0958244	1	LSM4	72.4864	58.6087	52.8308	56.5787	146.595	124.167	100.709	75.2939	286.417	217.601
CTNNB1	NM_001904	uc003ckr.2	0.675263	0.673096	0.684211	0.618632	-0.067745	1	CTNNB1	134.033	130.708	128.976	97.5345	45.2219	73.9924	171.169	176.271	29.9178	27.2111
ISCA2	NM_194279	uc001xpz.3	0.633028	0.611765	0.605769	0.471698	-0.155334	1	ISCA2	32.4893	32.1665	23.3759	24.1375	11.9128	8.22955	17.0387	9.39459	12.1256	12.0115
TTC5	NM_138376	uc001vwt.3	0.505263	0.379747	0.472973	0.297872	-0.300617	1	TTC5	20.0828	15.2211	13.4718	11.4134	5.48631	7.58005	8.07778	7.25337	7.33268	5.27143
FOXK2	NM_004514	uc002kfn.3	0.586466	0.555556	0.543478	0.5	-0.0743889	1	FOXK2	13.7813	16.142	17.5463	20.5962	20.8748	16.5936	7.25291	8.25362	40.9713	47.1615
PVRL2	NM_001042724	uc002ozw.1	0.696078	0.635514	0.577465	0.553571	-0.0844578	1	PVRL2	15.0172	13.8975	18.6175	18.3289	15.9099	13.7239	11.7992	18.7205	38.3903	56.4628
CD83	NM_004233	uc003nbi.3	0.414634	0.389831	0.4625	0.309859	-0.177444	1	CD83	17.5482	16.5906	20.1737	19.7203	43.9294	47.4998	25.8952	32.1957	44.8577	37.0934
TAX1BP1	NM_006024	uc003szl.3	0.560559	0.5424	0.532673	0.420398	-0.130434	1	TAX1BP1	78.7323	57.9151	62.1209	52.8742	15.4244	22.7845	50.9287	48.9144	14.4514	13.9428
MRPL10	NM_148887	uc002ily.3	0.585586	0.45122	0.56	0.321429	-0.372938	1	MRPL10	22.4609	16.6239	16.2411	15.3447	23.2188	19.1646	21.1333	23.1856	48.3167	56.817
MRPS17	NM_015969	uc003trd.3	0.677419	0.635659	0.649123	0.571429	-0.119455	1	MRPS17	72.3595	75.2958	76.4372	90.5827	19.5483	51.8847	72.1062	53.5503	36.807	40.8538
HECTD1	NM_015382	uc001wrc.1	0.495868	0.45082	0.481013	0.42069	-0.105371	1	HECTD1	24.9707	23.9555	30.5084	25.4073	10.7408	11.2437	17.5929	16.5249	5.9243	5.25845
RNPEP	NM_020216	uc001gxd.3	0.45122	0.375839	0.505495	0.372549	-0.208326	1	RNPEP	33.1193	35.7433	28.6097	34.2685	56.247	45.6626	91.152	107.696	105.106	102.131
POLR2A	NM_000937	uc002ghf.4	0.406832	0.329741	0.463043	0.3867	-0.153435	1	POLR2A	23.9642	38.8976	34.7793	42.3333	17.9099	16.2909	43.9714	48.2893	54.2453	56.9431
PIR	NM_001018109	uc004cwv.3	0.558219	0.491429	0.56654	0.460606	-0.172724	1	FIGF;PIR;PIR-FIGF	28.7083	25.6692	15.4328	17.4059	9.36809	13.0502	33.8482	16.4852	19.6062	8.5586
TWIST2	NM_001271893	uc021vyw.2	0.521739	0.4375	0.525424	0.433333	-0.17633	1	TWIST2	4.04391	3.68959	2.48202	2.1096	4.34663	6.00543	5.97312	3.02454	17.9186	15.9181
CD46	NM_172359	uc001hgj.3	0.73945	0.690423	0.65896	0.605469	-0.102517	1	CD46	70.8757	52.963	51.1846	39.8385	18.4484	39.7039	119.881	130.728	24.5013	22.4093
RBL2	NM_005611	uc002ehi.4	0.641176	0.591241	0.642857	0.54	-0.152793	1	RBL2	16.2891	11.8684	12.0842	8.89882	10.2243	7.9992	6.57773	6.55729	6.95455	6.03636
IL17RC	NM_153461	uc003bua.3	0.446809	0.254902	0.326923	0.137931	-0.380899	1	IL17RC	14.2886	9.30156	8.01584	6.65112	18.2228	8.58645	4.56996	6.2301	24.0192	20.7509
JAGN1	NM_032492	uc003btt.4	0.674699	0.511111	0.677419	0.428571	-0.412436	1	JAGN1	17.3792	16.0668	12.744	18.162	34.1235	36.8642	47.2487	50.242	35.1102	37.4541
TINCR	NR_027064	uc002mcc.5	0.77931	0.660194	0.764706	0.652778	-0.231044	1	PLAC2;TINCR	18.7133	16.1764	13.9101	13.4419	18.4166	12.1595	4.89522	3.85581	40.7604	38.4081
UBXN4	NM_014607	uc002tur.3	0.588384	0.573604	0.661017	0.602459	-0.0733377	1	UBXN4	46.3225	44.5659	41.6384	36.8986	13.3451	19.8882	28.2736	28.2023	15.3343	12.3286
ITGA3	NM_005501	uc010dbm.3	0.510638	0.427746	0.471014	0.398438	-0.15547	1	ITGA3	16.534	14.8677	15.5889	14.8399	15.4451	15.7978	31.7664	28.3261	59.6192	51.526
PSMD2	NM_002808	uc003fnn.1	0.664286	0.631944	0.646109	0.616541	-0.0619086	1	PSMD2	83.4767	78.0352	59.1815	65.9795	59.6319	71.8593	129.237	100.632	105.005	73.8956
EIF3I	NM_003757	uc009vuc.3	0.66443	0.620192	0.658228	0.597015	-0.10545	1	EIF3I	71.7894	54.8598	48.4327	57.3998	84.833	102.379	241.096	226.582	175.737	146.71
SPECC1	NM_001243439	uc002gwq.3	0.71246	0.673748	0.687023	0.618102	-0.107633	1	SPECC1	67.9274	57.173	68.3217	59.7495	39.6343	40.2219	23.1185	24.1682	40.9593	37.606
FUNDC2	NM_023934	uc004fmw.3	0.737113	0.633929	0.652778	0.5	-0.255963	1	FUNDC2	12.4691	9.39857	6.87534	6.83888	6.19344	6.87369	8.80997	6.00519	26.0181	21.5541
CSTB	NM_000100	uc002zdr.4	0.671296	0.52	0.654867	0.483333	-0.32283	1	CSTB	144.005	163.366	30.1032	37.9915	137.835	127.593	326.601	128.264	263.062	104.814
ACY1	NM_001198895	uc003dcq.3	0.568182	0.375	0.492958	0.456522	-0.229618	1	ABHD14A;ABHD14A-ACY1;ACY1	13.0542	12.6566	11.9301	14.5832	19.2273	21.1924	34.6074	32.4555	37.5682	33.6008
ASCC1	NM_001198799	uc001jst.2	0.554795	0.489796	0.567376	0.471429	-0.160946	1	ASCC1	17.4418	18.7333	12.2647	12.8145	7.30685	10.9171	13.894	11.0555	8.15164	6.11196
RPS26	NM_001029	uc001sjf.3	0.88764	0.850829	0.875706	0.870056	-0.0424614	1	RPS26	3.6493	4.67909	4.34293	5.87868	2.64757	10.3642	5.89054	12.5274	3.276	6.60094
ZNF384	NM_001135734	uc010sfh.2	0.783133	0.748092	0.772277	0.701149	-0.106169	1	ZNF384	14.7829	18.4057	18.063	20.5492	9.34278	6.98704	9.43979	14.3977	27.8246	32.6209
ATP5J2-PTCD1	NM_001198879	uc011kiw.2	0.458333	0.433962	0.416667	0.376812	-0.0642261	1	ATP5J2;ATP5J2-PTCD1;PTCD1	87.3086	98.5274	70.7953	97.4513	16.1177	20.0418	28.9442	24.6949	41.0233	45.6342
RPF1	NM_025065	uc001djv.4	0.513514	0.490476	0.494318	0.440252	-0.0771039	1	RPF1	36.3354	33.1268	33.9049	31.3526	6.24737	13.0526	18.8154	24.5136	10.952	11.4809
DCAF13	NM_015420	uc003yln.3	0.568966	0.55414	0.525974	0.45	-0.0907994	1	DCAF13	33.0699	33.5207	31.7899	24.7952	7.06486	11.0205	30.4229	25.0715	8.26456	6.80585
EIF2AK1	NM_014413	uc003spp.3	0.549784	0.506881	0.536866	0.474359	-0.10541	1	EIF2AK1	32.3129	34.6731	32.6859	39.9207	35.0109	38.5564	35.4793	29.9881	57.3644	58.7152
CUL4A	NM_001008895	uc021rmv.1	0.594223	0.557025	0.537356	0.5	-0.0745544	1	CUL4A	69.063	87.2816	59.3818	64.2542	32.6199	37.361	47.8379	36.662	33.7937	25.6871
TFAP2A	NM_003220	uc003myr.3	0.511254	0.44918	0.488439	0.414634	-0.135879	1	TFAP2A	32.2269	34.0108	27.748	24.347	49.5338	35.0665	38.7214	39.9868	86.2391	82.4139
CSTF1	NM_001033521	uc002xxl.1	0.5625	0.427481	0.601852	0.457831	-0.27904	1	CSTF1	23.7421	19.7777	20.4176	20.213	11.7006	22.6323	32.801	38.7545	15.0443	13.771
CRK	NM_016823	uc002fsl.3	0.48951	0.434066	0.462366	0.391892	-0.125918	1	CRK	17.6952	13.6253	19.1865	14.2239	15.6769	15.858	15.2597	10.1553	32.3172	40.0916
PIAS1	NM_016166	uc002aqz.3	0.666667	0.577465	0.666667	0.575758	-0.180111	1	PIAS1	14.8134	12.251	15.3964	12.2029	6.73156	8.93579	18.9414	30.6025	8.2809	9.90149
GOLGA3	NM_005895	uc001ukz.1	0.541219	0.528497	0.564171	0.483871	-0.0930214	1	GOLGA3	14.992	19.0322	16.9082	16.1047	19.7153	9.97614	5.76242	4.90198	13.3671	10.4043
TPI1	NM_000365	uc001qrk.4	0.7882	0.746291	0.729951	0.716981	-0.0548787	1	TPI1	109.387	73.9406	85.6047	89.9016	121.284	152.56	163.421	161.499	357.617	386.021
PHKB	NM_000293	uc002eev.4	0.474576	0.3375	0.517857	0.317073	-0.33786	1	PHKB	17.6611	14.501	11.9377	10.471	12.6845	11.4645	10.5831	10.1282	13.9576	8.90039
GOLT1B	NM_016072	uc001rez.2	0.564246	0.529032	0.564626	0.5	-0.0998394	1	GOLT1B	22.3001	20.4222	16.874	13.8911	6.62216	7.4974	8.90152	8.26867	1.62829	1.30505
PROS1	NM_000313	uc003drb.4	0.627451	0.606061	0.632075	0.481481	-0.171984	1	PROS1	16.7874	11.3449	7.88747	4.62813	0.924677	0.464568	5.04974	2.58539	1.92712	1.29448
TMEM62	NM_024956	uc001zqr.3	0.636364	0.404255	0.622951	0.411765	-0.443294	1	TMEM62	14.8746	13.915	12.3477	11.4568	4.13141	5.55786	5.80541	5.65877	5.14456	6.68493
ERLEC1	NM_015701	uc002rxl.3	0.628866	0.432258	0.633166	0.452055	-0.377719	1	ERLEC1	38.3045	28.0393	19.2762	15.7074	13.8698	13.5268	19.8378	12.4086	17.7626	12.2561
DUSP12	NM_007240	uc001gbo.3	0.688742	0.664706	0.639344	0.610619	-0.0527606	1	DUSP12	61.667	49.4522	67.5707	53.6553	7.71024	13.3159	10.4535	11.4007	21.8196	26.3966
PALMD	NM_017734	uc001dsg.3	0.708333	0.578125	0.733333	0.517241	-0.3463	1	MIR548AA1;PALMD	26.6189	18.4723	12.2713	9.49225	4.12124	4.57998	10.764	11.022	8.36916	5.78468
TSKU	NM_001258210	uc031qcw.1	0.552632	0.395349	0.550725	0.357143	-0.350865	1	TSKU	14.6497	13.2564	9.5924	10.2231	18.8782	11.2002	14.4536	9.45798	46.8752	47.5029
METTL17	NM_022734	uc001vyn.3	0.687117	0.624161	0.657534	0.570248	-0.150242	1	METTL17	33.3594	37.8429	30.6654	34.7606	10.2785	20.2539	30.3663	25.9118	28.3186	23.6123
ATP6V1B2	NM_001693	uc003wzp.3	0.339286	0.273684	0.324111	0.255556	-0.134157	1	ATP6V1B2	46.7933	63.6862	48.4937	64.506	7.71135	9.83467	30.6844	27.8335	15.0748	11.6139
DAP	NM_004394	uc003jez.4	0.682065	0.5	0.554307	0.425532	-0.31084	1	DAP	64.1559	43.9524	41.2856	36.2399	117.96	87.88	67.7563	54.4166	399.331	317.491
NUP107	NM_020401	uc001suf.3	0.534884	0.467742	0.382353	0.336134	-0.11336	1	NUP107	21.0427	20.5543	21.6894	21.247	4.91292	14.2411	31.5061	32.1346	7.38759	7.10989
C1orf35	NM_024319	uc001hrx.3	0.753247	0.641791	0.642857	0.608696	-0.145617	1	C1orf35	26.5514	29.35	22.8378	28.8239	8.39833	7.09096	15.5711	4.96727	56.3173	65.3824
EXOC3	NM_007277	uc003jba.3	0.631148	0.572034	0.623529	0.570652	-0.111991	1	EXOC3	31.2532	29.3854	27.5278	32.7619	36.6097	29.3551	51.635	48.7196	79.7361	68.8282
EPDR1	NM_017549	uc003tfp.4	0.673333	0.466667	0.666667	0.535714	-0.337619	1	EPDR1	29.095	25.1296	7.87427	9.20269	9.80728	8.22137	14.7102	6.25684	18.8163	8.72694
YIPF2	NM_024029	uc002mqc.3	0.45	0.369048	0.4	0.369565	-0.111387	1	YIPF2	35.9457	27.0832	25.9234	25.7234	29.2136	19.9047	48.7477	24.6162	88.0867	78.4846
WDR45	NM_001029896	uc004dmk.1	0.704918	0.608527	0.614213	0.60274	-0.107864	1	WDR45	51.4037	35.6792	40.6013	45.8571	18.6436	23.1219	26.4557	26.7425	39.367	45.3091
GALE	NM_001127621	uc009vqo.1	0.413793	0.360656	0.353846	0.3	-0.106984	1	GALE	19.8705	17.55	13.113	12.6629	11.014	12.7556	29.7301	19.5429	39.5765	24.6749
CETN3	NM_004365	uc003kjo.3	0.454545	0.354839	0.592593	0.458333	-0.233966	1	CETN3	15.2535	13.2087	15.0324	13.6015	5.21507	8.47682	6.14273	13.7895	3.67904	4.08289
GLT8D1	NM_152932	uc003dfi.4	0.551402	0.5	0.572917	0.411765	-0.212554	1	GLT8D1	20.5237	18.9603	19.3287	18.7921	8.92777	14.9046	12.0007	14.6678	15.7711	13.0116
LRP10	NM_014045	uc001whd.3	0.536232	0.258065	0.422018	0.236842	-0.463344	1	LRP10	18.7197	16.6834	9.53931	9.03151	39.2611	28.0177	30.2846	25.193	71.1176	69.697
MRPL16	NM_017840	uc001noh.2	0.52514	0.5	0.520833	0.454545	-0.0914275	1	MRPL16	49.4436	44.2833	41.2385	41.254	31.3161	43.619	84.1196	78.9076	56.7894	48.8405
CLDND1	NM_001040182	uc003dst.3	0.55	0.529412	0.425532	0.354167	-0.0919535	1	CLDND1	10.811	10.1506	12.8469	11.1111	5.32742	7.68766	3.55587	7.00212	2.70439	4.0368
NUDT4	NM_019094	uc001tcm.3	0.570552	0.545802	0.559441	0.477941	-0.10625	1	NUDT4;NUDT4P1	4.18132	5.80901	5.41025	5.68744	1.56316	1.12305	0.626015	0.443783	1.14776	1.58184
HDAC3	NM_003883	uc003llf.2	0.675556	0.544872	0.612565	0.546296	-0.196953	1	HDAC3	42.6549	39.2451	27.2577	29.4767	18.8765	15.8192	27.3675	16.1064	44.446	33.34
MPV17	NM_002437	uc002rjs.3	0.768116	0.609023	0.68306	0.54386	-0.298294	1	MPV17	97.6245	93.1635	55.9048	73.1502	27.4941	29.7286	71.8096	39.5935	54.6141	50.6552
DDIT4	NM_019058	uc001jsx.1	0.823609	0.76284	0.816794	0.75784	-0.119724	1	DDIT4	295.442	209.685	177.213	187.859	128.999	167.549	141.593	153.611	276.28	265.268
GLA	NM_000169	uc004ehl.1	0.61465	0.552239	0.615607	0.484127	-0.193891	1	GLA	86.0808	93.6645	31.1213	40.4198	22.9207	29.0289	74.3691	47.1973	30.5774	20.7295
MEMO1	NM_015955	uc002rnx.3	0.557522	0.425287	0.514286	0.333333	-0.313187	1	MEMO1	3.61237	2.79619	2.86747	2.0127	1.8269	4.35981	1.66281	1.57169	1.84275	2.77675
HOMER3	NM_004838	uc002nkv.2	0.672131	0.609375	0.875	0.831325	-0.106431	1	HOMER3	9.17649	12.2121	10.1958	15.3657	7.72516	6.90626	4.17052	10.4821	54.3869	68.8027
ALDOC	NM_005165	uc002hbp.3	0.717172	0.54	0.66	0.5	-0.337172	1	ALDOC	18.1159	11.704	9.78193	8.80629	33.1745	33.9984	62.0487	55.1986	48.2414	53.1112
FBXL5	NM_012161	uc003goc.2	0.609756	0.554404	0.61236	0.488095	-0.179616	1	FBXL5	25.212	20.5776	20.0414	15.1924	9.91022	14.7192	15.1588	7.81532	2.91066	2.37998
MRPL40	NM_003776	uc002zpg.3	0.777778	0.7375	0.72973	0.631579	-0.138429	1	MRPL40	61.696	36.8684	27.84	24.0518	34.2154	46.1987	116.783	77.2687	67.3434	50.4225
"SEPT2"	NM_006155	uc002wbd.3	0.630952	0.582822	0.611969	0.583149	-0.0769508	1	"SEPT2"	63.9892	48.803	58.3239	50.7395	40.2492	58.8177	77.7534	72.3329	81.9914	85.0872
PEG10	NM_001172438	uc011kie.2	0.727199	0.714174	0.747563	0.71167	-0.0489177	1	PEG10	120.41	114.551	131.481	108.466	56.6193	56.3334	34.7002	30.6145	20.7032	16.6008
SAR1A	NM_020150	uc010qji.2	0.648208	0.643059	0.630094	0.58156	-0.0536827	1	SAR1A	41.3355	45.5615	40.1392	41.9533	17.149	18.9548	36.3013	28.748	13.4712	13.9155
TSC22D1	NM_183422	uc001uzn.4	0.78479	0.678182	0.713987	0.666667	-0.153929	1	TSC22D1	77.4772	51.0294	53.861	40.5652	40.3029	45.9329	33.1816	27.828	34.3221	27.0722
COPB1	NM_001144062	uc001mlg.2	0.608347	0.549323	0.646532	0.436426	-0.26913	1	COPB1	67.5844	50.2399	50.572	42.0402	20.3926	34.3052	105.075	101.538	16.3239	12.8202
POLR1C	NM_203290	uc003ovn.3	0.615385	0.556522	0.612903	0.51087	-0.160897	1	POLR1C	21.401	26.3708	26.8386	33.4236	15.047	23.9393	44.1299	56.6344	41.4035	35.2584
ATPIF1	NM_016311	uc001bpq.3	0.724576	0.69802	0.704918	0.683673	-0.047801	1	ATPIF1	128.642	120.402	93.7427	94.7967	57.0614	85.9655	81.9121	82.8481	289.522	275.372
FAM98B	NM_173611	uc001zkc.3	0.526786	0.383562	0.469565	0.428571	-0.184218	1	FAM98B	20.9524	21.001	23.4389	21.1537	8.62848	17.0305	20.5686	21.6634	10.1139	9.35527
VTI1B	NM_006370	uc001xjt.3	0.697183	0.572816	0.647619	0.46	-0.311987	1	VTI1B	32.7498	31.3825	21.7117	22.9874	15.1622	13.5237	9.60781	8.62726	28.2786	20.773
NDUFB9	NM_005005	uc003yrg.4	0.641975	0.59322	0.621762	0.591195	-0.0793217	1	NDUFB9	143.492	113.487	87.2471	94.7887	97.1045	174.643	289.148	213.89	310.092	228.766
REV3L	NM_002912	uc003puy.4	0.525223	0.488372	0.50813	0.405882	-0.139098	1	REV3L	23.9456	20.5178	24.3449	16.8174	5.62453	5.7894	2.90949	2.46174	1.58311	1.89003
LRRC8A	NM_001127245	uc010myp.3	0.432292	0.357955	0.368	0.284211	-0.158127	1	LRRC8A	16.1548	12.5793	14.9486	13.0201	32.2933	25.4956	15.6071	17.9414	51.3312	52.3289
TGIF1	NM_170695	uc002klz.3	0.551724	0.547368	0.483871	0.426667	-0.06156	1	TGIF1	11.6539	12.5424	15.1289	16.9108	5.79115	11.1741	13.6622	19.1341	17.6523	19.4723
RPAP3	NM_024604	uc001rpr.3	0.566265	0.461538	0.567164	0.508197	-0.163694	1	RPAP3	13.6235	12.9534	13.5758	12.4801	3.59137	9.36002	10.0788	17.5725	3.57592	5.36883
STX5	NM_003164	uc001nvh.3	0.735849	0.666667	0.671233	0.595745	-0.144671	1	STX5	33.4044	29.2873	22.8	24.827	25.5606	26.8752	23.6062	25.8624	48.4875	43.8881
ZNF281	NM_012482	uc001gve.3	0.534722	0.512346	0.591304	0.372881	-0.2408	1	ZNF281	20.7368	16.802	21.1368	12.4753	6.15385	7.08528	8.8425	15.3678	6.14322	6.29883
UBR4	NM_020765	uc001bbi.3	0.723958	0.635638	0.737757	0.669261	-0.156816	1	UBR4	20.2354	25.7759	24.1553	26.4934	12.506	11.9642	18.655	19.6351	16.9369	14.0957
ALDOA	NM_001243177	uc010veg.2	0.734055	0.692308	0.695706	0.693002	-0.0444509	1	ALDOA	296.785	251.125	78.3996	82.6347	344.359	348.963	787.452	514.487	846.193	624.579
CS	NM_004077	uc001sks.1	0.602857	0.515244	0.543689	0.479839	-0.151464	1	CS	25.6996	24.8361	23.4383	22.8671	27.9098	32.693	39.1475	33.4935	40.1444	39.5197
RPUSD3	NM_173659	uc011atk.2	0.519084	0.455357	0.461538	0.377551	-0.147714	1	RPUSD3	30.1214	25.0942	27.6639	30.7349	23.5455	34.2254	51.5674	47.5811	58.5885	61.995
PMM2	NM_000303	uc002czf.4	0.522124	0.477124	0.479592	0.469388	-0.0552038	1	PMM2	18.3199	17.7087	21.8637	23.2985	11.7889	11.9922	15.1321	13.1791	33.6414	39.9701
NTPCR	NM_032324	uc001hvj.1	0.563636	0.386667	0.480769	0.342105	-0.315634	1	NTPCR	47.929	39.9874	21.8501	21.1528	18.0164	23.0481	60.1266	42.6238	48.124	35.8174
PES1	NM_014303	uc003aij.2	0.778195	0.772861	0.772388	0.727273	-0.0504495	1	PES1	32.5165	28.2928	32.3782	37.8665	19.8211	25.4714	39.8321	43.6161	80.046	90.6665
PDCL	NM_005388	uc004bmz.2	0.5	0.478261	0.519084	0.37037	-0.170453	1	PDCL	17.5654	21.0973	14.9748	14.3888	6.53582	8.22142	12.6966	11.0777	8.40417	6.50232
FURIN	NM_002569	uc002bpu.1	0.729032	0.604839	0.563218	0.365385	-0.322027	1	FURIN	16.675	12.1407	14.3182	10.8621	57.5962	26.2603	14.6566	6.64284	94.9127	84.0136
GTPBP8	NM_014170	uc003dzn.3	0.736842	0.673077	0.730769	0.652174	-0.142361	1	GTPBP8	21.4518	19.0584	18.4585	14.7542	7.0966	12.2561	14.0622	8.91937	6.96574	5.5129
WBP1	NM_012477	uc002slj.2	0.694444	0.539683	0.633663	0.348837	-0.439588	1	INO80B;INO80B-WBP1;WBP1	14.0651	12.5244	8.76486	10.8349	13.2055	9.54103	8.08645	10.6051	48.4615	44.6288
RNH1	NM_203384	uc001lpo.1	0.697222	0.594262	0.576271	0.545918	-0.133313	1	RNH1	68.646	58.3387	49.214	52.0537	76.0184	72.8429	154.129	126.989	197.016	152.592
IBTK	NM_015525	uc003pjl.1	0.522634	0.403774	0.561728	0.311321	-0.369268	1	IBTK	20.232	17.8747	19.8686	15.4768	10.787	13.1036	11.652	9.6163	2.58061	2.24118
KRT10	NM_000421	uc002hvi.3	0.597826	0.470588	0.67619	0.527778	-0.275651	1	KRT10	22.2904	23.1639	22.2339	19.1075	16.1266	27.2527	22.2395	21.7566	44.3305	51.0747
TARS2	NM_025150	uc001euq.4	0.578947	0.514423	0.558824	0.51497	-0.108378	1	TARS2	34.9363	33.5952	33.715	36.9617	19.0228	21.902	30.0497	28.203	54.4634	44.6937
STK38	NM_007271	uc003omh.3	0.661932	0.577031	0.597734	0.564202	-0.118432	1	STK38	34.3373	38.3315	29.9514	35.838	12.3709	14.0689	26.9621	23.2945	32.8801	31.8244
PICALM	NM_007166	uc001pbm.3	0.512821	0.47027	0.542373	0.423077	-0.161846	1	PICALM	17.5032	15.1301	18.0637	16.549	13.8084	20.3244	31.4941	43.5033	12.9751	15.4251
EIF1AX	NM_001412	uc004czt.3	0.620321	0.596112	0.61747	0.586207	-0.0554715	1	EIF1AX;SCARNA9L	14.1514	13.2579	16.887	13.9463	5.54148	9.30934	3.57266	3.27756	3.01056	2.9784
TES	NM_015641	uc003vho.3	0.631285	0.601852	0.592	0.542056	-0.079377	1	TES	24.2101	22.1682	26.4362	22.4807	8.5291	13.6753	21.0847	19.9293	21.4336	17.7207
UBE2J1	NM_016021	uc003pnc.3	0.620155	0.484848	0.561798	0.393939	-0.303165	1	UBE2J1	17.3135	13.9687	16.0798	14.2355	14.5549	14.8427	8.32707	8.52666	13.814	14.2333
RAB18	NM_001256410	uc001itw.4	0.58885	0.523013	0.585586	0.51049	-0.140934	1	RAB18	42.6205	36.9859	30.6282	27.1857	13.3891	17.6316	16.0582	20.5401	4.46322	4.91291
SCRN2	NM_138355	uc002imd.3	0.464789	0.410714	0.43662	0.361111	-0.129583	1	SCRN2	18.3475	17.7218	15.4426	15.2007	6.89176	8.38831	19.1667	15.9166	39.3447	37.8306
CDC42SE1	NM_020239	uc001ewp.3	0.588997	0.57529	0.63035	0.539683	-0.104375	1	CDC42SE1	51.1005	56.9426	43.3679	44.4387	24.9602	21.2923	10.7281	5.8157	25.8401	24.3869
CPSF2	NM_017437	uc001yah.2	0.570048	0.52381	0.548571	0.465517	-0.129293	1	CPSF2	19.775	16.0026	17.5322	14.3732	10.6207	17.2972	23.3659	26.5306	7.77414	6.37627
PTK2	NM_005607	uc003yvt.3	0.685358	0.5	0.706897	0.561798	-0.330457	1	PTK2	31.8723	27.8293	18.0752	15.4816	13.726	13.8893	12.6886	8.53761	24.0788	15.4735
FZD6	NM_001164615	uc003ylh.3	0.544304	0.457364	0.535545	0.386207	-0.236278	1	FZD6	61.248	37.0893	41.4433	25.3045	6.96302	10.2546	15.8324	14.3011	5.43102	5.29393
GNPDA1	NM_005471	uc010jgh.3	0.516484	0.298246	0.465649	0.341463	-0.342423	1	GNPDA1	17.5233	23.6829	8.50644	11.6722	13.3635	15.0241	25.7971	10.2286	23.761	12.0331
MNAT1	NM_002431	uc001xfd.3	0.721311	0.607843	0.670588	0.509091	-0.274966	1	MNAT1	26.0251	22.4505	22.4479	20.9024	9.79198	17.4372	30.5005	32.9475	7.86444	6.77354
SLC35E3	NM_018656	uc001suh.3	0.597222	0.545455	0.597403	0.461538	-0.187632	1	SLC35E3	14.2727	14.815	14.6996	13.3687	3.59026	4.25177	11.5539	12.1342	5.64894	4.7389
CKB	NM_001823	uc001ynf.2	0.840077	0.82516	0.830022	0.8	-0.0449392	1	CKB	194.313	218.779	166.906	225.433	390.521	398.963	427.084	461.954	774.582	914.567
GABARAPL2	NM_007285	uc002fen.3	0.6	0.539326	0.544554	0.423729	-0.1815	1	GABARAPL2	39.8687	35.4839	30.0339	27.5913	31.5357	56.8493	72.1679	62.5288	28.3009	23.3232
DARS	NM_001349	uc002tux.1	0.717277	0.688312	0.702899	0.633028	-0.0988368	1	DARS	41.1632	36.1247	32.7478	35.7834	11.794	20.0552	54.4989	47.2198	11.7473	10.7203
NCOA4	NM_001145260	uc009xon.3	0.606635	0.564912	0.570342	0.465839	-0.146226	1	NCOA4	37.954	27.0804	24.8039	18.4076	22.2646	32.5948	53.6368	52.6744	25.9053	26.0873
SLC2A1	NM_006516	uc001cik.2	0.682171	0.502732	0.632768	0.456	-0.356207	1	SLC2A1	39.9125	40.9221	19.021	19.7975	29.438	35.4609	84.014	68.8696	60.4032	50.0766
MRPL54	NM_172251	uc002lyq.4	0.780612	0.770492	0.770588	0.70922	-0.0714888	1	MRPL54	204.589	136.65	142.922	123.788	32.3644	46.0504	80.6049	82.2829	117.243	104.034
SCNM1	NM_024041	uc001ewz.3	0.678571	0.593886	0.623894	0.591743	-0.116836	1	SCNM1;TNFAIP8L2;TNFAIP8L2-SCNM1	26.5975	22.818	18.6942	24.3997	6.36414	8.36044	5.39685	10.9839	15.3508	14.7635
SUPV3L1	NM_003171	uc001jpe.1	0.518987	0.469027	0.503497	0.47619	-0.0772668	1	SUPV3L1	23.3006	27.8907	35.9734	39.4004	6.44698	9.57959	16.2383	17.267	8.06821	10.5968
PDZD11	NM_016484	uc004dyd.1	0.822086	0.730159	0.814516	0.571429	-0.335015	1	PDZD11	31.4375	29.7117	14.4552	20.1564	14.9746	21.3567	29.0178	21.1421	26.2072	15.5414
EIF4H	NM_022170	uc003uad.1	0.606481	0.549918	0.5648	0.493384	-0.12798	1	EIF4H;MIR590	29.6629	32.8983	28.9645	33.3217	32.1094	29.2609	21.2799	18.5873	78.3378	75.6719
CCDC59	NM_014167	uc001szp.4	0.780645	0.694915	0.763006	0.688995	-0.15974	1	CCDC59	33.4716	36.7554	53.7637	61.1299	4.21879	8.41938	7.30047	6.65398	5.25203	5.77476
DHRS7	NM_016029	uc001xes.3	0.626126	0.622222	0.672646	0.496	-0.18055	1	DHRS7	53.7447	54.9621	39.5419	41.6515	18.4293	27.859	67.2935	55.3987	26.5862	16.0978
ATPAF1	NM_022745	uc001cqh.4	0.559471	0.514286	0.575342	0.508333	-0.112195	1	ATPAF1	56.9405	32.9267	40.7028	29.0624	17.6201	21.8327	20.5348	17.2039	29.5262	24.0572
EMC6	NM_001014764	uc002fwg.1	0.545455	0.536842	0.552083	0.5	-0.0606958	1	TMEM93;EMC6	43.5042	43.6697	34.599	39.6311	38.1627	60.7613	57.0095	57.6116	135.421	145.16
CRTC3	NM_022769	uc002bpp.4	0.52071	0.450331	0.515528	0.427711	-0.158196	1	CRTC3	21.0467	20.0509	38.2254	28.8257	20.6602	21.0668	11.265	16.247	34.4041	49.9503
UBE2T	NM_014176	uc001gxx.4	0.677778	0.539474	0.62963	0.5	-0.267934	1	UBE2T	35.6753	31.4485	30.0002	28.0479	33.8061	78.3037	167.021	168.585	47.779	40.5023
TMED5	NM_016040	uc001dpn.3	0.610909	0.504132	0.526316	0.485507	-0.147585	1	TMED5	26.1966	20.7517	19.3226	14.6827	4.37908	8.33593	6.65769	6.44635	3.0288	3.50552
VDAC3	NM_005662	uc003xpc.3	0.628037	0.585915	0.639113	0.621324	-0.0599113	1	VDAC3	123.141	126.486	69.3472	72.2915	21.8866	30.7791	93.912	79.5194	50.6344	36.6484
ADNP	NM_181442	uc002xvu.1	0.452586	0.413249	0.380711	0.337278	-0.0827695	1	ADNP	18.9204	17.7352	24.3338	20.3142	18.3259	21.4378	20.8837	26.8898	11.9504	13.141
NCSTN	NM_015331	uc001fvx.3	0.647706	0.54142	0.628342	0.497872	-0.236756	1	NCSTN	70.7142	49.4023	41.1399	37.8671	20.9402	33.8913	71.2154	74.7834	54.7335	42.7208
RBBP6	NM_006910	uc002dmh.3	0.529412	0.362275	0.474638	0.407035	-0.234739	1	RBBP6	15.7096	18.4087	18.6823	17.2527	5.30876	5.73026	10.3811	9.51787	11.4639	12.03
TPR	NM_003292	uc001grv.3	0.536232	0.493421	0.54963	0.515818	-0.076622	1	MIR548F1;PDC;TPR	14.5359	14.5975	19.862	19.8816	2.94553	4.75463	10.7711	13.8913	3.11291	3.27093
WDR6	NM_018031	uc003cvj.2	0.647059	0.613588	0.630952	0.618926	-0.0454973	1	WDR6	32.5726	40.7957	45.7591	54.4411	26.9921	26.1637	27.3546	39.4521	54.6669	58.3536
ANLN	NM_018685	uc003tff.3	0.463277	0.459902	0.481994	0.366812	-0.118557	1	ANLN	31.623	32.4178	51.2111	48.1106	16.6879	28.7135	104.14	153.814	23.8991	30.0311
DDOST	NM_005216	uc001bdo.1	0.557471	0.434959	0.462151	0.360215	-0.224448	1	DDOST	77.9631	57.8073	47.0698	46.0078	53.5068	65.3213	90.2297	85.7318	132.437	112.073
FHL2	NM_001450	uc002tcy.3	0.746667	0.680608	0.732026	0.708333	-0.0897511	1	FHL2	44.14	28.0762	46.1762	33.9418	31.8187	41.5603	62.4643	67.6867	31.718	43.7485
NFKBIA	NM_020529	uc001wtf.4	0.631579	0.418367	0.627329	0.326923	-0.513618	1	NFKBIA	40.7085	31.9337	22.5953	21.1797	31.688	30.2488	60.8883	71.7882	60.6357	60.6056
UGGT1	NM_020120	uc002tps.3	0.611765	0.582547	0.592885	0.492908	-0.129195	1	UGGT1	22.0871	22.9343	17.6207	16.8228	7.49605	7.9288	12.5542	11.4982	7.94131	5.1646
SMG5	NM_015327	uc001foc.4	0.369231	0.281407	0.394636	0.347826	-0.134634	1	SMG5	19.3892	23.7115	18.8259	23.2957	27.4362	14.6706	12.3259	8.89385	80.9574	66.0077
BZW2	NM_014038	uc003stj.2	0.371711	0.327511	0.317797	0.265537	-0.0964595	1	BZW2	73.2591	57.9602	48.9093	51.0398	38.4008	51.5018	65.4186	73.7444	22.7037	20.4832
ODC1	NM_002539	uc002rao.1	0.843072	0.77763	0.830339	0.786039	-0.109742	1	ODC1;SNORA80B	137.774	112.63	176.207	189.886	55.04	71.5049	34.7268	35.6312	63.2118	74.6974
HCCS	NM_001122608	uc004cuj.3	0.692308	0.6	0.609319	0.518395	-0.183232	1	HCCS	63.2692	58.3583	75.8964	76.1836	16.0944	28.9428	37.0871	50.7691	30.9505	34.1415
GPNMB	NM_001005340	uc003swc.3	0.70155	0.613883	0.737968	0.638796	-0.186839	1	GPNMB	33.4278	26.1836	60.524	51.6543	1.1968	7.21541	25.4171	39.8974	14.9833	20.7873
DNAJC8	NM_014280	uc001bpn.3	0.783908	0.74026	0.780051	0.71916	-0.104539	1	DNAJC8	90.8089	73.365	82.8677	79.2721	12.4539	20.7423	10.8177	12.9157	37.7744	41.6024
BCKDHA	NM_000709	uc002oqq.3	0.610169	0.463415	0.506849	0.428571	-0.225033	1	BCKDHA	23.2197	16.6913	14.9928	16.0779	32.5708	38.4381	43.593	39.7326	71.8844	64.972
LOC100129361	NM_001271592	uc021qvh.2	0.769231	0.731959	0.805195	0.677966	-0.164501	1	LOC100129361	26.1484	26.9898	22.9752	24.598	11.92	10.0525	18.0822	18.3121	22.3418	21.4889
PSMG2	NM_020232	uc002krk.3	0.385965	0.378378	0.476923	0.391304	-0.0932053	1	PSMG2	14.2214	14.6888	12.819	13.1157	8.77743	13.8596	28.8282	23.2381	7.32581	5.8158
C17orf58	NM_181655	uc002jgi.4	0.666667	0.644068	0.644444	0.588235	-0.078808	1	C17orf58	17.2141	13.0221	15.0368	13.52	5.00284	5.05113	5.13727	2.73137	6.9386	4.88907
VASP	NM_003370	uc002pcg.3	0.73913	0.666667	0.725926	0.666667	-0.131723	1	VASP	39.9403	31.8376	17.1618	14.7152	29.437	18.1567	28.0688	21.4525	112.671	97.8743
JAK1	NM_002227	uc001dbu.1	0.528814	0.47	0.548544	0.321429	-0.285929	1	JAK1	24.1944	19.7335	17.2184	13.0943	9.40997	10.4502	21.0686	20.008	15.7234	11.3658
MPZL1	NM_003953	uc001geo.3	0.605096	0.586006	0.649682	0.552743	-0.116029	1	MPZL1	26.8257	29.5003	27.418	31.4718	22.6456	30.2089	19.6457	21.0324	32.29	36.0552
ZNF106	NM_022473	uc001zpw.3	0.638743	0.617089	0.614286	0.538217	-0.097724	1	ZFP106;ZNF106	17.1193	16.7683	26.1406	19.6002	7.50912	8.34756	11.138	9.18898	6.41966	5.93996
MARVELD1	NM_031484	uc001koj.4	0.550459	0.192982	0.444444	0.282609	-0.519312	1	MARVELD1	15.9137	15.1923	10.0916	11.5403	26.961	15.5423	9.92857	7.03838	50.0141	43.563
VEGFB	NM_003377	uc001nyw.3	0.595506	0.567308	0.576	0.545455	-0.0587434	1	VEGFB	19.1857	27.9002	23.7571	34.9688	52.0185	35.7048	8.90271	12.2278	103.69	123.439
WSB2	NM_018639	uc001twr.2	0.541667	0.363636	0.427184	0.211538	-0.393676	1	WSB2	23.173	19.4848	13.2679	13.1418	34.8715	29.3203	4.27074	4.28901	39.6555	34.3921
UBE2C	NM_007019	uc002xpm.3	0.72028	0.691011	0.726776	0.660714	-0.0953302	1	UBE2C	31.0053	51.5844	39.7762	56.9731	23.4963	35.5796	79.6694	91.1649	40.9455	41.5581
DYM	NM_017653	uc002ldi.1	0.461538	0.376812	0.52459	0.190476	-0.418841	1	DYM;MIR4744	14.2797	13.3981	11.0129	11.338	15.4357	17.7976	25.9423	16.026	15.9452	14.2545
ABCC1	NM_004996	uc010bvi.3	0.469388	0.43686	0.544811	0.449735	-0.127604	1	ABCC1	26.622	32.0863	20.7592	20.0797	14.4899	14.3812	15.9151	15.1877	14.7431	14.4653
SEL1L3	NM_015187	uc003gru.4	0.655172	0.544776	0.67433	0.553571	-0.231154	1	SEL1L3	28.0806	33.3407	14.4232	19.2348	7.5417	9.41441	13.2469	3.91282	22.3769	9.11045
NUDT6	NM_007083	uc003iew.3	0.506494	0.34375	0.492537	0.409091	-0.24619	1	NUDT6	21.9317	24.0252	8.98937	9.20158	2.4254	3.2853	1.26971	0.787584	2.55297	2.65735
STIP1	NM_006819	uc001nyk.1	0.696429	0.636771	0.665138	0.592191	-0.132604	1	STIP1	56.4204	56.3529	49.2889	73.5776	45.2573	71.4075	95.3686	126.804	127.802	160.756
FUBP3	NM_003934	uc004bzr.1	0.634361	0.619195	0.699571	0.595745	-0.118992	1	FUBP3	30.8901	36.2385	37.4899	34.4513	15.4426	22.1262	27.9954	34.505	42.0891	49.1861
FSTL1	NM_007085	uc003eds.3	0.570833	0.480488	0.562667	0.419811	-0.233201	1	FSTL1;MIR198	50.9843	41.259	37.7978	27.2039	19.9843	19.7066	47.8629	40.9757	43.0235	34.4293
AJUBA	NM_032876	uc001whz.3	0.470588	0.428571	0.516432	0.336364	-0.222085	1	AJUBA	21.215	20.3328	13.9648	13.902	17.7024	13.2372	15.0343	11.1082	35.7228	28.2932
RAB1B	NM_030981	uc001ohf.3	0.46789	0.345455	0.349057	0.333333	-0.138159	1	RAB1B	15.9507	15.4611	15.1658	16.0511	43.8711	32.1146	41.6119	32.7764	160.034	196.122
TNNC1	NM_003280	uc003deb.3	0.694611	0.662252	0.66129	0.633466	-0.0601833	1	TNNC1	83.1656	63.3866	251.009	207.175	12.1068	35.2464	23.0882	85.9281	49.88	130.885
NUMB	NM_001005743	uc001xny.1	0.528986	0.47619	0.453704	0.359375	-0.147124	1	NUMB	17.5473	18.4847	14.4331	13.7196	8.09335	8.89996	12.6782	11.1368	15.5033	15.0248
QPRT	NM_014298	uc002dto.3	0.535484	0.385714	0.48855	0.26	-0.378319	1	QPRT	34.1752	34.8443	17.671	18.1055	86.3703	70.3682	54.9348	33.9036	69.4217	47.3308
MAPKAP1	NM_001006617	uc004bpv.3	0.630631	0.453608	0.484848	0.327273	-0.334598	1	MAPKAP1	13.8783	11.625	12.3273	12.2084	18.0189	13.8558	8.97944	8.87318	42.2658	38.7697
PRKAR1A	NM_212471	uc002jhg.4	0.522546	0.434783	0.488215	0.431677	-0.144302	1	PRKAR1A	52.891	47.8482	73.7202	68.1246	25.1792	40.743	61.0677	80.8576	35.8841	44.4462
STK3	NM_006281	uc003yip.4	0.860465	0.804598	0.886525	0.853503	-0.0888891	1	STK3	34.5936	26.6485	45.1125	37.4149	4.04661	6.4737	14.2157	14.3604	3.18845	5.39983
ELK1	NM_005229	uc010nhv.4	0.446043	0.421053	0.392523	0.310345	-0.107169	1	ELK1	19.7166	17.4684	11.7808	9.69095	37.7594	18.3876	7.2304	4.63748	94.8495	72.8874
PLRG1	NM_002669	uc003iny.3	0.628235	0.592233	0.588732	0.583658	-0.0410771	1	PLRG1	56.404	45.3072	45.5672	41.2603	8.78265	15.9728	27.217	36.4681	9.40988	8.74368
OXCT1	NM_000436	uc003jmn.3	0.717314	0.683694	0.701944	0.605479	-0.130085	1	OXCT1	68.6914	64.144	61.5449	54.9001	24.1903	34.9411	67.1816	68.8363	36.6692	31.669
RABGGTA	NM_182836	uc001wog.4	0.707483	0.694915	0.695364	0.5	-0.207932	1	RABGGTA	27.0826	27.1966	26.2615	27.0235	10.3727	16.536	30.6227	24.8547	43.4514	39.2014
SEC31A	NM_014933	uc003hnh.3	0.698142	0.63189	0.654661	0.516234	-0.20468	1	SEC31A	62.143	47.9473	44.7928	38.704	19.2901	24.9922	60.6045	62.1871	27.3709	25.9824
RPSA	NM_002295	uc003cjp.3	0.622047	0.564516	0.628319	0.586538	-0.0993112	1	RPSA;SNORA6;SNORA62	85.7075	66.0733	68.7358	73.3223	222.488	406.612	96.9704	101.641	64.0044	67.8244
TMEM141	NM_032928	uc004cje.4	0.915493	0.899329	0.869919	0.761194	-0.124889	1	TMEM141	105.553	55.3404	50.4659	38.2651	47.7015	30.5299	31.605	25.7241	121.415	100.578
DDX41	NM_016222	uc003mho.3	0.582888	0.534091	0.596491	0.508287	-0.137001	1	DDX41	34.8027	37.1184	32.9953	46.94	35.6151	31.2236	46.7799	34.1775	118.664	107.895
CLEC2B	NM_005127	uc001qwn.3	0.636364	0.576923	0.591195	0.483333	-0.167302	1	CLEC2B	40.5731	34.8817	18.6537	16.123	6.79257	4.48839	13.3057	13.6247	4.22853	3.08603
KRT17	NM_000422	uc002hxh.2	0.684116	0.670807	0.679039	0.640898	-0.0514496	1	KRT17	191.08	137.474	147.97	137.106	61.9471	65.7759	393.057	371.82	652.592	591.983
C1orf63	NM_020317	uc001bjw.3	0.494118	0.426471	0.515464	0.392857	-0.190254	1	C1orf63	27.8631	33.6317	21.6363	23.6446	1.23252	1.41907	2.74222	5.83188	8.79848	4.02192
STX4	NM_001272096	uc002eak.4	0.571429	0.517241	0.596491	0.52459	-0.126088	1	STX4	13.3917	17.3849	13.6038	20.785	9.74548	8.07878	9.75716	14.2949	49.5969	48.3449
EDEM1	NM_014674	uc003bqi.3	0.682731	0.663793	0.731518	0.621118	-0.129337	1	EDEM1	22.6265	27.268	19.7974	20.3985	11.9828	7.23051	3.591	2.77709	5.16337	4.47059
QDPR	NM_000320	uc003gpd.3	0.660944	0.617978	0.684492	0.601064	-0.126395	1	QDPR	49.8955	40.8659	49.5702	48.9916	14.9287	14.5891	9.11376	12.4908	16.4422	17.0415
ACN9	NM_020186	uc003uoo.4	0.521739	0.45283	0.4	0.16129	-0.307619	1	ACN9	12.2625	9.67458	11.603	10.6777	3.95012	9.50026	10.2533	14.1911	5.27563	5.74494
NR1D2	NM_005126	uc003ccs.2	0.710526	0.709091	0.7875	0.516667	-0.272269	1	NR1D2	12.2874	16.2608	11.5683	10.3976	5.97303	5.78447	5.03007	1.98101	1.77616	1.01927
DESI1	NM_015704	uc003bam.2	0.692308	0.544218	0.671756	0.483146	-0.3367	1	PPPDE2;DESI1	14.7253	16.4312	12.4742	14.395	13.0085	13.5893	10.0593	6.00507	19.8085	15.5214
APLP2	NM_001243299	uc021qsg.1	0.697954	0.652334	0.688259	0.653605	-0.0802742	1	APLP2	83.9409	74.1754	76.8744	77.33	20.5803	35.4128	57.8651	54.7537	61.2569	49.4454
CLIP1	NM_001247997	uc001ucg.2	0.571975	0.505675	0.557692	0.467078	-0.156914	1	CLIP1	43.6704	37.4076	42.4734	35.1755	13.436	13.3731	14.3076	14.639	17.5567	14.8469
PRKCSH	NM_002743	uc002mrt.3	0.715686	0.637717	0.695833	0.611465	-0.162338	1	PRKCSH	96.1555	112.856	108.377	145.683	78.2023	90.9195	178.246	175.03	357.37	365.193
ATP2C1	NM_001199180	uc011bli.2	0.495726	0.45977	0.5	0.386667	-0.14929	1	ATP2C1	11.7073	10.6253	11.7079	10.9037	7.38558	8.72884	6.97869	8.31551	4.33761	4.46316
C9orf156	NM_016481	uc004axv.1	0.77551	0.59322	0.62963	0.37037	-0.441549	1	C9orf156	13.421	10.1608	13.431	12.5962	7.67891	9.34639	10.3729	19.4647	9.41208	9.61279
PEX11B	NM_003846	uc001eny.2	0.66092	0.597484	0.622807	0.536364	-0.149879	1	PEX11B	24.1501	19.1659	23.5011	24.0127	7.76136	7.95601	17.1289	15.6966	8.85464	8.49575
SRSF4	NM_005626	uc001bro.3	0.587234	0.528239	0.512658	0.479592	-0.0920612	1	SRSF4	34.7137	50.2627	37.8931	47.2451	16.7718	23.3367	29.7728	31.5183	92.1232	88.7206
UBE2G1	NM_003342	uc002fxs.3	0.550388	0.450331	0.557823	0.375	-0.28288	1	UBE2G1	15.2909	17.3806	13.963	13.746	10.7274	15.3154	10.5016	10.3209	8.6527	10.6747
PSMB5	NM_002797	uc001wii.3	0.604743	0.576271	0.54067	0.496503	-0.0726383	1	PSMB5	66.5889	58.8658	44.8698	46.2013	84.8594	121.248	182.355	180.197	129.345	102.265
TM7SF3	NM_016551	uc010sjl.2	0.795158	0.733509	0.743341	0.716895	-0.0880955	1	TM7SF3	85.4802	67.4336	48.7077	37.8166	17.3233	18.1901	30.2943	15.2461	32.964	19.0089
CHMP4B	NM_176812	uc002xaa.3	0.512295	0.479452	0.541176	0.419753	-0.154266	1	CHMP4B	32.6193	34.8622	26.6229	29.7514	24.6672	21.2059	28.6605	15.5623	82.7194	76.735
NUP205	NM_015135	uc003vsw.3	0.607143	0.511111	0.614634	0.519608	-0.191058	1	NUP205	17.3847	17.9648	18.7025	19.5896	14.2664	17.7199	32.2221	35.3431	10.7065	8.4749
CDC26	NM_139286	uc004bgw.2	0.651613	0.607143	0.672222	0.590278	-0.126414	1	CDC26	11.2966	15.6806	12.9638	15.5708	4.84272	6.21292	6.92646	5.72854	23.1127	22.7908
SMC4	NM_001002800	uc003fdh.3	0.520134	0.496917	0.532895	0.449597	-0.106515	1	MIR15B;MIR16-2;SMC4	40.5629	42.2061	49.5046	42.9988	34.4411	95.3937	38.0731	51.8056	11.1512	12.1084
MSI2	NM_138962	uc002iuz.1	0.371134	0.289474	0.263158	0.217391	-0.127427	1	MSI2	13.2591	9.97093	12.9588	8.71978	22.1352	23.9224	30.8623	28.3952	22.3929	19.359
DDB2	NM_000107	uc001neb.2	0.754153	0.606452	0.644809	0.56383	-0.22868	1	DDB2	68.7403	38.9348	32.9756	24.537	16.936	12.3746	30.4344	17.3371	27.3685	23.7158
PPP4R2	NM_174907	uc003dph.1	0.747126	0.649254	0.677966	0.527273	-0.248566	1	EBLN2;PPP4R2	5.28423	3.74458	6.62055	4.67709	4.04593	8.25187	8.35876	13.4464	2.9236	2.34171
AURKAIP1	NM_001127230	uc009vkb.1	0.70852	0.634286	0.664894	0.611111	-0.128017	1	AURKAIP1	86.0819	78.9254	65.0394	74.2502	72.1522	78.6626	94.567	70.1423	255.88	248.393
HN1	NM_001002032	uc002jnb.1	0.647799	0.619048	0.664234	0.620879	-0.0721056	1	HN1	81.976	138.222	89.4588	128.471	38.1499	56.3863	138.57	137.274	109.456	107.756
TXNDC17	NM_032731	uc002gdf.4	0.664516	0.658915	0.651515	0.559055	-0.0980614	1	TXNDC17	40.1508	36.4104	30.6926	33.4707	17.5488	34.0646	42.1095	36.7139	26.7054	28.9381
PSMB10	NM_002801	uc002eux.2	0.626667	0.24	0.526316	0.304348	-0.608635	1	PSMB10	25.4033	18.1407	11.7276	13.3596	9.57265	14.4658	25.957	21.9396	28.0664	24.1518
PTPN11	NM_002834	uc001ttx.3	0.537705	0.444206	0.448889	0.378049	-0.164339	1	PTPN11	15.9486	13.7223	22.0347	17.1407	18.7144	17.0058	6.41358	7.14466	15.2008	16.0904
AKT1S1	NM_001278160	uc031rmg.1	0.590164	0.508475	0.671053	0.535714	-0.217028	1	AKT1S1	12.1731	14.5968	12.8909	14.5604	29.8162	21.4095	17.476	14.6643	123.78	142.023
RAD23A	NM_005053	uc002mvw.2	0.603659	0.558065	0.577508	0.516129	-0.106973	1	RAD23A	61.8514	67.7175	57.4124	74.9891	127.392	109.918	84.0215	69.8872	332.8	350.569
TXNDC12	NM_015913	uc001cti.4	0.457944	0.395604	0.4	0.368421	-0.0939185	1	KTI12;TXNDC12	17.064	14.4069	16.8513	16.108	10.1612	14.273	17.8034	14.0232	17.0289	16.5043
TRIP4	NM_016213	uc002anm.3	0.481132	0.357143	0.522727	0.285714	-0.361002	1	TRIP4	18.5679	18.5904	16.3957	15.3914	6.03352	8.74273	9.33125	12.1854	6.90336	6.47467
TMEM230	NM_001009923	uc002wlk.3	0.535294	0.478873	0.547009	0.505263	-0.0981663	1	C20orf30;TMEM230	20.5394	15.5598	15.884	15.69	13.0771	12.2767	13.988	14.6758	22.0352	18.6624
CTNND1	NM_001085458	uc001nmc.4	0.563851	0.519704	0.56682	0.385246	-0.225721	1	C11orf31;CTNND1;TMX2;TMX2-CTNND1	27.3342	26.8426	20.9331	20.2004	12.8003	15.6204	19.1471	19.2765	26.1922	24.9748
ASPH	NM_004318	uc003xuj.3	0.63104	0.624332	0.611531	0.546809	-0.0714307	1	ASPH	138.311	123.38	61.6014	61.8813	26.085	25.7082	44.9043	19.5848	41.5443	21.2701
FBXO38	NM_030793	uc003lpg.2	0.355769	0.252525	0.36	0.296296	-0.166948	1	FBXO38	16.5188	13.775	14.3776	10.9822	4.71239	5.90978	10.4039	8.91899	5.08665	4.0829
GDAP1	NM_018972	uc003yah.3	0.559633	0.415584	0.516667	0.371429	-0.289287	1	GDAP1	20.5847	12.7035	13.7573	9.02682	5.18462	6.30792	10.33	9.33679	6.80561	5.36233
MKRN2	NM_014160	uc003bxd.4	0.45098	0.393258	0.432099	0.386364	-0.103457	1	MKRN2	24.4634	18.3789	16.7769	12.8862	10.6662	11.1278	14.8925	10.0423	12.1916	7.9133
ATP2A2	NM_170665	uc001tqk.4	0.459507	0.44688	0.483539	0.391209	-0.104957	1	ATP2A2	36.4076	30.6628	36.7273	36.4791	23.2022	33.3571	48.5619	47.2709	35.9952	41.4031
ISOC1	NM_016048	uc003kva.3	0.507246	0.472527	0.594203	0.380952	-0.247969	1	ISOC1;MIR4633	18.9897	18.1731	20.6636	21.1087	5.515	9.885	10.9437	10.2265	9.05954	8.55826
NUP133	NM_018230	uc001htn.3	0.571429	0.481481	0.560345	0.46875	-0.181542	1	NUP133	25.7108	20.8862	24.2351	21.9522	7.93847	10.3698	49.3739	33.2938	9.64415	9.19229
FLOT2	NM_004475	uc002hdc.3	0.37234	0.283951	0.48227	0.412844	-0.157815	1	FLOT2	15.5816	22.6117	15.5173	21.859	41.162	39.0196	35.106	33.2724	115.661	114.183
ATF6	NM_007348	uc001gbs.3	0.666667	0.643123	0.644068	0.590909	-0.0767027	1	ATF6	16.9532	15.0097	18.6613	17.2293	8.2952	11.1854	16.3707	18.2098	7.63304	6.69405
RNF130	NM_018434	uc003mll.1	0.617647	0.520548	0.64	0.212121	-0.524978	1	MIR340;RNF130	33.1717	21.3723	16.4524	12.2555	13.7918	11.9898	8.79183	5.86592	20.8097	17.4713
SCAF8	NM_014892	uc003qpz.3	0.641026	0.525641	0.597561	0.402985	-0.309961	1	SCAF8	13.8902	11.4207	14.2048	10.3643	4.75106	5.23474	6.82403	7.25635	4.73965	5.15313
CDK16	NM_001170460	uc011mll.2	0.558282	0.5	0.514184	0.46595	-0.106517	1	CDK16	29.3407	27.68	31.384	33.7918	80.9962	52.4041	15.1294	13.764	158.438	167.146
CHD4	NM_001273	uc001qpo.3	0.691233	0.656852	0.685637	0.669463	-0.0505547	1	CHD4;SCARNA11	52.7815	56.44	58.6533	54.2379	33.5689	35.0982	62.9792	56.0222	53.0824	44.8226
GPX1	NM_000581	uc021wxw.1	0.570968	0.479638	0.547893	0.486772	-0.15245	1	GPX1	92.6329	56.4263	43.2118	43.9094	71.4829	44.988	67.918	57.1747	418.566	384.798
COPA	NM_001098398	uc001fvv.4	0.585009	0.512881	0.50437	0.43824	-0.138258	1	COPA	66.8787	48.9783	49.6554	43.689	27.7205	38.5415	158.279	129.817	72.3447	55.4522
DERL2	NM_016041	uc002gcc.1	0.605263	0.580838	0.58125	0.512	-0.0936748	1	DERL2	78.6241	59.2643	55.3021	52.4113	9.9064	24.0447	55.3994	63.343	17.1252	15.9324
ATL3	NM_015459	uc001nxk.1	0.492063	0.377953	0.382716	0.338235	-0.158591	1	ATL3	23.9126	18.1827	22.4035	19.6458	29.347	47.1816	108.625	116.769	17.8916	11.9436
SPTSSA	NM_138288	uc001wsc.3	0.65	0.624031	0.65	0.514085	-0.161884	1	SPTSSA	60.6134	48.6852	34.0646	27.8537	37.8848	62.844	36.4637	28.3779	20.4729	18.9675
BRD9	NM_023924	uc003jbq.3	0.571429	0.382609	0.463918	0.342105	-0.310632	1	BRD9	13.4525	14.3245	13.9044	15.7186	12.0417	10.5227	14.0827	14.1226	38.3477	37.2791
CSNK1A1	NM_001025105	uc003lqw.2	0.663609	0.626781	0.672	0.603524	-0.105304	1	CSNK1A1	46.0271	38.3486	46.1942	41.949	33.1516	45.0295	45.9745	50.3444	31.9258	36.1446
TSNAX	NM_005999	uc001huw.3	0.531915	0.440678	0.563636	0.404255	-0.250618	1	DISC1;TSNAX;TSNAX-DISC1	2.00738	1.76016	1.93265	1.66736	0.77209	2.05298	3.45183	5.06634	1.02448	0.820414
ADI1	NM_018269	uc002qxp.4	0.602871	0.477064	0.566176	0.423077	-0.268906	1	ADI1	45.7579	31.7347	19.8647	17.4384	35.1935	36.7164	91.0854	73.4915	94.5895	54.4915
MYBL2	NM_002466	uc002xlb.1	0.496503	0.377778	0.4	0.313131	-0.205594	1	MYBL2	19.7732	18.8778	19.176	21.3338	80.6427	47.8164	21.8415	16.0083	146.018	145.133
PYCR1	NM_006907	uc002kcr.1	0.4	0.333333	0.337079	0.325758	-0.0779877	1	PYCR1	25.128	24.1381	28.4781	36.2116	57.2385	65.5658	63.837	64.254	150.826	164.497
SLC33A1	NM_004733	uc003fao.2	0.44697	0.326733	0.479592	0.425532	-0.174297	1	SLC33A1	17.7903	12.8064	14.4637	10.4315	5.52909	6.32958	10.2806	14.0153	6.50853	7.15902
MCM3	NM_001270472	uc011dwu.2	0.657046	0.610837	0.633394	0.614894	-0.0647086	1	MCM3	86.6364	78.1922	85.5884	87.8513	75.5495	113.737	169.811	154.021	137.21	125.906
OXSR1	NM_005109	uc003chy.3	0.532374	0.50838	0.591667	0.444444	-0.171216	1	OXSR1	15.9644	15.2263	15.8171	14.3602	59.4828	27.7621	12.879	11.6485	10.4114	10.8534
RHEB	NM_005614	uc003wkh.1	0.540845	0.534653	0.528846	0.475983	-0.0590552	1	RHEB	22.3774	20.2466	17.7245	15.955	11.7475	16.8319	17.4246	11.6661	36.5854	42.5777
AP2M1	NM_001025205	uc003fmw.3	0.615854	0.563258	0.638498	0.608303	-0.0827898	1	AP2M1	240.742	176.827	202.188	188.327	198.559	193.749	234	218.731	425.888	448.256
OSGEP	NM_017807	uc001vxf.3	0.63	0.423077	0.604396	0.5	-0.311319	1	OSGEP	21.5301	20.749	14.456	17.0806	7.22257	15.0963	25.9582	16.2111	28.9184	16.887
TRPM7	NM_017672	uc001zyt.4	0.573427	0.536765	0.592	0.497976	-0.130686	1	TRPM7	14.6561	15.3166	21.5496	18.4753	6.50885	7.71384	4.05481	4.65388	2.94775	2.96875
PIGC	NM_153747	uc001gio.3	0.440678	0.356322	0.403226	0.362319	-0.125263	1	PIGC	16.7117	15.8055	20.5488	20.8976	8.62696	14.6912	18.0781	23.7325	14.2729	12.4904
ILKAP	NM_030768	uc002vxv.3	0.534483	0.45283	0.513158	0.5	-0.0948105	1	ILKAP	16.7482	18.9369	14.1819	20.9099	13.7644	17.8648	30.6243	17.269	25.4537	19.0857
TAX1BP3	NM_014604	uc002fwc.3	0.607595	0.522388	0.622517	0.485981	-0.221742	1	P2RX5;P2RX5-TAX1BP3;TAX1BP3	25.2329	34.3835	22.9369	32.8739	15.6945	16.4753	23.2485	19.2924	54.6301	48.7422
TACC1	NM_006283	uc010lwp.3	0.534884	0.464	0.601064	0.418919	-0.253029	1	TACC1	12.991	13.1556	8.90191	7.18309	8.09721	6.22077	8.96729	8.16092	10.0838	6.48616
LGMN	NM_005606	uc001yaw.3	0.597222	0.5	0.569444	0.460177	-0.20649	1	LGMN	36.5296	25.6285	21.1533	19.4617	10.3773	15.2934	31.4	25.8603	22.5765	19.8915
DROSHA	NM_013235	uc003jhg.2	0.751295	0.712941	0.715436	0.661515	-0.0922757	1	DROSHA	74.9429	78.6211	75.1768	77.1082	18.7232	19.288	22.1075	25.2566	38.0674	36.0163
PEF1	NM_012392	uc001bth.2	0.630952	0.25	0.55	0.37037	-0.560582	1	PEF1	14.361	14.7146	9.30236	11.0953	17.1035	16.6915	28.087	26.3338	31.3074	28.4135
DBNL	NM_001122956	uc003tjq.4	0.629139	0.580786	0.635	0.564103	-0.11925	1	DBNL	52.4985	41.2515	42.7896	39.1856	41.3827	37.1172	48.9037	44.9399	128.106	124.064
RAB10	NM_016131	uc002rgv.3	0.624031	0.516981	0.578529	0.479532	-0.206047	1	RAB10	46.8596	46.3372	23.7122	23.2873	22.8985	31.8569	44.5782	37.9971	24.6622	21.3391
MRPL53	NM_053050	uc002sln.3	0.872222	0.851351	0.87027	0.833333	-0.0578078	1	MRPL53	166.378	127.333	90.4009	94.7192	45.9451	47.6093	90.467	46.7404	113.426	91.3205
VCL	NM_014000	uc001jwd.3	0.601318	0.564228	0.563084	0.539106	-0.0610683	1	VCL	47.1089	39.1642	48.6083	38.0618	13.8786	16.9771	32.4039	29.7197	21.7414	22.9106
AKR1B1	NM_001628	uc003vrp.1	0.64557	0.515464	0.608	0.5	-0.238106	1	AKR1B1	323.277	287.08	34.9544	46.8204	65.2253	56.5091	275.869	75.3737	295.958	80.9312
CSNK1E	NM_001894	uc003avk.3	0.528302	0.488806	0.51462	0.511848	-0.0422675	1	CSNK1E	32.3828	30.101	42.4211	40.2077	31.9573	28.9081	24.6655	24.8736	113.979	135.51
PALLD	NM_001166108	uc011cjx.2	0.687316	0.643312	0.737662	0.618182	-0.163484	1	PALLD	24.2773	32.0416	20.6557	18.8978	7.97279	9.40778	31.4979	30.6895	22.0838	21.8767
GLRX	NM_001243658	uc021ybo.1	0.734694	0.617284	0.75	0.545455	-0.321955	1	GLRX	77.3729	53.7439	24.1221	19.4061	3.44865	5.26631	11.5093	5.58244	8.1445	4.63185
PGLS	NM_012088	uc002ngw.3	0.515152	0.384615	0.47	0.309859	-0.290677	1	PGLS	36.6115	39.1915	29.541	37.3802	101.866	84.0422	135.012	78.4964	213.037	185.325
CUL2	NM_001198779	uc021ppa.1	0.450617	0.403409	0.462963	0.408602	-0.101569	1	CUL2	15.5415	12.3564	14.9427	12.0764	6.22414	10.8158	18.2023	18.8241	3.19856	3.34547
CHMP2B	NM_014043	uc003dqp.4	0.672794	0.66899	0.666667	0.539474	-0.130998	1	CHMP2B	46.961	39.2809	43.0753	32.4141	10.5352	14.3975	31.3378	36.3032	8.01582	8.31323
PNRC1	NM_006813	uc003pmv.3	0.713178	0.649485	0.706897	0.622642	-0.147949	1	PNRC1	37.474	35.8047	20.7299	16.5576	64.4771	64.3273	38.6102	49.401	38.2495	33.1949
EIF2S3	NM_001415	uc004dbc.3	0.63103	0.598077	0.612058	0.5986	-0.046411	1	EIF2S3	61.4893	72.3421	84.372	100.781	55.8455	70.438	82.0281	85.0672	43.8676	52.4374
SQSTM1	NM_003900	uc003mkw.4	0.637371	0.590432	0.621076	0.612593	-0.0554224	1	SQSTM1	689.13	734.287	215.192	326.224	167.524	147.218	394.726	216.655	593.192	341.341
ABCB7	NM_004299	uc004ebz.4	0.659649	0.636364	0.627193	0.578313	-0.0721652	1	ABCB7	107.081	84.2029	85.6737	65.317	13.2378	20.5542	44.5998	39.3719	9.35999	8.1957
TUBB6	NM_032525	uc002kqw.3	0.733184	0.665796	0.690632	0.626667	-0.131353	1	TUBB6	92.1987	80.7114	71.9352	69.4898	89.2043	102.172	118.418	107.875	244.14	256.261
TOP2A	NM_001067	uc002huq.3	0.556992	0.532403	0.585938	0.509573	-0.100954	1	TOP2A	56.2359	54.007	66.1478	57.8485	25.7889	40.1839	103.698	107.421	29.8311	26.3007
ANXA3	NM_005139	uc003hld.3	0.461538	0.445	0.532468	0.461538	-0.0874675	1	ANXA3	27.2088	17.256	31.7682	25.2269	4.64988	12.5918	101.179	99.0078	31.6839	32.3653
FUCA2	NM_032020	uc003qjm.3	0.601467	0.570201	0.576087	0.507407	-0.099946	1	FUCA2	67.4543	56.0433	45.7408	48.7702	23.7398	36.8792	42.1758	39.6784	48.3042	41.5071
FBXO7	NM_012179	uc003amq.3	0.671937	0.614943	0.709821	0.596899	-0.169916	1	FBXO7	69.4415	57.6042	41.991	36.6876	32.369	38.7949	42.5162	33.2153	38.9119	36.5764
TXNDC11	NM_015914	uc002dbg.1	0.504673	0.285714	0.457143	0.25	-0.426101	1	TXNDC11	20.9598	14.7931	12.4155	10.8175	14.4199	11.5989	10.2181	7.00994	38.0568	25.8557
URI1	NM_003796	uc002nsr.3	0.477612	0.419118	0.42	0.341176	-0.137318	1	C19orf2;URI1	18.5799	14.4149	17.1318	14.7086	12.641	13.6228	4.78122	5.78194	10.1137	10.1224
DNAJC25	NM_001015882	uc004bfl.3	0.5875	0.467213	0.480392	0.434783	-0.165896	1	DNAJC25;DNAJC25-GNG10;GNG10	18.1736	21.634	21.7067	27.1254	2.4805	3.42713	2.13632	1.51444	2.18037	1.92749
C11orf24	NM_022338	uc001onr.4	0.533333	0.483871	0.611765	0.506849	-0.154378	1	C11orf24	15.7102	17.4761	18.5863	21.0301	14.3169	16.6157	12.4228	13.2098	38.4165	49.1645
CDCA7L	NM_018719	uc010kuk.3	0.584337	0.529412	0.537634	0.4	-0.19256	1	CDCA7L	21.4168	16.3033	24.1643	20.0938	23.7745	25.2673	14.5802	13.9415	21.2447	22.5633
COPG1	NM_016128	uc003els.3	0.664372	0.626126	0.600783	0.590793	-0.0482356	1	COPG;COPG1	93.0454	99.9114	80.4959	95.7637	45.7186	57.2148	151.271	144.294	77.889	55.586
GEMIN4	NM_015721	uc002frs.1	0.578231	0.555556	0.656716	0.612676	-0.0667161	1	GEMIN4	27.448	21.5126	29.9365	28.1764	14.8017	15.8935	24.4305	29.1185	22.5765	24.3419
KIAA0391	NM_014672	uc001wsy.2	0.45122	0.329114	0.552632	0.413793	-0.260944	1	KIAA0391	13.8808	15.1048	12.8656	14.4394	6.25872	11.0973	14.2731	18.5089	6.54435	4.13055
C11orf31	NM_170746	uc021qjj.1	0.518519	0.488722	0.552795	0.458333	-0.124258	1	C11orf31;CTNND1;TMX2;TMX2-CTNND1	27.3342	26.8426	20.9331	20.2004	12.8003	15.6204	19.1471	19.2765	26.1922	24.9748
FXR2	NM_004860	uc002gia.2	0.615721	0.550186	0.533333	0.445498	-0.15337	1	FXR2	31.1378	37.2468	35.3709	38.9048	21.517	23.0156	36.7319	28.8544	79.0436	86.2173
ALKBH3	NM_139178	uc001mxs.2	0.602151	0.396552	0.61039	0.375	-0.440988	1	ALKBH3;LOC729799	7.38609	6.62492	5.53582	5.35756	2.64429	2.95084	3.22447	2.28583	6.06539	4.79355
TMEM222	NM_032125	uc001bnr.4	0.561404	0.297297	0.435897	0.125	-0.575004	1	LOC644961;TMEM222	8.15453	7.50156	6.60376	7.74616	9.81545	12.1775	32.3117	31.2783	42.8774	38.6983
COQ9	NM_020312	uc002elq.3	0.700599	0.684932	0.72807	0.662921	-0.0808161	1	COQ9	44.5875	40.9428	33.4914	33.1938	39.5552	24.1251	24.38	17.283	68.1466	50.564
UFC1	NM_016406	uc001fyd.4	0.619048	0.578947	0.600877	0.575758	-0.0652199	1	UFC1	83.084	73.1122	55.8735	57.6262	43.4513	51.1397	70.7153	64.0905	115.057	95.4995
CHCHD7	NM_001011668	uc003xsv.3	0.767857	0.756098	0.785047	0.6625	-0.134306	1	CHCHD7	31.1928	35.7901	32.1122	33.3824	3.82699	4.08578	8.70812	6.1732	3.86019	4.45822
SCAF11	NM_004719	uc001rox.3	0.527228	0.46875	0.560554	0.423963	-0.195068	1	SCAF11	21.2957	17.2612	22.5709	16.7953	8.43869	13.7392	18.7751	26.5257	6.43212	5.90916
SNAPIN	NM_012437	uc001fcq.4	0.632911	0.605263	0.646154	0.591837	-0.0819653	1	SNAPIN	27.0353	25.2336	20.972	23.7182	34.6009	55.4384	38.8149	35.7708	84.7339	76.9176
TAF6	NM_001190415	uc011kji.2	0.738095	0.506849	0.761905	0.622222	-0.370928	1	TAF6	17.5057	20.0392	16.4192	22.7194	29.4431	23.107	19.7191	18.9544	82.3328	87.0119
ZFPL1	NM_006782	uc001ocq.1	0.733945	0.545455	0.594203	0.580645	-0.202048	1	ZFPL1	23.8603	20.9206	17.993	23.0524	15.6333	15.2996	15.9419	29.2804	40.0697	41.9146
AGTRAP	NM_020350	uc001asv.3	0.416667	0.233333	0.428571	0.190476	-0.421429	1	AGTRAP	17.8939	16.8812	10.3115	14.2166	12.4608	15.2672	22.7545	22.2492	63.6817	54.5662
ARPC2	NM_152862	uc002vhd.4	0.674699	0.614243	0.670984	0.557252	-0.174188	1	ARPC2	112.874	100.602	77.4322	80.1919	93.4227	93.0992	156.554	146.722	133.576	107.023
TCTEX1D2	NM_152773	uc003fwi.3	0.416667	0.371795	0.374302	0.34188	-0.0772931	1	TCTEX1D2;TM4SF19;TM4SF19-TCTEX1D2	51.303	44.0232	36.1194	33.9828	8.24965	15.9096	14.9131	7.319	8.28681	8.22346
TRPC4AP	NM_015638	uc002xbk.3	0.459119	0.311377	0.40566	0.352273	-0.20113	1	TRPC4AP	21.0838	16.4013	17.4719	16.4931	17.9425	19.4122	41.821	37.7325	33.6447	29.5932
SNX17	NM_014748	uc002rkg.2	0.476821	0.37594	0.392857	0.357143	-0.136596	1	SNX17	27.7179	21.7561	24.2066	26.3621	37.3187	37.4319	47.8678	42.7311	60.0147	61.529
CHML	NM_001821	uc001hzd.3	0.647982	0.63864	0.642674	0.595469	-0.0565459	1	CHML;OPN3	48.3952	47.4289	50.3445	37.6922	11.1574	14.2837	14.2345	10.425	11.0293	10.3245
SLC7A6OS	NM_032178	uc002evw.2	0.773585	0.706897	0.742857	0.69697	-0.112576	1	SLC7A6OS	20.0981	20.3324	28.5393	27.5084	7.20375	9.54667	4.41575	7.65191	15.8322	17.8688
VWA9	NM_001207058	uc010uja.2	0.596491	0.594203	0.660377	0.604167	-0.058499	1	C15orf44;VWA9	13.6929	13.3925	12.7435	13.8427	6.70386	9.26225	18.5276	11.1517	13.8099	12.8928
WFDC1	NM_021197	uc002fhw.3	0.561644	0.454545	0.538462	0.26087	-0.38469	1	WFDC1	23.7659	19.7465	13.8551	12.8821	35.3791	24.7421	88.9181	61.4841	268.557	239.207
ANO6	NM_001204803	uc010slf.2	0.538462	0.503067	0.563291	0.430769	-0.167916	1	ANO6	16.1079	12.8128	11.2199	8.08426	7.57294	6.21967	8.84569	7.067	7.26296	5.60412
GTF3C3	NM_012086	uc002uts.3	0.565217	0.393162	0.568	0.48	-0.260055	1	GTF3C3	16.8385	13.2442	11.6372	9.69186	5.49549	6.72992	13.5468	10.933	3.1486	2.62396
TMEM123	NM_052932	uc001pha.3	0.508876	0.380368	0.509259	0.333333	-0.304434	1	TMEM123	24.4153	17.2479	21.9094	16.3146	24.1423	30.8077	30.7735	31.1365	13.4386	15.1955
UBE2L3	NM_001256355	uc031rxe.1	0.691765	0.658933	0.642254	0.584046	-0.0910399	1	UBE2L3	24.6311	22.6912	23.7127	25.832	15.6203	14.9234	5.82305	7.46965	20.8712	24.968
UBE2Z	NM_023079	uc002ioi.3	0.494624	0.422727	0.458333	0.41875	-0.11148	1	UBE2Z	22.3361	23.4816	26.3203	26.7851	25.8004	24.3408	36.6265	25.0535	75.0382	87.8372
PSME3	NM_176863	uc002ibq.4	0.669725	0.571429	0.614213	0.610224	-0.102286	1	PSME3	56.2842	66.2093	39.7547	54.3245	23.2147	27.962	49.9472	33.9994	57.8452	46.6175
NOP10	NM_018648	uc001zie.1	0.729839	0.645	0.732143	0.730392	-0.0865894	1	NOP10	664.925	527.25	429.524	422.757	87.7508	153.88	266.572	279.467	181.455	200.219
ERI1	NM_153332	uc003wsk.2	0.731544	0.663366	0.692308	0.606557	-0.153928	1	ERI1	24.0485	17.3725	14.5711	11.6701	3.26046	3.5137	7.83448	7.09662	3.14946	2.32394
SDHB	NM_003000	uc001bae.3	0.669683	0.59322	0.657895	0.598837	-0.13552	1	SDHB	80.0241	68.5354	63.9262	65.4049	45.9952	92.9622	80.6978	101.356	56.0299	56.3453
NDUFB8	NM_005004	uc001kri.1	0.660944	0.649533	0.635945	0.589109	-0.0582473	1	NDUFB8	147.332	125.733	114.343	122.161	101.776	152.132	263.529	214.838	180.632	148.138
SRSF6	NM_006275	uc010zwg.2	0.657948	0.622266	0.633772	0.575145	-0.0943087	1	SRSF6	29.0595	31.299	30.4415	29.6115	16.1941	25.0674	17.7648	21.9943	15.9949	17.9033
GMPPA	NM_013335	uc002vlr.3	0.702128	0.470588	0.663934	0.40625	-0.489224	1	GMPPA	24.4027	26.5632	9.43637	14.6498	20.2664	18.0004	42.4065	29.6815	66.3205	41.7001
PBXIP1	NM_020524	uc001ffr.3	0.491429	0.462428	0.529412	0.365217	-0.193195	1	PBXIP1	23.5814	25.5732	21.1141	23.1642	23.7287	24.9785	34.5673	28.0691	57.1932	42.9515
HSPBAP1	NM_024610	uc003efu.2	0.732394	0.705882	0.724138	0.630435	-0.120215	1	HSPBAP1	18.0622	22.1733	27.899	29.8561	2.4642	2.97903	2.56995	4.37242	2.55069	1.84652
FKBP2	NM_004470	uc001nyy.3	0.5	0.421053	0.520833	0.4	-0.199781	1	FKBP2	20.8666	28.5744	19.5216	32.7005	56.0039	44.4693	65.5236	65.4865	209.125	215.392
UCKL1	NM_017859	uc010gkn.3	0.446154	0.439252	0.507246	0.450549	-0.0635984	1	MIR1914;MIR647;UCKL1	5.37738	5.66697	7.94482	8.18872	5.97708	7.08951	5.64551	10.0053	12.9959	18.1728
E2F4	NM_001950	uc002erz.3	0.520548	0.384615	0.371795	0.321429	-0.186299	1	E2F4	18.0959	19.8209	19.6012	23.2727	19.7761	16.4335	9.08686	6.10265	53.1959	51.292
PXN	NM_001243756	uc001txv.3	0.487179	0.356436	0.436047	0.366972	-0.199818	1	PXN	17.7475	19.2055	18.217	18.9495	18.5391	12.6674	17.3239	14.1949	53.5589	63.712
MASTL	NM_001172303	uc001itm.3	0.537879	0.481081	0.574468	0.410714	-0.220552	1	MASTL	16.5727	15.5266	21.365	18.3098	5.64367	6.88011	13.8491	18.4572	6.92682	8.28914
RBM42	NM_024321	uc002oan.3	0.557823	0.423423	0.544828	0.504	-0.175227	1	RBM42	43.3129	46.4374	30.4546	45.161	43.0436	51.4065	83.3904	67.7456	178.857	180.154
WDR13	NM_017883	uc004dkj.2	0.494949	0.431193	0.586466	0.557522	-0.0927009	1	WDR13	16.5993	22.3996	18.3274	25.7608	39.6031	23.5771	20.0581	16.5044	90.3449	89.6605
HARS	NM_002109	uc003lgv.4	0.440367	0.302083	0.373984	0.267606	-0.244662	1	HARS	24.4547	28.133	20.2802	25.5112	22.2181	26.2514	52.1601	51.1144	49.729	35.7647
DMTF1	NM_001142327	uc003uih.3	0.612717	0.552941	0.566667	0.506667	-0.119776	1	DMTF1	18.7565	16.4366	19.1281	14.7744	3.99718	5.0546	3.6176	5.28933	5.1956	5.49957
PLIN3	NM_005817	uc002mbj.2	0.692029	0.674033	0.604167	0.530201	-0.0919612	1	PLIN3	35.4104	28.9836	23.1832	24.9371	37.0388	36.9589	75.9691	91.5832	129.874	120.892
BABAM1	NM_001033549	uc002nfv.3	0.75	0.675105	0.785953	0.745614	-0.115234	1	BABAM1	101.316	90.4998	63.0354	83.6652	84.62	71.9247	46.3753	57.4095	213.556	186.36
SCARNA17	NR_003003	uc002ldy.1	0.487805	0.384615	0.40625	0.339286	-0.170154	1	SCARNA17	27.3817	27.2052	56.3963	45.2287	30.0225	46.4181	7.15679	6.76462	2.85759	0.314506
MANBA	NM_005908	uc003hwg.3	0.813636	0.713115	0.797297	0.6	-0.297819	1	MANBA	25.2113	20.2244	14.056	15.3167	4.0901	6.40447	20.6267	8.81637	6.82205	3.99901
YY1	NM_003403	uc001ygy.2	0.574324	0.422764	0.525	0.323077	-0.353483	1	YY1	17.7353	13.6706	13.141	11.3004	37.037	44.1133	48.047	43.9491	65.775	75.3729
YKT6	NM_006555	uc003tkm.3	0.644495	0.609375	0.671202	0.568513	-0.137809	1	YKT6	90.6025	81.0631	78.1429	71.1502	50.7007	40.8873	24.6909	19.5626	88.9587	75.6697
C16orf13	NM_001040160	uc002chw.1	0.66875	0.601562	0.633333	0.623853	-0.0766676	1	C16orf13	64.9048	54.217	53.1425	57.8219	65.562	59.3983	54.9994	46.6175	154.21	169.174
PISD	NM_014338	uc003alk.2	0.640351	0.474227	0.622449	0.309091	-0.479482	1	PISD	16.2163	15.0977	12.9902	13.7288	5.95365	5.12169	7.87274	3.4549	12.4364	10.0207
PXMP2	NM_018663	uc001ukt.3	0.84322	0.807107	0.772455	0.721805	-0.0867643	1	PXMP2	98.3581	59.8325	72.5345	58.3961	34.2764	28.675	16.7914	17.8552	63.7787	57.6946
RPL26L1	NM_016093	uc003mcc.3	0.62037	0.618421	0.607955	0.534884	-0.0750201	1	RPL26L1	45.4976	37.9562	48.2494	47.3415	7.20561	21.0822	42.4368	40.1113	20.9556	20.3273
TRIP10	NM_004240	uc002mfr.3	0.633423	0.475138	0.627329	0.527132	-0.258482	1	TRIP10	74.7704	68.5088	31.3929	34.1818	21.3995	14.473	25.4705	15.2238	87.9646	55.4385
TECR	NM_138501	uc002mza.3	0.590747	0.46371	0.467681	0.377049	-0.217669	1	MIR639;TECR	31.7024	26.8501	26.3523	33.8669	60.6676	112.312	188.063	207.069	213.221	233.189
ADAM10	NM_001110	uc002afd.1	0.583607	0.488372	0.507538	0.293478	-0.309294	1	ADAM10;HSP90AB4P	15.1537	11.0243	12.6696	9.31854	4.98968	8.55581	15.7601	13.702	3.4529	3.00391
ARHGEF1	NM_199002	uc002osa.3	0.451389	0.338843	0.443662	0.350427	-0.205781	1	ARHGEF1	19.3888	21.4893	17.2139	20.6362	16.6385	13.9929	23.5391	16.473	59.4839	56.2571
TXNRD2	NM_006440	uc021wlj.1	0.492958	0.416667	0.45614	0.341463	-0.190968	1	TXNRD2	15.5632	15.6156	12.2683	14.1267	16.089	11.2203	24.5459	17.0381	56.417	46.6189
C6orf89	NM_152734	uc003omw.3	0.55298	0.3125	0.429379	0.191011	-0.478847	1	C6orf89	17.9214	13.5093	10.1523	9.73922	24.9632	17.984	13.6867	8.01513	24.3556	18.0782
DHRS1	NM_001136050	uc001wok.3	0.462963	0.403846	0.5	0.451613	-0.107504	1	DHRS1	17.6607	19.9991	16.2463	23.5099	10.9909	18.3188	36.0979	33.0192	17.3643	19.2854
YAE1D1	NM_020192	uc003thc.4	0.57	0.528302	0.587629	0.42623	-0.203097	1	YAE1D1	38.3078	35.5268	33.8302	32.3254	8.63778	15.7532	19.6024	17.9833	11.6981	9.12104
TGFBI	NM_000358	uc003lbf.4	0.522581	0.373418	0.528	0.284483	-0.39268	1	TGFBI	54.2371	40.354	24.7058	25.5001	6.54451	8.44917	45.4726	44.673	40.7974	29.2782
CARKD	NM_018210	uc001vrc.3	0.549451	0.407407	0.620253	0.472973	-0.289323	1	CARKD	15.8613	15.5587	19.8108	16.9008	12.4077	9.29784	3.15829	3.23399	16.3766	13.4049
LDB1	NM_001113407	uc009xwz.3	0.487805	0.442177	0.480519	0.380435	-0.145713	1	LDB1	15.0792	15.0579	21.192	21.2767	18.2936	19.0342	18.0894	22.9756	43.8158	65.8061
SLC25A4	NM_001151	uc003ixd.3	0.662338	0.649425	0.654412	0.6	-0.0673241	1	SLC25A4	27.7301	25.4284	38.0393	30.1117	9.66822	11.5706	10.4524	11.2756	12.787	15.6447
SNRNP25	NM_024571	uc002cfj.4	0.433333	0.274194	0.369863	0.346939	-0.182064	1	SNRNP25	31.3835	27.386	21.6646	26.1157	38.7953	32.5433	18.4961	11.1451	106.754	81.4742
DCAKD	NM_001128631	uc010daa.1	0.72973	0.69697	0.625	0.545455	-0.112305	1	DCAKD	9.89661	9.19343	8.83456	9.14567	9.10686	8.96013	8.74938	7.18178	14.9608	10.3509
GCLM	NM_002061	uc001dqg.1	0.645768	0.385965	0.660194	0.179487	-0.74051	1	GCLM	40.6886	41.1204	10.6807	11.1451	14.1953	13.2554	30.3849	13.8967	7.52373	4.59807
FAM129B	NM_022833	uc004brh.3	0.452632	0.403774	0.312977	0.286667	-0.0751684	1	FAM129B	20.0594	17.5743	27.9875	22.9497	62.8551	44.508	45.2539	51.7543	136.591	213.724
ZCCHC11	NM_001009881	uc001cty.2	0.768844	0.666667	0.66443	0.518519	-0.248089	1	ZCCHC11	17.3185	15.9771	16.3596	12.5886	6.17313	7.10749	6.35222	5.72015	4.32702	5.18311
ESD	NM_001984	uc001vbn.3	0.494949	0.461538	0.518519	0.492754	-0.0591759	1	ESD	31.1219	29.6312	25.6254	29.8411	25.4991	46.7413	123.857	104.527	14.9536	11.7745
TMEM50A	NM_014313	uc001bke.3	0.585153	0.568421	0.573529	0.535	-0.0552612	1	TMEM50A	50.6193	45.745	57.9507	53.2504	10.7199	16.7977	31.8491	39.8979	14.5157	18.3627
APEX1	NM_001244249	uc021rnr.1	0.62306	0.60166	0.595062	0.550532	-0.0659299	1	APEX1	118.502	95.8958	109.734	101.432	79.0622	122.889	197.246	202.636	219.26	206.22
TMEM147	NM_032635	uc002oaj.2	0.6	0.45614	0.48	0.421875	-0.201985	1	TMEM147	49.5143	48.0305	38.0597	58.6251	102.923	110.957	112.238	130.323	119.306	94.458
GBF1	NM_004193	uc001kux.2	0.665441	0.397849	0.566116	0.41958	-0.414127	1	GBF1	16.2124	17.9253	13.1011	14.8371	17.7106	13.4937	41.7954	29.6288	34.9827	25.2786
CCDC101	NM_138414	uc002dqf.3	0.525424	0.5	0.555556	0.491525	-0.0894539	1	CCDC101	20.6202	18.0814	26.4893	28.2799	4.18336	7.58605	13.0887	13.6086	22.8455	22.691
TCEAL8	NM_001006684	uc004ejy.3	0.506494	0.436364	0.557377	0.5	-0.127507	1	TCEAL8	27.37	21.4654	18.8221	17.0693	15.3946	27.1017	26.5171	35.2463	17.786	18.2715
IL13RA1	NM_001560	uc004eqs.3	0.507143	0.386792	0.492063	0.375	-0.237414	1	IL13RA1	18.2744	15.0277	12.6289	10.3956	6.98638	7.47297	10.5297	7.64228	6.82135	6.41213
TMEM258	NM_014206	uc001nsf.3	0.555556	0.489362	0.5	0.48	-0.0861939	1	C11orf10;MIR611;TMEM258	47.758	54.0334	24.2194	28.6662	103.926	125.97	363.859	242.856	73.7079	42.7097
DUT	NM_001025248	uc001zws.3	0.647059	0.548387	0.588235	0.466667	-0.22024	1	DUT	27.2503	22.788	24.5149	24.1297	34.0333	63.8677	102.848	92.5632	33.8546	31.9227
ANKFY1	NM_001257999	uc002fxn.3	0.545852	0.314286	0.580087	0.364865	-0.446788	1	ANKFY1	14.6124	14.5227	9.70563	8.26138	10.5542	8.4555	20.0574	10.7507	14.1506	9.54115
PSMD3	NM_002809	uc002htn.2	0.608955	0.46729	0.510769	0.432161	-0.220274	1	PSMD3	66.2617	80.0013	45.5307	63.8563	57.3286	56.936	150.627	112.417	253.067	206.736
IVNS1ABP	NM_006469	uc001grl.3	0.533088	0.469602	0.526502	0.446575	-0.143413	1	IVNS1ABP	31.686	38.2778	63.5567	64.6767	13.0501	22.8847	15.3151	24.2584	7.6575	10.0086
ZC3HAV1	NM_020119	uc003vun.3	0.59434	0.58011	0.603715	0.520833	-0.097111	1	ZC3HAV1	28.4286	32.4421	32.2628	34.6961	7.83998	8.03149	13.529	17.7338	6.02489	8.79601
MEF2BNB	NM_001145784	uc002nlq.3	0.606061	0.536585	0.681818	0.595238	-0.156055	1	MEF2B;MEF2BNB;MEF2BNB-MEF2B	7.25197	8.14205	6.00396	8.42545	4.2019	3.7155	3.64601	3.77759	13.8838	14.411
AHCY	NM_000687	uc002xai.3	0.528517	0.4	0.390244	0.382979	-0.135782	1	AHCY	48.5818	41.1627	46.7548	49.3032	47.7852	69.1342	70.0424	56.3858	84.5872	86.3672
SRPR	NM_003139	uc001qdh.3	0.674419	0.648936	0.65625	0.557143	-0.12459	1	SRPR	34.7239	31.8013	16.5322	17.475	20.731	15.4643	62.6898	32.9277	93.3562	57.3072
EPRS	NM_004446	uc001hly.1	0.586319	0.573446	0.597328	0.49892	-0.111281	1	EPRS	41.8466	40.3739	47.7978	47.5504	21.9748	41.5292	90.5222	82.4453	21.7871	16.7155
PMAIP1	NM_021127	uc002lic.2	0.648649	0.612403	0.663462	0.5	-0.199707	1	PMAIP1	29.4407	25.0621	26.2769	24.6213	3.26433	12.2417	8.3003	5.51634	5.56731	3.19733
MIER1	NM_001077700	uc001dde.2	0.675926	0.618182	0.710059	0.701613	-0.0661904	1	MIER1	13.2947	14.7717	14.4185	14.1996	8.52489	8.55132	3.63749	4.05212	1.63553	1.54569
PCID2	NM_001258212	uc031qnm.1	0.711191	0.63	0.647619	0.575949	-0.152861	1	PCID2	51.2276	43.2694	42.2232	39.0653	20.9099	27.932	36.2409	24.598	22.7989	16.9512
RWDD2B	NM_016940	uc002yms.3	0.554455	0.367647	0.5	0.452381	-0.234427	1	RWDD2B	23.9197	23.0388	14.5411	17.865	16.7679	19.0214	21.795	10.8571	12.7296	10.9498
GNS	NM_002076	uc001ssg.4	0.581871	0.576733	0.628472	0.541516	-0.0920946	1	GNS	25.0681	23.3715	28.3345	29.4482	14.1433	24.0002	30.1614	34.5714	24.1354	24.0775
ACTR2	NM_001005386	uc002sdp.3	0.688776	0.686652	0.684976	0.584871	-0.102229	1	ACTR2	83.6811	67.3312	82.9021	64.1299	19.1097	27.3531	30.102	35.6259	16.0395	19.2288
AGBL5	NM_021831	uc002rie.3	0.727273	0.471264	0.657658	0.363636	-0.55003	1	AGBL5	28.4143	21.8809	14.8405	14.5249	25.4656	20.3697	9.24419	6.13043	60.4614	45.6525
FAM63A	NM_001163258	uc010pcn.2	0.732143	0.461538	0.647059	0.555556	-0.362108	1	FAM63A	10.4202	8.73315	8.90561	9.2543	9.51667	8.18427	12.9634	10.1087	11.9076	10.3183
HDGF	NM_004494	uc001fpy.4	0.744325	0.682171	0.687906	0.680511	-0.0695496	1	HDGF	112.916	117.282	90.4811	104.095	220.704	148.007	116.299	95.931	668.694	639.901
MRPL42	NM_172177	uc001tcr.3	0.684848	0.627451	0.648649	0.590909	-0.115137	1	MRPL42	20.7893	17.6692	13.9381	11.0893	9.63899	13.0614	21.0332	15.5683	2.2155	2.0695
RNF14	NM_183400	uc003lmc.3	0.492063	0.331034	0.383117	0.295918	-0.248228	1	RNF14	24.8472	16.7768	15.0397	11.6904	4.19174	5.23987	5.32922	4.25013	3.03439	1.99796
ERGIC3	NM_198398	uc002xcs.3	0.67562	0.611801	0.672986	0.568027	-0.168777	1	ERGIC3	239.841	192.151	118.99	138.667	92.9698	107.447	155.135	127.697	210.04	199.725
NT5C	NM_014595	uc002jmx.3	0.559322	0.395833	0.424242	0.386364	-0.201367	1	NT5C	24.9856	30.1251	22.5774	25.9716	26.1183	29.2695	31.9606	26.7763	152.094	131.705
ITPA	NM_033453	uc002wid.4	0.614286	0.564103	0.590551	0.56383	-0.0769045	1	ITPA	37.2295	41.6219	29.3573	38.5868	39.8378	50.8341	80.4486	52.2276	129.84	116.052
WDR26	NM_025160	uc001hop.4	0.630303	0.557971	0.6	0.513889	-0.158443	1	MIR4742;WDR26	24.027	25.1922	15.7955	14.9662	13.626	10.5785	15.7356	10.9503	17.5185	14.6548
GRAMD3	NM_001146319	uc011cwt.2	0.625	0.539683	0.65	0.545455	-0.189863	1	GRAMD3	11.3749	8.43084	10.476	8.21049	4.27958	5.20326	11.1403	11.3398	11.0749	10.6291
SURF1	NM_003172	uc004cdh.1	0.490196	0.477612	0.46875	0.369565	-0.111769	1	SURF1	16.5193	13.2267	16.9305	17.1551	13.9297	22.4534	19.37	21.2838	21.7582	18.9928
NOV	NM_002514	uc003yoq.2	0.564706	0.471429	0.575758	0.485714	-0.183321	1	NOV	16.4108	15.3219	12.9798	10.7891	2.31404	2.39785	26.2572	22.1723	14.9993	16.57
DDX56	NM_019082	uc003tlg.4	0.594937	0.506849	0.540909	0.442105	-0.186891	1	DDX56	34.0457	33.3057	32.6921	38.1012	38.1474	49.5265	92.1484	104.862	100.875	97.92
ZNF195	NM_001130520	uc001lxt.3	0.567416	0.488806	0.627907	0.464481	-0.242036	1	ZNF195	19.0798	23.6327	24.2308	25.3007	7.88312	12.3512	10.0352	9.22896	9.13654	8.51904
RNF34	NM_025126	uc001ual.2	0.525424	0.449275	0.403846	0.391304	-0.0886902	1	RNF34	14.5418	14.152	15.218	14.8847	9.57208	13.0247	15.9726	10.9799	14.743	14.2936
DHRS3	NM_004753	uc001auc.3	0.693252	0.532609	0.623762	0.581395	-0.20301	1	DHRS3	39.2377	25.7492	22.7754	26.7924	31.4938	23.2528	25.025	13.4038	33.8235	22.3978
ISOC2	NM_024710	uc002qla.3	0.875	0.847222	0.833333	0.788732	-0.0723787	1	ISOC2	59.2979	58.9239	45.4284	55.4535	30.6346	33.0781	32.6474	33.4976	66.158	81.2961
CCDC25	NM_018246	uc003xgc.3	0.641509	0.362319	0.487179	0.310345	-0.456025	1	CCDC25	10.6785	8.50908	8.08037	7.28454	5.78731	8.22438	5.79425	5.86793	8.31664	6.53851
COX14	NM_001257134	uc031qhh.1	0.786667	0.705357	0.817518	0.808081	-0.090747	1	C12orf62;COX14	71.844	72.7859	53.239	52.6529	37.9248	59.1904	70.3153	50.6774	47.8434	37.4664
CAPZB	NM_001206540	uc021ohr.1	0.665272	0.625	0.666667	0.606218	-0.100721	1	CAPZB	121.193	110.74	84.2702	100.764	40.8795	49.0207	90.0943	86.3738	100.589	93.7624
AP2A2	NM_001242837	uc001lst.2	0.584507	0.43038	0.520408	0.35	-0.324535	1	AP2A2	15.8419	12.4539	10.2136	9.4208	21.1356	17.6817	31.4934	22.0199	49.7473	35.3626
PRMT7	NM_019023	uc002evy.2	0.454545	0.391753	0.422535	0.402985	-0.082343	1	PRMT7	16.7528	14.7614	16.3484	16.2251	7.81346	11.1327	25.2612	21.6626	36.554	31.4769
PPT1	NM_000310	uc001cfb.2	0.699115	0.656522	0.710472	0.573427	-0.179639	1	PPT1	118.434	104.04	35.8886	31.6855	49.9965	57.121	120.328	63.1225	83.7453	31.5947
HSPB8	NM_014365	uc001txb.3	0.492537	0.174603	0.452381	0.208333	-0.561982	1	HSPB8	38.7178	36.6417	14.7324	16.1389	16.9861	22.2224	43.645	30.94	64.2864	34.5237
CDC6	NM_001254	uc002huj.1	0.60061	0.562724	0.56391	0.510204	-0.0915914	1	CDC6	40.9333	34.8061	30.9962	32.7475	11.7301	20.4285	56.5824	60.6334	33.3579	30.9008
MLST8	NM_001199173	uc002cpc.3	0.61194	0.557143	0.506024	0.451327	-0.109494	1	MLST8	23.5771	18.384	25.419	26.9812	26.3341	23.2453	28.8069	16.96	79.5164	88.0407
OTUD5	NM_017602	uc004dlu.3	0.692	0.635	0.710317	0.637931	-0.129386	1	OTUD5	28.5398	32.5923	24.2961	28.8936	29.7032	22.6793	32.6083	26.3524	96.8527	86.2258
SRP68	NM_014230	uc002jqk.2	0.694158	0.615702	0.677536	0.595	-0.160992	1	SRP68	38.049	41.5933	33.3453	36.6267	15.141	24.8893	56.8005	53.8623	56.5425	49.2333
INIP	NM_021218	uc004bgg.3	0.514851	0.439024	0.54023	0.446429	-0.169628	1	C9orf80;INIP	22.7086	21.0478	22.1676	19.0223	2.17929	7.66429	1.98355	9.84298	3.37812	2.68039
IKBKAP	NM_003640	uc004bdm.4	0.544	0.50566	0.506977	0.405405	-0.139911	1	IKBKAP	17.2657	16.4133	16.7807	16.1602	6.79257	8.84076	16.0983	18.5156	8.07556	6.33449
PAK1IP1	NM_017906	uc003mzg.3	0.496063	0.471698	0.521368	0.357143	-0.18859	1	PAK1IP1	36.6876	35.6684	40.555	35.6919	10.8701	27.8119	40.9796	42.8614	12.2513	12.1779
THAP7	NM_001008695	uc002ztr.1	0.580357	0.57377	0.637097	0.594595	-0.0490888	1	THAP7	34.5947	34.9101	35.6979	42.9869	28.8341	23.0993	14.5556	17.1975	83.0655	93.2553
GINS1	NM_021067	uc002wuv.1	0.847222	0.836957	0.864286	0.688312	-0.18624	1	GINS1	20.5369	21.0144	21.9831	18.6346	9.97339	14.9173	10.6877	9.9577	8.20389	7.23629
PSMA4	NM_001102667	uc010blf.3	0.585987	0.545098	0.54902	0.50838	-0.0815289	1	PSMA4	109.391	103.62	73.9236	68.6571	47.3223	105.905	300.232	244.906	57.9113	39.0661
ALKBH7	NM_032306	uc002meo.2	0.657143	0.492537	0.510638	0.351351	-0.323892	1	ALKBH7	22.1856	16.0695	19.302	17.8753	26.906	25.6158	18.1098	24.6062	62.2561	60.0109
DCTN6	NM_006571	uc003xhy.3	0.87037	0.865922	0.875	0.795918	-0.0835302	1	DCTN6	142.138	95.473	69.6458	46.6282	11.7597	12.5549	54.409	37.306	20.9324	17.7562
CLINT1	NM_001195555	uc011ddv.2	0.543779	0.481283	0.483516	0.444444	-0.101567	1	CLINT1	27.5917	24.1467	21.2715	18.1072	12.2164	14.4085	29.3346	26.611	20.2189	20.0659
NSMCE4A	NM_017615	uc001lfs.3	0.729282	0.68599	0.729927	0.62931	-0.143908	1	NSMCE4A	42.7201	33.7322	42.413	34.8798	7.06835	11.5414	16.4411	12.6686	9.92563	11.1674
USMG5	NM_001206426	uc001kwx.2	0.680272	0.645833	0.651429	0.611511	-0.0743566	1	MIR1307;USMG5	65.3462	59.1498	51.5609	53.9777	47.1998	102.675	124.006	71.2768	10.5418	13.3291
GFM1	NM_024996	uc003fce.3	0.507812	0.465035	0.509524	0.426966	-0.125335	1	GFM1	32.2395	26.887	27.9049	23.7468	7.22309	12.0663	35.5013	29.8275	11.6626	12.2425
GCSH	NM_004483	uc002fgd.3	0.682927	0.64	0.564103	0.54717	-0.0598596	1	GCSH	0.566421	0.665933	0.786797	0.84873	0.97835	2.70343	0.653015	1.85169	1.58039	1.26983
ABL1	NM_007313	uc004bzv.3	0.417526	0.350649	0.44186	0.352941	-0.155796	1	ABL1	24.1308	21.909	25.4625	23.3739	27.9592	14.6429	10.4425	8.83552	46.79	46.1304
RNF10	NM_014868	uc001typ.4	0.502994	0.311594	0.431507	0.314286	-0.308621	1	RNF10	18.7571	18.7881	15.829	17.8094	61.3302	36.3152	9.92066	9.99394	70.4904	63.3898
CHCHD1	NM_203298	uc001jvc.4	0.606061	0.583333	0.580645	0.532847	-0.0705257	1	CHCHD1	73.4138	81.9465	58.8801	70.6325	31.3777	61.58	94.0078	75.9216	51.082	39.5731
ADSL	NM_000026	uc003ayp.4	0.67451	0.587678	0.586735	0.511765	-0.161802	1	ADSL	47.3868	40.9678	37.9524	40.6907	49.8679	79.2737	134.94	100.214	98.9147	70.7992
LIMCH1	NM_014988	uc003gvz.4	0.617371	0.581274	0.575472	0.545226	-0.0663421	1	LIMCH1	29.152	23.9277	47.3311	36.984	12.7244	14.4434	9.4719	17.2342	19.4386	35.8854
SMG9	NM_019108	uc002oxj.2	0.4	0.383562	0.488636	0.428571	-0.0765033	1	SMG9	14.4054	16.2267	12.2634	16.3272	8.44116	8.12845	16.2196	12.7085	33.755	30.049
MAD2L2	NM_001127325	uc009vnc.3	0.428571	0.377358	0.363636	0.277778	-0.137072	1	MAD2L2	17.5079	14.5467	16.8841	19.9574	36.0313	34.1272	38.5702	25.1979	123.37	138.439
CAST	NM_001042440	uc003klx.3	0.634069	0.538175	0.609504	0.493151	-0.212248	1	CAST	31.3847	25.6404	26.2181	22.8555	17.8284	17.2593	22.3965	28.1194	26.4616	26.5117
CDK7	NM_001799	uc003jvs.4	0.714286	0.639706	0.748538	0.6875	-0.135618	1	CDK7	19.3596	22.4744	15.7853	18.0568	4.95946	9.31891	11.917	13.6106	6.9108	6.80801
MIF	NM_002415	uc002zyr.1	0.6	0.583333	0.575758	0.52	-0.0724242	1	MIF	1070.67	523.937	586.15	517.169	888.931	1438.77	1699.65	1958.14	1708.5	2355.2
U2AF2	NM_007279	uc002qlu.3	0.612595	0.537391	0.578824	0.531532	-0.122496	1	U2AF2	65.1084	58.5766	80.5413	72.3547	42.0028	47.6742	69.2867	77.3145	164.838	198.241
CDC42SE2	NM_001038702	uc003kvj.3	0.687243	0.633333	0.756614	0.678947	-0.131576	1	CDC42SE2	34.9488	27.7289	48.5848	32.527	8.31372	12.8512	5.76889	7.98441	3.8077	4.61759
RAB9A	NM_001195328	uc010neh.3	0.696296	0.590909	0.728682	0.509804	-0.324265	1	RAB9A	38.7298	37.4633	23.4261	22.4903	20.7697	31.7489	70.0529	56.979	32.2853	23.7934
ELP5	NM_203414	uc002gfi.1	0.699248	0.676471	0.697479	0.580838	-0.139418	1	C17orf81;ELP5	21.7753	22.8494	30.9487	38.0712	19.424	21.3969	26.2801	26.3925	43.9323	51.6087
HPDL	NM_032756	uc001cne.3	0.509434	0.5	0.387097	0.345455	-0.0510762	1	HPDL	13.3719	10.0765	18.3437	17.9318	17.2014	26.0733	11.7043	24.1013	20.2056	36.4266
TFB2M	NM_022366	uc001ibn.3	0.551724	0.521739	0.628571	0.487179	-0.171377	1	TFB2M	13.9213	10.9447	15.7473	12.9153	6.23449	7.21692	21.9312	20.7294	5.60874	5.3378
UCHL3	NM_006002	uc001vjq.4	0.716895	0.704663	0.769231	0.685535	-0.0959279	1	UCHL3	136.292	134.264	95.8174	97.6911	15.3505	28.1138	61.952	59.9648	7.51412	7.46066
RNF115	NM_014455	uc001eoj.3	0.455621	0.396226	0.422414	0.309735	-0.172074	1	RNF115	49.4938	39.8897	42.221	38.1984	18.3259	18.8656	34.1774	26.3537	22.7784	21.3235
DPCD	NM_015448	uc001ktn.3	0.673469	0.525	0.59375	0.5	-0.242219	1	DPCD;MIR3158-1	24.4128	18.8397	17.6978	23.7054	15.731	19.3719	27.391	18.6085	25.389	22.3437
ERCC3	NM_000122	uc002toh.1	0.484536	0.450382	0.539474	0.347222	-0.226406	1	ERCC3	17.7994	14.9503	18.9383	17.7206	15.1017	21.1674	27.7562	28.479	32.8461	34.787
ADIPOR2	NM_024551	uc001qjm.3	0.584906	0.534591	0.56	0.511962	-0.0983527	1	ADIPOR2	33.6176	35.383	31.5988	31.1899	17.3809	16.7783	14.9447	11.3126	32.6451	28.268
WTAP	NM_004906	uc003qsl.4	0.733871	0.628319	0.634615	0.4	-0.340168	1	WTAP	9.88187	10.4747	11.1005	11.3269	5.34688	10.2192	8.02994	12.0174	7.27762	7.62605
F11R	NM_016946	uc009wtt.3	0.535912	0.50431	0.612745	0.529762	-0.114584	1	F11R	18.1907	16.2699	16.3345	17.0026	9.28367	11.5353	13.7239	16.8044	17.0339	17.3596
HACL1	NM_012260	uc003caf.3	0.588652	0.5	0.635417	0.4375	-0.286569	1	HACL1	27.7304	19.9118	16.342	10.9169	5.19118	7.99198	23.7596	13.3342	7.42972	4.07858
TIMP1	NM_003254	uc004dif.3	0.610879	0.525641	0.570281	0.556911	-0.0986082	1	TIMP1	99.665	145.704	109.227	148.101	132.072	246.931	462.697	558.077	461.1	605.661
STT3B	NM_178862	uc011axe.2	0.616071	0.47929	0.586466	0.362319	-0.360929	1	STT3B	40.2721	26.7909	29.5006	19.7331	33.7208	55.4719	126.706	93.2657	28.4708	22.308
STARD3NL	NM_032016	uc003tfr.3	0.815603	0.742857	0.7	0.62963	-0.143116	1	STARD3NL	37.5039	27.4725	23.871	21.0258	22.7776	18.596	11.5176	13.472	11.8959	9.26242
LAMB3	NM_000228	uc001hhh.3	0.471861	0.351852	0.377246	0.370079	-0.127176	1	LAMB3;MIR4260	20.5539	18.4952	15.6286	16.2852	8.85119	13.0504	24.6896	21.7218	35.6316	31.1401
MANEAL	NM_001113482	uc001cby.2	0.806818	0.727273	0.787879	0.698113	-0.169311	1	MANEAL	15.423	11.7282	11.5567	10.1436	12.8822	10.8397	10.344	7.79117	34.6351	27.1569
MRI1	NM_001031727	uc002mxe.3	0.681319	0.635135	0.793651	0.749035	-0.0907996	1	MRI1	27.8234	34.6738	44.2948	40.8151	14.9272	20.6239	24.9085	26.1596	41.1956	39.7404
ARF1	NM_001024226	uc001hrr.3	0.751634	0.69697	0.647959	0.629969	-0.0726541	1	ARF1;MIR3620	110.613	86.5977	86.2901	87.1331	113.133	113.397	167.169	184.169	412.078	432.271
HNRPDL	NM_031372	uc003hmr.3	0.693676	0.666084	0.674518	0.63658	-0.0655306	1	HNRPDL	57.6266	64.1244	68.562	68.1693	14.6748	23.3116	26.0252	28.0094	20.1101	18.4964
KIAA1715	NM_030650	uc002ukc.1	0.635802	0.544218	0.571429	0.507463	-0.155551	1	KIAA1715	15.8572	12.5893	11.9564	9.54372	9.34403	9.37596	6.09745	6.91598	3.69238	2.75609
CASC4	NM_138423	uc001ztp.3	0.529412	0.526316	0.62069	0.323529	-0.300256	1	CASC4	12.9223	11.4065	8.77868	6.95204	9.89289	8.13838	4.78856	2.5013	6.25351	5.73155
RHOA	NM_001664	uc003cwu.3	0.673077	0.670996	0.701754	0.65508	-0.0487554	1	RHOA	188.792	187.339	136.814	143.36	157.128	188.739	242.588	218.67	199.036	149.949
C5orf51	NM_175921	uc003jmo.3	0.707317	0.670886	0.730539	0.547445	-0.219525	1	C5orf51	41.9411	49.3941	26.6939	21.4229	13.0819	9.9528	10.3857	6.27171	3.99639	3.54979
CSTF3	NM_001326	uc001muh.3	0.716216	0.708791	0.737226	0.654867	-0.089784	1	CSTF3	27.9079	33.0826	36.0151	42.9488	3.87883	10.1954	11.9977	23.2774	4.25279	5.60888
TMEM184C	NM_018241	uc003ila.4	0.638889	0.559322	0.653846	0.571429	-0.161984	1	TMEM184C	20.1474	15.0859	14.8969	10.6521	8.30041	10.7688	12.4993	14.6083	10.4137	9.73123
PTTG1	NM_004219	uc003lyj.3	0.607477	0.57377	0.528384	0.497326	-0.0647642	1	PTTG1	137.677	146.654	88.5976	134.483	77.7711	105.115	229.925	204.993	120.76	106.604
USP5	NM_001098536	uc001qri.4	0.668342	0.540084	0.609091	0.408451	-0.328898	1	USP5	46.7436	42.3355	28.0035	26.7666	25.8488	25.0255	75.5614	54.2352	102.849	74.7851
TXNL1	NM_004786	uc002lgg.3	0.589623	0.497436	0.533333	0.496454	-0.129066	1	TXNL1	56.86	56.9868	42.4253	45.3532	25.2714	41.8989	84.339	87.1909	23.8819	22.0987
CERS2	NM_022075	uc001evz.3	0.683478	0.644401	0.692449	0.620321	-0.111206	1	CERS2	111.27	99.5064	96.4821	84.0816	63.1691	75.1818	83.2999	70.8058	103.168	108.544
MYPN	NM_001256267	uc001jnm.5	0.510067	0.466387	0.545098	0.384615	-0.204163	1	MYPN	20.5356	18.4336	16.4501	12.6992	21.2049	17.2902	23.0368	23.615	34.2066	30.2013
SNX1	NM_001242933	uc010uio.2	0.610959	0.515	0.617021	0.507812	-0.205168	1	SNX1	26.2322	25.5675	13.4332	15.0701	7.96234	7.55069	21.2584	13.7857	21.2626	16.326
MSRB1	NM_016332	uc021tam.1	0.56051	0.439024	0.425287	0.358491	-0.188282	1	SEPX1;MSRB1	41.2387	34.3497	26.0537	24.6514	9.90659	14.2956	4.40821	4.68748	23.8335	26.8059
KIF18A	NM_031217	uc001msc.2	0.557143	0.528571	0.6	0.241379	-0.387192	1	KIF18A	10.7185	10.6496	10.3251	7.49537	2.11394	3.27116	9.59468	9.20227	1.25554	1.38583
BPGM	NM_001724	uc003vrw.3	0.4	0.25	0.377358	0.32	-0.207358	1	BPGM	14.1934	13.8511	9.04263	8.70391	6.8623	7.70344	5.24832	5.41169	6.72992	4.98492
NUP188	NM_015354	uc004bws.2	0.717557	0.647727	0.665698	0.575658	-0.15987	1	NUP188	22.7612	21.9472	25.0319	26.3489	30.1522	29.3076	66.5556	69.9586	52.0731	46.7987
CTGF	NM_001901	uc003qcz.3	0.62406	0.570732	0.526316	0.426966	-0.152678	1	CTGF	24.8775	23.299	32.8383	22.201	1.92663	5.14633	5.14385	7.59684	4.22298	5.55228
TPRKB	NM_016058	uc002sjn.2	0.616667	0.55	0.634615	0.542857	-0.158425	1	TPRKB	34.4393	23.8791	29.3369	24.9202	12.0056	36.492	34.7244	46.392	8.48871	9.77207
MPC2	NM_001143674	uc001get.3	0.581395	0.55814	0.576	0.551724	-0.0475317	1	BRP44;MPC2	39.7014	28.9298	19.0691	13.0342	21.355	22.057	31.1369	22.5635	24.8987	18.1986
CSDE1	NM_001242891	uc001efi.3	0.707298	0.673503	0.661238	0.638945	-0.0560872	1	CSDE1	159.898	140.275	141.336	131.017	68.7983	84.1602	100.131	97.2302	75.6881	68.2527
PREB	NM_013388	uc002rix.1	0.647436	0.488889	0.638889	0.493151	-0.304285	1	PREB	27.6754	24.7158	18.373	21.5392	28.7868	23.4409	29.7031	25.6627	69.8778	58.0658
SH3BGRL3	NM_031286	uc001blu.3	0.788136	0.747253	0.830065	0.8	-0.0709482	1	SH3BGRL3	35.72	47.4705	23.006	41.2201	39.9454	38.0362	64.854	45.3366	103.955	118.899
ITGB1BP1	NM_004763	uc002qzj.3	0.61157	0.566929	0.605263	0.570796	-0.0791078	1	ITGB1BP1	90.0558	73.9506	116.521	103.634	18.5746	26.9572	11.9812	13.6634	31.9507	31.6424
PMPCB	NM_004279	uc003vbl.3	0.604938	0.594796	0.609155	0.547264	-0.072034	1	PMPCB	54.0244	61.82	46.3542	45.6071	7.90938	13.6863	27.6776	29.976	8.80212	6.06458
FAM134B	NM_001034850	uc003jfs.3	0.610169	0.515152	0.563218	0.375	-0.283236	1	FAM134B	20.2923	13.0376	13.6908	10.6909	6.01068	12.1201	13.8249	12.8751	5.85139	4.55652
PLA2G16	NM_001128203	uc009you.1	0.547945	0.492063	0.515152	0.502488	-0.0685457	1	PLA2G16	50.6818	51.7376	59.2467	73.3404	42.9005	80.6928	164.436	178.873	139.983	157.66
TNFAIP1	NM_021137	uc002hay.3	0.635983	0.574468	0.569231	0.551282	-0.0794639	1	TNFAIP1	24.8085	18.8209	23.6717	23.7493	18.7248	15.5006	20.0393	23.5518	60.6676	71.2874
UBQLN1	NM_013438	uc004amv.3	0.664537	0.631732	0.614187	0.569915	-0.0770762	1	UBQLN1	128.493	116.968	134.617	111.391	30.5417	47.9832	69.6385	77.7229	24.8524	25.9779
CDC37	NM_007065	uc002mof.1	0.623134	0.560784	0.630986	0.619469	-0.0738669	1	CDC37;MIR1181	68.4231	82.2716	57.0558	66.9254	54.5691	56.4835	70.3216	84.7895	247.371	227.077
PPP2R5C	NM_001161726	uc001ykk.3	0.8	0.700855	0.779141	0.710526	-0.16776	1	PPP2R5C	18.1064	15.5287	10.5835	10.1226	11.1769	9.74439	8.9762	8.76713	9.39655	8.8359
MYL9	NM_006097	uc002xfl.2	0.681614	0.654902	0.695817	0.650602	-0.0719275	1	MYL9	58.7973	72.7478	69.8352	89.6446	77.3267	88.9723	115.071	134.358	189.528	245.963
PRELID1	NM_013237	uc003mfx.4	0.603286	0.533101	0.53886	0.496296	-0.112749	1	PRELID1	85.2924	60.3498	39.3215	39.623	57.9937	37.8973	43.4166	23.3617	118.77	108.098
WIBG	NM_032345	uc001sif.1	0.578947	0.389831	0.404762	0.378378	-0.2155	1	WIBG	19.6635	17.0933	16.3692	17.1646	21.9337	17.596	14.9549	22.319	45.0248	39.8726
DPM2	NM_003863	uc004bsv.2	0.561644	0.530303	0.566265	0.463415	-0.134191	1	DPM2	21.384	25.423	18.9157	26.0893	23.7482	20.9777	29.8832	23.0264	71.9725	61.6644
COA6	NM_001012985	uc001hwc.3	0.594595	0.462963	0.507692	0.444444	-0.194879	1	C1orf31;COA6	52.3422	54.3234	34.5354	42.0475	12.3048	30.6012	44.585	35.7651	47.4977	50.1554
SETDB1	NM_001145415	uc001evu.2	0.615764	0.494297	0.555085	0.526066	-0.150485	1	SETDB1	20.4931	23.4688	22.091	27.0084	8.00957	9.63836	12.503	16.1986	14.5657	14.4159
PKN2	NM_006256	uc001dmn.3	0.495283	0.425234	0.576389	0.386667	-0.259772	1	PKN2	16.9985	13.3813	15.2497	10.3629	6.75439	8.51466	15.7956	14.6967	3.14542	2.42406
DDX50	NM_024045	uc001jou.3	0.45614	0.438776	0.506024	0.395833	-0.127556	1	DDX50	14.6584	13.4758	11.7192	10.943	7.47015	9.50185	7.51868	10.9405	8.4742	9.71663
MTERFD1	NM_015942	uc003yhs.1	0.42029	0.407895	0.533333	0.363636	-0.182092	1	MTERFD1	18.127	15.5958	21.5785	18.46	2.35444	4.73158	17.1437	17.2171	3.02097	2.40141
MRPS30	NM_016640	uc003joh.3	0.72449	0.673004	0.689781	0.633508	-0.107759	1	MRPS30	78.1751	74.4656	65.0755	61.7536	50.7567	83.0581	166.388	158.406	39.5152	44.4657
TSEN15	NM_052965	uc001gqt.4	0.492308	0.428571	0.416667	0.353846	-0.126557	1	TSEN15	14.2919	14.0267	17.4757	19.1028	11.6025	13.2251	11.1324	8.2349	9.312	11.2466
B4GALT1	NM_001497	uc003zsg.2	0.689412	0.601307	0.564955	0.54417	-0.10889	1	B4GALT1	36.7116	34.0077	37.6937	35.0723	77.9048	83.9696	49.0329	49.6806	59.2603	66.377
DPF2	NM_006268	uc001odm.3	0.521739	0.5	0.567376	0.43617	-0.152945	1	DPF2	21.9816	19.852	14.7741	16.113	11.657	11.3397	12.7031	14.3521	29.21	25.5656
SNRNP48	NM_152551	uc003mxr.3	0.57764	0.469333	0.588785	0.491453	-0.205638	1	SNRNP48	41.8974	44.8256	46.2077	43.5419	15.0723	17.7355	11.5524	11.2606	7.44266	7.92444
STXBP3	NM_007269	uc001dvy.3	0.728155	0.653846	0.759036	0.607843	-0.225502	1	STXBP3	28.0884	23.2412	26.2225	18.7785	4.44858	9.30249	18.0564	23.6093	2.53073	2.3408
DDA1	NM_024050	uc002ngd.3	0.481081	0.351955	0.403509	0.319527	-0.213108	1	DDA1	16.6506	15.9777	15.0208	17.1278	12.2532	10.0964	6.15855	8.73161	32.4469	45.2561
TMEM138	NM_016464	uc001nrl.2	0.478992	0.361702	0.512821	0.375	-0.25511	1	TMEM138	35.0222	31.4121	26.1106	22.3585	19.4419	20.0896	17.993	23.5779	16.4346	16.0297
FGFR1OP2	NM_015633	uc001rhm.3	0.573643	0.523364	0.666667	0.639175	-0.0777703	1	FGFR1OP2	24.3824	18.111	21.7739	21.8906	3.25031	4.75488	5.74271	6.78503	4.51575	5.0578
C12orf23	NM_152261	uc001tmb.3	0.526923	0.475556	0.439394	0.381679	-0.109082	1	C12orf23	36.9834	42.1753	35.6263	33.8876	22.5102	35.1735	12.2226	14.1592	10.8877	10.2086
MOSPD1	NM_019556	uc004eyb.3	0.546667	0.488235	0.482759	0.397436	-0.143754	1	MOSPD1	26.9817	18.3761	24.4529	18.5611	18.6333	25.039	23.8519	19.9281	6.33062	7.005
EBP	NM_006579	uc004djx.4	0.686441	0.661111	0.65311	0.629032	-0.0494074	1	EBP	231.952	187.606	138.916	146.919	170.628	211.308	452.255	391.371	291.377	262.611
FAM127A	NM_001078171	uc004eyd.3	0.732456	0.641791	0.722222	0.705128	-0.107759	1	FAM127A	71.0471	69.926	50.0329	56.8703	54.2322	37.1299	48.4796	42.3863	164.812	214.003
FDX1	NM_004109	uc001pkx.3	0.556452	0.55102	0.6	0.521739	-0.0836921	1	FDX1	9.71908	8.08893	8.86048	7.15184	3.14771	3.42646	5.41164	6.99564	3.22172	3.28395
SLC39A14	NM_001135153	uc011kzh.2	0.528497	0.497382	0.582418	0.464	-0.149533	1	SLC39A14	19.1247	18.7167	16.5236	14.8639	11.5834	11.3753	20.6552	21.3593	18.0202	14.6897
BST2	NM_004335	uc002ngl.3	0.695761	0.625	0.669031	0.643791	-0.0960005	1	BST2	311.963	349.241	170.211	225.403	307.991	336.527	453.502	448.871	911.848	1251.98
RAB6A	NM_198896	uc001ouf.3	0.636364	0.586207	0.488372	0.387097	-0.151432	1	RAB6A	11.1819	8.90052	8.79999	6.90872	6.5091	7.00766	12.6953	12.9996	8.01387	8.90772
VPS4A	NM_013245	uc002eww.3	0.577586	0.487342	0.405941	0.378788	-0.117397	1	VPS4A	19.7253	19.8539	26.3251	30.161	29.4579	25.6046	18.4621	19.6317	83.3029	92.7336
SCFD1	NM_016106	uc001wqm.2	0.431373	0.297297	0.45122	0.384615	-0.200679	1	SCFD1	24.5061	22.8687	21.3947	22.7328	11.5277	18.5503	35.756	31.4437	6.76036	5.14651
B4GALT3	NM_001199874	uc001fys.2	0.649254	0.542553	0.686813	0.457831	-0.335682	1	B4GALT3	22.4099	23.6877	14.0062	17.0345	14.5797	11.3631	11.2286	8.84442	40.8284	37.7758
MIS18A	NM_018944	uc002ypi.3	0.612903	0.518519	0.578571	0.529412	-0.143544	1	MIS18A	31.0717	44.4564	30.3375	39.5538	6.12991	11.1159	10.8681	13.1428	11.0023	12.1788
EIF2D	NM_006893	uc001heh.2	0.556575	0.506024	0.555066	0.453333	-0.152284	1	EIF2D	99.465	68.6153	58.8968	50.5786	33.1508	28.7502	22.0312	26.8222	68.2936	47.3401
MRPL43	NM_176794	uc001ksa.1	0.762115	0.609272	0.780105	0.669565	-0.263383	1	MRPL43	22.3115	19.9112	12.9007	13.7124	7.98264	11.3174	22.81	16.7872	28.119	22.5824
LOC550643	NR_015367	uc004dut.4	0.590062	0.521368	0.582781	0.45122	-0.200257	1	LOC550643	68.3836	65.8683	49.446	46.9067	21.7985	35.6947	47.8256	37.2462	49.4003	43.7805
PARN	NM_002582	uc010uzd.2	0.463415	0.355705	0.495327	0.41	-0.193037	1	PARN	16.6761	17.2244	20.3307	20.3012	6.24722	9.84513	16.6141	13.6252	12.3118	11.1019
FXYD5	NM_014164	uc002nyg.2	0.488889	0.36	0.39759	0.373563	-0.152916	1	FXYD5	28.5582	44.0565	32.6074	54.2601	39.549	61.2499	107.432	128.817	175.45	238.733
HADH	NM_001184705	uc010ilx.3	0.689498	0.608295	0.701087	0.595238	-0.187052	1	HADH	73.0895	56.7076	73.0566	58.388	19.6877	37.2225	55.8239	49.7297	24.8418	22.7788
UBB	NM_018955	uc002gpx.3	0.767213	0.738095	0.75	0.700375	-0.0787433	1	UBB	333.149	262.92	212.643	228.959	141.327	231.659	400.287	328.491	525.806	568.696
CEP95	NM_138363	uc002jem.3	0.488372	0.472574	0.518182	0.481481	-0.0524986	1	CEP95	15.3431	19.7431	29.9236	30.0759	2.23831	5.56652	5.97597	7.67843	5.81614	8.35854
PSMD11	NM_001270482	uc010cta.2	0.641791	0.470199	0.635294	0.444444	-0.362442	1	PSMD11	55.1092	52.3922	24.5495	25.7864	31.8268	34.934	175.257	104.998	92.4089	52.7645
CDK1	NM_001786	uc001jld.3	0.830189	0.761711	0.737662	0.707736	-0.0984038	1	CDK1	64.9276	62.3731	68.3947	59.7533	11.9723	26.441	67.5006	69.5239	9.10894	8.00109
C2orf68	NM_001013649	uc002sqc.2	0.678261	0.676923	0.704762	0.64557	-0.0605301	1	C2orf68	15.9366	15.7884	16.01	15.9766	11.6425	10.1388	3.29677	2.83789	15.9343	16.2521
GNPNAT1	NM_198066	uc001xab.3	0.448598	0.307692	0.496124	0.355263	-0.281767	1	GNPNAT1	12.5421	15.6295	11.0639	14.0066	12.7179	16.6188	9.4604	5.80021	9.432	9.00018
TADA2A	NM_001166105	uc002hnt.3	0.571429	0.489362	0.510204	0.414286	-0.177985	1	TADA2A	14.4171	13.4066	16.8839	18.361	4.47828	6.59981	11.4582	11.6544	7.17317	6.73201
ACBD3	NM_022735	uc001hpy.3	0.779528	0.763066	0.662162	0.598485	-0.0801387	1	ACBD3	18.1699	15.3369	33.8858	27.3961	13.0844	21.9265	22.5377	39.1437	16.4323	21.7274
AHCYL2	NM_015328	uc011kov.2	0.510638	0.504132	0.688073	0.631579	-0.0630005	1	AHCYL2	36.1933	27.8314	28.6323	19.0653	3.8542	3.38215	4.51934	2.71088	2.59202	1.91919
KIAA0930	NM_015264	uc003bfw.1	0.633929	0.310811	0.58547	0.388889	-0.519699	1	KIAA0930;MIR1249	17.4122	20.6633	5.80321	7.07414	13.3225	6.41351	8.05576	2.63573	51.4974	27.9448
RFC4	NM_002916	uc003fqz.3	0.722543	0.669154	0.71393	0.663239	-0.10408	1	RFC4	80.9565	94.6778	97.9925	118.044	11.9617	30.1676	44.3556	49.8608	22.0735	21.323
UTP6	NM_018428	uc002hgr.3	0.587859	0.573066	0.579545	0.527559	-0.0667799	1	UTP6	39.8873	42.1375	41.5955	46.0966	6.12082	13.2891	44.7453	40.6843	18.5121	16.639
DNAJB4	NM_007034	uc001dij.3	0.547697	0.482315	0.518784	0.508197	-0.0759691	1	DNAJB4	193.368	181.288	56.4662	43.2395	7.26454	9.66517	27.3869	10.1847	4.84015	2.8559
JUP	NM_002230	uc002hxs.2	0.725765	0.637708	0.653846	0.574684	-0.16722	1	JUP	81.2892	69.8502	55.2449	56.1192	96.5102	103.354	540.246	511.251	690.317	681.785
TSPYL1	NM_003309	uc003pwp.4	0.616368	0.586207	0.559633	0.45933	-0.130464	1	TSPYL1	35.4501	31.1669	26.7703	26.1097	11.3875	16.9984	24.2538	18.8181	20.6584	15.9435
SCARNA12	NR_003010	uc001qsg.3	0.64	0.606557	0.575	0.536585	-0.0718573	1	PHB2;SCARNA12	96.0678	78.2222	115.07	108.077	90.4753	141.023	154.198	188.696	260.411	352.255
KLC1	NM_001130107	uc010tyf.2	0.521127	0.507874	0.490099	0.449735	-0.0536163	1	KLC1	37.8213	30.3481	33.4241	33.3826	16.4865	17.7739	17.2982	19.6499	28.852	30.9518
KIAA2013	NM_138346	uc001atk.3	0.553846	0.449438	0.545455	0.407407	-0.242455	1	KIAA2013	12.2571	10.0288	9.30766	9.69831	21.4272	13.5503	7.82692	5.54852	36.5366	33.9343
LAMB2	NM_002292	uc003cwe.3	0.546828	0.486631	0.568323	0.471642	-0.156878	1	LAMB2	21.8528	25.2638	25.576	28.4988	21.9177	25.0561	29.3969	31.627	44.8175	43.0585
CETN2	NM_004344	uc004fgq.3	0.552448	0.514563	0.557522	0.493151	-0.102256	1	CETN2	59.4229	46.5435	37.7587	40.5767	12.5392	25.0243	26.9683	30.9841	21.0738	17.7462
ITPK1	NM_001142593	uc001ybh.3	0.47	0.461538	0.537736	0.431818	-0.114379	1	ITPK1	7.05403	8.86212	6.71495	8.44635	7.72041	4.90326	5.19467	3.68251	21.5449	24.2536
"SEPT9"	NM_001113491	uc002jts.4	0.416244	0.38191	0.354369	0.258359	-0.130344	1	"SEPT9"	38.3693	45.8281	39.012	44.1211	31.0631	21.0209	26.2947	28.8176	105.408	107.1
XRN2	NM_012255	uc002wsf.1	0.597701	0.596817	0.653386	0.60274	-0.0515309	1	XRN2	32.2786	30.565	45.6486	38.868	14.7185	28.0823	39.1794	55.3414	19.1555	23.2339
WBP5	NM_001006613	uc004ekg.3	0.60241	0.560538	0.567568	0.441176	-0.168263	1	WBP5	66.0581	80.8999	88.6217	105.22	30.398	56.5075	56.2576	84.3387	35.8698	30.2749
OCIAD1	NM_001168254	uc010igk.3	0.5375	0.452055	0.547826	0.455556	-0.177716	1	OCIAD1	29.7613	27.0657	25.5589	25.3477	14.5824	22.6437	50.3891	55.8712	15.3081	16.7922
UBXN1	NM_015853	uc001nuj.3	0.584699	0.433962	0.554286	0.472222	-0.232801	1	UBXN1	45.0018	47.6132	39.8862	55.1579	52.2968	52.5783	44.4121	51.9207	190.987	201.692
NSMCE1	NM_145080	uc002doi.1	0.630435	0.603175	0.717172	0.651515	-0.0929167	1	NSMCE1	32.169	31.1904	22.0672	31.6601	21.0276	32.4481	74.7329	42.641	56.8572	43.1645
PPAT	NM_002703	uc003hbr.3	0.58642	0.539906	0.555556	0.5	-0.102069	1	PPAT	14.4632	13.9592	18.9632	13.8428	4.47102	5.27878	7.05369	8.84681	2.34112	1.96715
APP	NM_000484	uc002ylz.3	0.639183	0.606614	0.612658	0.595855	-0.0493719	1	APP	214.049	171.232	145.829	144.945	67.9833	116.711	198.866	153.39	217.109	149.721
RNF181	NM_016494	uc002spv.1	0.623188	0.554054	0.62963	0.468966	-0.229798	1	RNF181	136.514	108.08	75.3917	75.9388	43.712	62.7166	100.995	90.4886	56.5107	42.2556
SNHG8	NR_003584	uc003iby.3	0.466667	0.428571	0.448819	0.415842	-0.0710726	1	SNHG8;SNORA24	96.6493	130.591	110.051	127.672	42.5329	50.4489	147.303	120.561	17.7756	18.0515
REXO2	NM_015523	uc001poy.3	0.52	0.486486	0.56338	0.425743	-0.171151	1	REXO2	50.4043	44.5097	37.7651	38.6661	27.7592	49.4644	86.5808	74.8802	133.935	144.278
UBE2H	NM_003344	uc003vpf.2	0.542735	0.222222	0.543103	0.25	-0.613616	1	UBE2H	16.5055	18.7649	7.80131	9.34203	14.2861	8.29804	7.97865	3.72473	16.6455	14.2579
FAM134A	NM_024293	uc002vjw.4	0.534247	0.492683	0.559055	0.493671	-0.106948	1	FAM134A	14.2831	15.1495	17.6562	22.1602	27.1981	17.302	8.92454	8.79554	47.9279	64.8548
KCTD20	NM_173562	uc003ome.3	0.577889	0.40625	0.521368	0.222222	-0.470785	1	KCTD20	18.1924	12.5421	9.76548	6.83034	28.9897	20.5655	15.023	10.6498	26.9024	17.7656
ARHGAP17	NM_001006634	uc002dnb.3	0.440299	0.408163	0.490683	0.420168	-0.10265	1	ARHGAP17	16.6889	22.1585	17.4985	21.2821	16.4401	18.0517	15.5935	21.6991	25.8579	31.3886
ME1	NM_002395	uc003pjy.3	0.57384	0.519126	0.613333	0.407407	-0.26064	1	ME1	48.5623	42.202	18.0812	16.5173	21.0496	27.5458	43.6916	26.7219	7.98619	6.04246
DMAP1	NM_001034024	uc001clq.1	0.579365	0.527397	0.523297	0.491289	-0.0839761	1	DMAP1	45.539	52.0601	43.515	64.3156	24.8796	31.7845	50.6149	54.8294	79.6757	77.3187
ALG13	NM_001099922	uc011msy.2	0.7125	0.675676	0.618644	0.514286	-0.141183	1	ALG13	23.0571	19.1234	24.988	19.2132	2.27692	4.21427	6.02172	8.63925	3.44534	3.98828
ERF	NM_006494	uc002ote.4	0.670103	0.633803	0.616162	0.581818	-0.0706437	1	ERF	18.4708	21.4955	27.7628	27.2171	27.4796	20.751	11.51	17.1085	84.1483	117.037
CERS5	NM_147190	uc001rwd.4	0.593407	0.541667	0.550562	0.416667	-0.185635	1	CERS5	20.7496	20.5424	23.0382	26.1965	7.12468	12.6256	13.9563	15.3901	11.0061	14.055
TRMT12	NM_017956	uc003yra.4	0.697248	0.598485	0.672897	0.576471	-0.195189	1	TRMT12	28.6286	24.24	28.4797	24.0289	6.23851	4.68441	3.16825	3.85025	6.31779	4.75866
COPS7B	NM_022730	uc002vsg.1	0.626506	0.447761	0.472973	0.36	-0.291718	1	COPS7B	19.3506	18.0656	14.1803	17.1477	17.962	13.8806	13.2083	12.9647	32.5	40.6698
EEF1D	NM_001130053	uc003yyt.3	0.567568	0.547945	0.520619	0.491228	-0.0490128	1	EEF1D	56.7706	47.3591	38.9909	56.527	52.9503	56.5787	38.775	34.9229	241.099	232.781
S100A10	NM_002966	uc001ezl.3	0.564607	0.512	0.532468	0.523297	-0.0617768	1	S100A10	269.136	294.655	114.372	143.157	191.689	231.344	380.791	268.594	219.897	195.442
ARIH2	NM_006321	uc003cvb.3	0.542484	0.487923	0.561644	0.532934	-0.0832707	1	ARIH2	15.7811	16.6254	18.9493	21.4207	14.4754	15.2334	4.74063	7.04134	23.658	21.0857
SLC38A1	NM_001077484	uc001rpc.3	0.596019	0.585044	0.590395	0.556039	-0.0453311	1	SLC38A1	47.8355	43.1902	78.092	65.6818	41.1115	54.8895	34.3302	46.6594	22.4481	28.5836
VAC14	NM_018052	uc002ezm.3	0.657534	0.5	0.576923	0.534884	-0.199574	1	VAC14	7.15244	8.56949	8.60609	11.011	9.44194	8.45965	8.40289	8.66447	18.128	20.0285
POLE4	NM_019896	uc002snf.3	0.672131	0.509434	0.59375	0.529412	-0.227035	1	POLE4	27.6505	20.3608	23.5599	25.3406	34.1585	39.4282	41.8474	36.8263	73.797	68.3437
VPS28	NM_183057	uc003zct.1	0.724551	0.724359	0.707692	0.614943	-0.0929417	1	VPS28	63.7108	66.1012	54.2005	83.5683	37.1216	64.2083	124.833	92.5166	185.619	154.974
RRP36	NM_033112	uc003otp.1	0.693989	0.592814	0.642857	0.62585	-0.118182	1	RRP36	48.9691	46.2479	41.0121	48.6939	45.959	69.2382	70.1909	63.8874	94.6702	101.562
EFTUD2	NM_004247	uc002ihn.2	0.680412	0.67637	0.674115	0.610998	-0.06716	1	EFTUD2	41.7593	48.6819	45.2349	53.8659	21.5759	31.4507	70.6845	64.0013	46.5685	41.4189
WDR37	NM_014023	uc001igf.1	0.598425	0.511811	0.602837	0.528846	-0.160605	1	WDR37	16.1587	23.3865	16.9038	18.4434	4.63387	3.15606	3.70282	2.77935	9.83995	6.4538
AP1S1	NM_001283	uc003uxv.4	0.701422	0.606061	0.618705	0.539474	-0.174593	1	AP1S1;MIR4653	54.9852	38.0277	32.7209	29.2422	54.7362	50.0151	51.6724	47.981	78.6908	68.8661
TXNDC9	NM_005783	uc002szz.3	0.508772	0.444444	0.539394	0.496124	-0.107597	1	TXNDC9	70.1708	38.5848	53.9796	39.046	7.86772	12.2291	23.6315	24.1979	2.98475	3.33181
RRM2	NM_001034	uc021vdr.1	0.614583	0.606285	0.648	0.564738	-0.0915604	1	RRM2	36.4723	34.3389	65.0585	61.0759	21.3831	38.2612	55.8615	60.3334	28.5701	36.3503
SDHC	NM_003001	uc001gag.3	0.614731	0.589286	0.54698	0.530435	-0.0419902	1	SDHC	28.0459	26.6573	18.2596	23.3468	10.3484	11.9869	28.2568	32.149	19.7848	13.5672
MKI67	NM_002417	uc001lke.3	0.563327	0.510417	0.623515	0.491965	-0.18446	1	MKI67	19.2667	29.6777	30.1727	36.5134	9.92296	8.0196	21.3005	21.7667	21.2469	18.8067
AQP3	NM_004925	uc003zsx.3	0.772964	0.749319	0.759459	0.738095	-0.045009	1	AQP3	131.714	81.7813	78.14	67.1238	143.795	121.114	169.626	129.762	336.641	275.129
EMC8	NM_006067	uc002fjd.3	0.58209	0.474747	0.566474	0.496183	-0.177633	1	C16orf42;EMC8	21.7788	25.6022	24.0106	38.2325	49.4902	31.4258	25.8592	23.6537	137.993	137.383
HBS1L	NM_006620	uc003qez.2	0.533762	0.425926	0.507177	0.318182	-0.296831	1	HBS1L;MIR3662	16.9973	13.5959	9.74737	8.12135	8.17235	7.76267	10.2277	6.94832	6.97466	3.97839
TPGS2	NM_001271951	uc031rhw.1	0.788732	0.707006	0.72807	0.632184	-0.177612	1	TPGS2	62.7658	51.9249	57.3183	47.6832	41.6506	45.3882	45.8119	44.9669	60.6764	61.4028
C11orf48	NM_024099	uc001nuf.3	0.642384	0.590909	0.60241	0.514706	-0.139179	1	C11orf48	20.6962	22.2465	14.7025	20.9456	5.38336	7.14613	8.10233	6.49294	20.005	18.7046
SMARCC1	NM_003074	uc003crq.2	0.5425	0.527356	0.557214	0.47139	-0.100969	1	SMARCC1	26.6335	30.3262	39.2298	37.145	24.2028	27.2281	38.0312	41.5536	29.6782	31.5378
PHPT1	NM_014172	uc004cjq.4	0.71161	0.653153	0.69469	0.60396	-0.149187	1	PHPT1	105.794	82.114	72.1454	95.9594	73.3707	91.4002	130.058	114.394	204.188	208.533
RFC3	NM_002915	uc001uuz.3	0.633588	0.557692	0.638298	0.495726	-0.218467	1	RFC3	20.6157	24.339	26.6333	25.6321	11.4494	14.3675	23.4871	29.5725	5.45885	4.73708
PSMD10	NM_002814	uc004enp.2	0.527273	0.433824	0.535714	0.402778	-0.226386	1	PSMD10	35.7278	29.4561	25.2833	23.4922	20.2666	29.5859	47.8559	38.4485	21.3543	17.3711
NCBP2-AS2	NR_024388	uc003fxg.3	0.513761	0.425532	0.513514	0.5	-0.101743	1
PSMC3	NM_002804	uc001nfh.2	0.822709	0.755991	0.816514	0.778313	-0.104918	1	PSMC3	86.0185	72.7163	79.8395	85.7925	37.3318	67.3682	106.155	101.389	128.369	128.573
CYBA	NM_000101	uc002flb.4	0.742574	0.6125	0.618421	0.538462	-0.210034	1	CYBA	40.1341	36.0665	32.5206	35.1853	93.169	133.56	182.474	167.645	338.981	365.467
SSR3	NM_007107	uc003fau.3	0.546798	0.494033	0.594203	0.469101	-0.177866	1	SSR3	45.3135	44.5132	39.7342	45.1688	29.9645	42.0711	40.2708	40.2354	9.86439	11.5179
MFAP1	NM_005926	uc001zth.1	0.582524	0.507987	0.545455	0.490975	-0.129017	1	MFAP1	60.8666	66.3409	60.6012	73.1497	10.6489	15.9221	29.6968	35.8921	35.501	31.08
FKBP8	NM_012181	uc002njj.1	0.743802	0.690987	0.678571	0.631285	-0.100101	1	FKBP8	52.4084	47.1594	51.5018	52.8126	153.708	80.0498	102.936	70.1494	488.092	509.46
GSTM4	NM_000850	uc001dyf.3	0.65	0.555556	0.612613	0.580645	-0.126412	1	GSTM4	48.2936	50.8779	31.3342	39.3686	14.1287	20.3881	26.1955	28.5979	25.3588	25.9703
SNX12	NM_013346	uc004dyr.2	0.694118	0.579487	0.685714	0.616352	-0.183993	1	SNX12	31.2	19.7734	21.3868	19.1656	44.5317	56.9927	90.7345	67.6488	80.0042	78.7327
SNX7	NM_015976	uc010ouc.2	0.607843	0.417476	0.551724	0.46875	-0.273342	1	SNX7	24.066	16.8916	15.9353	14.3069	8.40793	12.7125	8.47095	7.88165	11.2212	9.63214
SERPINB1	NM_030666	uc003mub.4	0.603865	0.487013	0.542373	0.357143	-0.302082	1	SERPINB1	41.3049	25.2434	29.6079	22.0484	25.3601	38.2502	90.2775	87.997	33.3969	33.5202
LOC645638	NR_030732	uc002iyl.3	0.755906	0.694444	0.741667	0.67	-0.133128	1	LOC645638	122.513	120.986	76.291	95.9919	27.1379	42.1814	105.124	74.5224	61.7555	41.737
APOL2	NM_145637	uc003apa.3	0.581395	0.492063	0.625954	0.560976	-0.15431	1	APOL2	13.1097	18.6741	10.2782	16.2811	5.1099	11.4161	17.4162	11.0603	21.0661	24.7665
ADSS	NM_001126	uc001iaj.3	0.555556	0.496241	0.547414	0.421053	-0.185676	1	ADSS	24.5611	26.038	27.7078	27.0438	12.9809	20.4755	35.7402	25.3363	17.2976	19.9896
INSIG1	NM_005542	uc003wly.3	0.503667	0.357955	0.425	0.346154	-0.224559	1	INSIG1	73.9849	50.4912	28.5886	19.8184	58.6057	51.8217	76.9307	48.7591	108.32	71.0705
TBX3	NM_016569	uc001tvt.1	0.657534	0.425	0.529412	0.363636	-0.39831	1	TBX3	15.5441	14.1844	10.1769	8.8872	6.60647	5.7374	12.5988	13.5459	22.1188	22.2916
DIAPH1	NM_005219	uc003llb.4	0.600368	0.558491	0.605684	0.530667	-0.116895	1	DIAPH1	22.9308	24.9713	22.0171	23.3152	13.6146	10.0087	19.438	21.1862	32.3122	23.1196
PIGS	NM_033198	uc002hbo.2	0.834821	0.777528	0.703911	0.668524	-0.0926803	1	PIGS	86.0658	127.871	103.82	162.805	28.9104	26.7737	39.1527	36.1812	70.4427	66.5492
CRYZL1	NM_145858	uc021wio.1	0.636364	0.575	0.596774	0.486486	-0.171651	1	CRYZL1	20.6235	16.8105	15.7228	14.3841	2.81582	6.32192	19.3819	13.3235	2.39776	2.45844
FAM177A1	NM_173607	uc001wsq.3	0.590426	0.535865	0.560606	0.484375	-0.130792	1	FAM177A1	28.4022	27.6609	25.5555	20.8539	9.05421	9.41313	10.172	7.21096	14.0276	13.5188
HCFC1R1	NM_017885	uc002csy.1	0.561644	0.461538	0.512821	0.505882	-0.107044	1	HCFC1R1	31.0068	34.7921	29.4256	43.1914	58.6834	69.8524	57.2472	54.1102	136.435	185.006
FKTN	NM_006731	uc004bcs.3	0.598837	0.574713	0.597315	0.525773	-0.0956668	1	FKTN	18.0804	16.9464	18.0485	11.6075	3.51151	4.01512	2.02053	2.19628	1.4884	1.32301
MYO1E	NM_004998	uc002aga.4	0.539216	0.522678	0.533569	0.451128	-0.0989786	1	MIR2116;MYO1E	34.3103	25.3183	35.4336	25.3211	19.4791	22.5435	38.393	53.7831	48.659	49.7031
MRPL41	NM_032477	uc004cnh.4	0.753333	0.697842	0.719298	0.649573	-0.125217	1	MRPL41	128.117	101.627	92.5349	114.958	69.2561	93.6211	86.4661	47.1507	111.459	126.927
SYF2	NM_015484	uc001bjt.1	0.644068	0.577586	0.515152	0.473118	-0.108515	1	SYF2	25.8106	26.0766	25.7769	26.6624	7.28218	17.7827	28.2593	18.8311	14.7422	17.7896
HPCAL1	NM_001258358	uc031rnq.1	0.517241	0.42069	0.569767	0.459459	-0.20686	1	HPCAL1	67.296	62.6049	43.4271	48.5692	61.1802	45.9956	45.9861	35.7292	126.429	108.824
NPC2	NM_006432	uc001xpy.3	0.703883	0.643172	0.63745	0.609649	-0.0885128	1	MIR4709;NPC2	102.78	123.398	100.572	142.914	61.3959	115.419	117.564	161.921	65.2256	97.6078
FAM98A	NM_015475	uc002rpa.1	0.572165	0.572093	0.660633	0.57764	-0.0830657	1	FAM98A	44.9089	49.1657	45.106	48.3878	14.1426	20.903	18.6598	25.6778	25.0976	23.3099
ANXA6	NM_001155	uc003ltl.2	0.7666	0.693023	0.70625	0.607914	-0.171913	1	ANXA6	61.1051	40.6514	42.2898	40.8635	38.644	50.3217	63.1942	56.6838	79.8274	83.8755
DNAJC15	NM_013238	uc001uyy.3	0.610526	0.537415	0.6	0.45679	-0.216321	1	DNAJC15	29.5446	24.0711	23.2206	18.0486	8.67263	16.4757	17.3661	16.6709	5.61617	4.62662
SDHA	NM_004168	uc003jao.4	0.711921	0.664875	0.653333	0.575893	-0.124486	1	SDHA	121.628	112.108	111.763	99.9787	41.5698	50.6464	140.414	113.249	161.319	134.098
EXT2	NM_000401	uc001mya.3	0.726994	0.693878	0.751111	0.677966	-0.106261	1	EXT2	37.3838	26.5683	20.5253	17.6508	7.8907	9.49879	28.9412	19.2226	16.795	10.2176
ETFB	NM_001014763	uc002pwg.3	0.61215	0.580645	0.616935	0.605263	-0.0431767	1	ETFB	62.4542	73.1843	40.5814	57.3992	51.4712	69.9671	97.6631	69.2335	179.974	130.124
HADHA	NM_000182	uc002rgy.3	0.728956	0.69555	0.779006	0.700297	-0.112115	1	HADHA	79.4279	86.8035	49.6051	57.135	36.3665	38.471	61.1796	53.6854	58.9506	48.8406
ABHD4	NM_022060	uc001wgm.3	0.5	0.247423	0.502538	0.293103	-0.462012	1	ABHD4	37.0941	33.9427	16.4519	18.2848	19.9108	18.3948	30.4223	15.3235	58.4981	39.0915
GPD2	NM_000408	uc002tzd.4	0.518939	0.46696	0.556054	0.414634	-0.193399	1	GPD2	17.1215	16.6817	14.1218	12.4212	12.419	12.2271	22.0285	17.5825	6.72536	4.71115
ZNF330	NM_014487	uc003iiq.4	0.547945	0.530303	0.482143	0.36	-0.139785	1	ZNF330	15.8202	15.7673	14.8763	16.1234	5.89142	13.1996	18.0674	18.4586	10.6782	10.8413
UCHL5	NM_015984	uc001gsm.3	0.532609	0.483516	0.522267	0.444934	-0.126425	1	UCHL5	20.5162	21.3327	24.1795	23.4905	9.76503	13.9209	17.4796	16.1717	6.53633	6.06378
HEXA	NM_000520	uc002aun.4	0.572519	0.532178	0.517964	0.498575	-0.0597294	1	HEXA	82.5002	78.9686	90.8271	96.3154	15.0655	29.8576	53.9877	64.5657	57.7581	58.7872
NAGK	NM_017567	uc002shp.4	0.629032	0.555556	0.636364	0.493976	-0.215864	1	NAGK	23.2813	22.9892	15.7542	21.1364	8.18772	8.77287	28.4404	22.9287	36.2213	25.6948
TAF12	NM_005644	uc001bqy.3	0.628931	0.409836	0.639706	0.40625	-0.452551	1	TAF12	44.6964	36.6105	15.1366	13.681	9.13198	8.02901	15.9309	8.83832	15.8656	12.8754
HECTD3	NM_024602	uc009vxk.3	0.326316	0.173913	0.495652	0.269231	-0.378824	1	HECTD3	15.3606	19.5339	4.92668	7.4841	12.5254	6.76171	14.1183	4.31738	31.1163	11.3685
DYNC1LI1	NM_016141	uc003cfb.4	0.581818	0.504854	0.506024	0.439394	-0.143594	1	DYNC1LI1	16.2494	13.92	13.7401	13.1829	8.05232	10.4611	18.4503	27.8649	8.42258	7.7731
GTF2H1	NM_005316	uc001moh.2	0.461538	0.371429	0.37037	0.319328	-0.141153	1	GTF2H1	17.9924	17.2608	16.0011	19.0887	9.67461	10.6461	10.2862	9.92513	11.9861	10.3402
C16orf80	NM_013242	uc002enb.1	0.588235	0.505882	0.559006	0.528926	-0.112434	1	C16orf80	47.0895	41.5378	41.1675	44.6076	12.3546	20.9343	47.4551	33.641	35.1449	41.2298
LSM14B	NM_144703	uc010gjy.1	0.508333	0.457516	0.589552	0.480263	-0.160106	1	LSM14B	18.7682	23.1965	21.7751	28.235	22.1587	24.5241	24.7793	22.2321	38.8629	40.8732
ATP6V1D	NM_015994	uc001xjf.3	0.685446	0.462963	0.596273	0.393939	-0.424817	1	ATP6V1D	40.1326	33.5057	13.7728	13.5384	18.3297	21.411	54.4989	29.9613	18.5159	9.45765
TRIM44	NM_017583	uc001mwi.2	0.527027	0.492701	0.49359	0.395349	-0.132567	1	TRIM44	19.7723	17.6844	20.7752	17.5355	22.0657	17.7359	8.79981	6.89486	40.0236	36.2158
TMED7-TICAM2	NM_001164468	uc003kre.3	0.658915	0.547945	0.669565	0.543478	-0.237056	1	TICAM2;TMED7;TMED7-TICAM2	19.7605	13.6971	9.97704	7.47734	10.609	13.7817	19.184	11.9996	2.77244	2.37105
MECP2	NM_001110792	uc004fjw.2	0.551282	0.362069	0.512821	0.470588	-0.231445	1	MECP2	6.47288	6.56985	6.08291	6.21189	11.96	5.31864	2.05947	1.59901	14.6602	13.6984
WNK1	NM_001184985	uc031qfk.1	0.430025	0.418182	0.393484	0.298113	-0.107214	1	WNK1	19.0747	22.2146	23.0114	20.0048	43.5061	28.1577	28.753	31.2897	41.8222	47.7102
RAB2A	NM_002865	uc003xud.2	0.477941	0.398374	0.444444	0.377049	-0.146962	1	RAB2A	15.8356	11.502	13.7194	12.1866	12.4734	24.5415	33.9873	30.8174	25.473	30.0191
SLC6A6	NM_001134367	uc010heg.4	0.660714	0.613546	0.735471	0.601093	-0.181547	1	SLC6A6	38.441	43.4223	24.8396	24.1275	8.402	8.40403	19.2777	18.5319	19.0504	21.7181
PSMB2	NM_002794	uc001bzf.2	0.564815	0.532967	0.556452	0.508287	-0.0800121	1	PSMB2	24.0419	26.1758	16.1234	19.8904	21.4292	31.3236	71.3089	61.2784	38.3913	35.9576
COLGALT1	NM_024656	uc002nhc.1	0.610687	0.56314	0.513514	0.488889	-0.0721717	1	GLT25D1;COLGALT1	34.4038	29.7675	34.4021	36.1511	53.6047	45.4786	32.9841	33.2903	94.3129	83.5513
MAPKAPK5	NM_139078	uc001tta.4	0.544554	0.479339	0.530973	0.505051	-0.0911386	1	MAPKAPK5	18.949	21.1931	20.1468	22.8806	11.7501	7.44866	7.38144	3.59749	19.522	19.2498
IFITM1	NM_003641	uc001loy.4	0.689655	0.664179	0.648649	0.575	-0.0991247	1	IFITM1	46.9819	42.471	52.2304	51.0165	74.7104	107.861	222.719	517.349	141.182	364.95
GABARAP	NM_007278	uc002gfb.3	0.72327	0.705155	0.663113	0.637317	-0.0439122	1	GABARAP	457.637	402.585	394.6	421.425	127.386	201.608	269.923	292.604	292.369	282.94
TWF1	NM_001242397	uc001rob.3	0.640816	0.580357	0.576	0.461538	-0.174921	1	TWF1	7.33593	4.01563	5.87716	4.08243	5.48589	7.82009	7.26517	7.41642	4.19145	3.40979
FBXO30	NM_032145	uc003qla.3	0.63253	0.514286	0.505263	0.405063	-0.218444	1	FBXO30	16.8886	13.8673	18.1891	12.1222	18.8472	32.8328	20.0548	22.2947	6.70764	7.80412
USP8	NM_005154	uc001zyl.4	0.495298	0.488889	0.534247	0.41875	-0.121905	1	USP8	20.5258	15.7752	18.6619	15.491	6.27709	6.82435	11.5046	13.0247	5.80953	5.3368
COA4	NM_016565	uc001ouj.3	0.627451	0.529412	0.581395	0.404762	-0.274673	1	CHCHD8;COA4	22.5181	21.6853	21.403	22.8518	24.1733	37.7549	49.1061	33.1537	79.458	85.2014
IRAK1	NM_001569	uc004fjs.1	0.941748	0.920502	0.938697	0.893773	-0.0661699	1	IRAK1	67.106	65.1408	53.8145	54.057	96.9987	45.1766	21.0936	12.9595	275.056	255.526
DPH5	NM_001077394	uc001dtt.2	0.454545	0.4	0.417722	0.298507	-0.17376	1	DPH5	22.774	20.1891	20.3379	20.7072	9.32632	17.0273	12.2277	9.45624	9.89144	10.7897
TMEM55B	NM_001100814	uc001vxk.2	0.5	0.343434	0.471264	0.364706	-0.263124	1	TMEM55B	16.585	17.2027	17.6541	20.9716	14.573	21.1048	16.9929	19.1079	51.4531	53.1096
ZNF410	NM_001242924	uc010arz.2	0.509804	0.266667	0.617647	0.348837	-0.511947	1	ZNF410	16.0176	12.7256	9.42628	9.77197	11.2145	12.9356	9.61416	11.9271	11.105	7.86521
COPS4	NM_016129	uc003hoa.3	0.660194	0.6	0.584615	0.54717	-0.0976397	1	COPS4	26.5318	19.6821	25.5738	21.4549	12.5679	21.6457	35.6229	34.6213	9.43874	9.29804
RNU4ATAC	NR_023343	uc010yzd.1	0.72973	0.676471	0.69697	0.617647	-0.132582	1	RNU4ATAC	186.106	141.479	183.345	125.615	2997.83	4077.92	46.354	76.6743	0	0
MPDU1	NM_004870	uc002ghw.3	0.635135	0.505051	0.426966	0.364865	-0.192186	1	MPDU1	34.8934	27.2303	27.2795	25.7053	45.0109	45.7418	94.9713	82.2865	125.567	108.471
TVP23B	NM_016078	uc002gum.2	0.678161	0.41791	0.621212	0.351351	-0.530111	1	FAM18B1;TVP23B	4.17263	3.35636	2.91738	2.83917	2.52326	2.55655	4.49116	5.17366	2.60753	1.38772
SCML1	NM_006746	uc004cyc.3	0.536	0.448529	0.626087	0.352941	-0.360616	1	SCML1	19.3549	17.6408	16.0818	13.4243	5.47916	11.141	8.28034	11.9845	7.64139	7.84618
PCCB	NM_000532	uc003eqy.2	0.600649	0.510417	0.58296	0.510638	-0.162554	1	PCCB	55.0303	43.1899	36.1954	38.1407	29.0353	38.3429	72.8091	74.006	48.9992	38.3952
SIGMAR1	NM_005866	uc003zvb.3	0.892019	0.834646	0.840361	0.784195	-0.11354	1	SIGMAR1	90.295	64.3884	83.2995	83.6188	146.472	130.31	108.561	98.4556	346.455	337.534
NPTN	NM_012428	uc002avs.3	0.619355	0.553957	0.51087	0.505495	-0.0707731	1	NPTN	29.2464	24.8694	29.8554	28.5857	13.7348	24.9066	27.4208	35.1056	21.5205	27.4229
CXCR4	NM_003467	uc002tuz.3	0.597403	0.485714	0.730435	0.533333	-0.30879	1	CXCR4	18.166	25.3658	10.0127	12.3286	19.0621	27.9957	55.1008	47.2283	18.0987	14.611
DAD1	NM_001344	uc001wgl.2	0.6	0.574074	0.592357	0.522059	-0.0962238	1	DAD1	207.065	181.429	143.485	166.495	74.6954	107.377	317.007	307.467	197.261	180.469
MCRS1	NM_001012300	uc001rui.1	0.69697	0.601036	0.618785	0.604651	-0.110067	1	MCRS1	44.6448	41.0791	38.3207	45.5354	36.5286	36.1096	27.544	26.7579	93.1204	77.5513
NDUFA7	NM_005001	uc002mjm.2	0.674286	0.554745	0.561728	0.514925	-0.166344	1	NDUFA7	229.014	241.568	180.675	199.607	99.799	99.5048	180.266	142.395	147.773	124.316
C1orf122	NM_198446	uc001ccd.2	0.572816	0.439394	0.514706	0.479167	-0.168961	1	C1orf122	47.0374	32.0638	34.2231	22.0499	38.1313	42.9038	32.7667	28.6303	101.188	101.013
ATP5J	NM_001003697	uc002ylt.3	0.546763	0.508197	0.520661	0.424528	-0.134699	1	ATP5J	56.2945	49.9121	50.9391	45.4284	35.0633	77.6394	106.943	96.6881	72.2919	82.5501
CNOT8	NM_004779	uc003lvw.3	0.561497	0.445312	0.506329	0.295082	-0.327432	1	CNOT8	27.8322	26.4092	17.2424	15.5277	15.0288	17.9176	27.505	21.5055	14.4365	10.9984
ORC5	NM_002553	uc003vcb.3	0.591549	0.45679	0.608108	0.461538	-0.281329	1	ORC5	14.0575	12.7991	13.4883	14.4957	4.00364	8.85048	16.9245	18.6282	2.00335	2.87714
HIST1H2BF	NM_003522	uc003ngx.3	0.753247	0.695312	0.709091	0.571429	-0.195597	1	HIST1H2BF	65.6896	44.9147	111.077	62.298	200.16	467.036	903.903	1094.46	1.31324	3.84904
DUSP3	NM_004090	uc002ied.4	0.519608	0.396552	0.413613	0.35514	-0.181528	1	DUSP3	21.8234	21.8997	15.3621	18.0747	20.7344	19.5689	17.543	12.4363	58.4732	47.5005
RIOK3	NM_003831	uc002kui.4	0.611336	0.526316	0.57485	0.429577	-0.230293	1	RIOK3	24.2401	20.365	21.4574	20.2782	6.26804	9.48487	18.4282	14.2995	5.89905	5.40889
HMGN4	NM_006353	uc003nig.3	0.638298	0.598394	0.699115	0.51049	-0.22853	1	HMGN4	27.1814	23.1847	42.994	37.3858	19.8792	41.4098	8.67567	25.6861	11.1407	16.9882
CDC45	NM_001178010	uc011aha.2	0.616822	0.507812	0.571429	0.456311	-0.224128	1	CDC45	22.0219	23.2193	22.1634	25.1164	14.2377	17.1865	33.5112	28.011	47.2699	37.5197
CLP1	NM_006831	uc001nkw.3	0.482353	0.378049	0.457627	0.365385	-0.196547	1	CLP1	17.2109	15.4524	16.3378	14.5282	4.07557	6.08141	14.6896	14.6561	9.07066	7.29817
IPO7	NM_006391	uc001mho.3	0.629057	0.586592	0.637383	0.539906	-0.139942	1	IPO7;SNORA23	30.8505	28.6652	32.1412	26.3134	28.4386	36.0988	36.9878	40.1679	9.68073	9.10415
MED27	NM_004269	uc004cbe.2	0.848214	0.8	0.833333	0.763158	-0.11839	1	MED27	12.8051	15.9308	10.9355	13.9828	5.85487	7.39589	9.49068	7.51948	15.6674	17.8665
ACOT13	NM_018473	uc003nek.3	0.552511	0.403974	0.488038	0.319588	-0.316989	1	ACOT13	49.2492	47.3528	23.7794	23.0198	11.7828	16.1848	35.2078	29.983	16.6996	8.83869
TRUB2	NM_015679	uc004buq.1	0.592593	0.460177	0.553191	0.430233	-0.255375	1	TRUB2	29.6813	23.3566	23.9811	26.5634	21.9588	43.3413	50.2517	56.4039	67.5819	72.0004
PTBP1	NM_002819	uc002lpp.2	0.609223	0.450882	0.574074	0.532967	-0.199449	1	MIR4745;PTBP1	71.9252	69.5547	74.9149	68.3728	73.2771	83.9536	151.417	159.731	160.179	170.103
C8orf33	NM_023080	uc003zfc.4	0.596306	0.525074	0.585987	0.540636	-0.116584	1	C8orf33	46.941	38.0852	41.6266	41.7324	34.8433	51.0004	28.7831	29.6543	103.152	96.0672
HMOX1	NM_002133	uc003ant.2	0.602339	0.309859	0.570796	0.233333	-0.629943	1	HMOX1	35.089	51.178	15.7817	22.8457	14.7631	24.0582	17.6864	17.4636	19.0239	16.3011
HPD	NM_002150	uc001ubj.3	0.665829	0.305556	0.628895	0.25	-0.739169	1	HPD	74.3215	68.2208	12.4134	14.2787	140.088	106.195	18.1008	6.96578	53.5921	19.4315
HNRNPH3	NM_012207	uc001jnw.4	0.626087	0.597015	0.610922	0.531876	-0.108117	1	HNRNPH3	91.5784	151.911	144.457	175.127	22.9463	42.9579	47.862	51.0299	75.088	71.4155
ITM2B	NM_021999	uc001vbz.3	0.6	0.526316	0.533679	0.461538	-0.145825	1	ITM2B	135.992	106.441	65.5232	58.548	54.2835	83.1137	134.547	109.275	51.0593	46.5625
SMYD3	NM_001167740	uc001ibl.3	0.547009	0.533898	0.59596	0.463768	-0.145302	1	SMYD3	27.7441	23.0969	22.658	22.989	7.72963	9.49288	32.1021	30.072	21.0626	15.285
TXNDC15	NM_024715	uc003lac.1	0.615385	0.523256	0.615385	0.369565	-0.337948	1	TXNDC15	22.4691	17.4954	9.19616	8.11327	7.91304	7.43887	13.3403	9.45698	17.3108	11.3599
GTF3C2	NM_001035521	uc002rjw.2	0.413146	0.277457	0.352113	0.261364	-0.226438	1	GTF3C2	19.2629	16.7538	15.9357	15.0381	18.0965	18.7997	20.9765	20.753	29.7249	27.6317
TMEM189-UBE2V1	NM_199203	uc002xvf.3	0.665377	0.572062	0.629977	0.562162	-0.16113	1	TMEM189;TMEM189-UBE2V1;UBE2V1	29.7234	28.6097	21.6644	23.6286	20.0733	12.7721	14.9848	12.1225	36.2483	33.3284
ANKRD10	NM_017664	uc001vrn.3	0.5	0.418848	0.509202	0.412281	-0.178074	1	ANKRD10	22.1044	28.7043	27.251	24.7184	13.3885	17.8314	12.0762	17.6924	11.3165	13.254
PPP1R7	NM_002712	uc002wat.1	0.587719	0.567073	0.559585	0.469136	-0.111096	1	PPP1R7	61.9561	57.5832	40.0529	49.3042	19.7834	30.2274	54.3724	62.2222	59.3197	43.7261
POLR3GL	NM_032305	uc001enp.1	0.513514	0.366667	0.581395	0.272727	-0.455515	1	POLR3GL	15.4094	16.7999	11.1409	12.6308	12.9159	10.3501	8.62092	3.66683	23.4982	19.5485
LANCL1	NM_001136574	uc010zjh.2	0.733333	0.719697	0.73064	0.697115	-0.0471607	1	LANCL1	47.5132	45.0358	46.8899	40.5509	42.4319	59.8879	73.419	75.3675	24.1951	23.559
PRPS2	NM_001039091	uc004cva.3	0.470238	0.443038	0.463158	0.428571	-0.0617866	1	PRPS2	25.6839	20.6334	33.6775	30.4757	30.2125	48.9451	61.2883	70.9173	30.2936	34.5483
VWA5A	NM_014622	uc001pzt.3	0.774775	0.64881	0.72	0.6875	-0.158465	1	VWA5A	22.2491	15.0484	34.3065	26.9009	1.11294	1.64019	14.8571	34.2296	8.12951	19.2278
CBX5	NM_001127321	uc001sfj.4	0.638191	0.568685	0.666667	0.530303	-0.205869	1	CBX5;MIR3198-2	31.5562	31.9271	22.9762	19.3347	53.3562	31.6737	8.04011	7.79952	11.0067	8.85633
RAP2C	NM_021183	uc004ewp.4	0.505319	0.397351	0.529801	0.25	-0.387769	1	RAP2C	18.7215	17.6361	15.3243	13.4153	11.662	14.02	14.4054	13.4369	8.48878	9.81225
LEPRE1	NM_001243246	uc001chx.4	0.821853	0.746377	0.779468	0.751351	-0.103592	1	LEPRE1	46.5694	34.3865	31.08	32.9311	13.2782	23.3002	31.6989	22.4714	33.2657	26.8439
SEPHS1	NM_012247	uc001imk.3	0.676712	0.60767	0.667712	0.595142	-0.141613	1	SEPHS1	25.8226	25.7574	24.5055	24.1127	11.6314	11.4788	6.16158	5.02314	28.0465	23.7906
UAP1	NM_003115	uc001gce.4	0.675497	0.534591	0.632653	0.597403	-0.176156	1	UAP1	21.9044	20.2443	20.3915	20.5578	17.3296	24.1218	33.6649	38.2454	23.94	24.2395
IER3IP1	NM_016097	uc002lcu.3	0.522727	0.507375	0.483384	0.450479	-0.0482571	1	IER3IP1	250.966	223.48	197.632	185.56	33.6157	56.6732	40.0666	17.5154	26.3313	19.7422
GDI2	NM_001494	uc001iil.4	0.730994	0.677725	0.701961	0.603636	-0.151593	1	GDI2	33.8503	28.0946	39.697	40.5657	36.3075	72.4009	103.265	141.687	36.1256	44.3004
DERA	NM_015954	uc001rde.3	0.773723	0.76259	0.842593	0.75	-0.103725	1	DERA	33.4342	26.4778	27.7081	23.5418	12.5683	14.4706	22.1374	17.3451	10.5101	6.64339
ZBTB8OS	NM_178547	uc001bvp.3	0.589744	0.510204	0.535714	0.380952	-0.234301	1	ZBTB8OS	14.3311	12.4093	12.2315	13.4523	5.47164	15.1196	15.4513	14.9366	10.1298	8.19442
COA3	NM_001040431	uc002ibl.4	0.554404	0.440476	0.473171	0.380645	-0.206454	1	CCDC56;COA3	204.742	202.011	141.903	159.266	35.1697	38.1001	96.0322	57.6767	109.261	72.8854
PPP6R3	NM_001164160	uc001onv.3	0.67433	0.635854	0.668103	0.546798	-0.159781	1	PPP6R3	24.9546	22.4228	26.9245	23.9836	12.261	14.9518	22.4765	22.3344	13.2951	13.2141
DNTTIP2	NM_014597	uc001dqf.3	0.650273	0.644128	0.693053	0.64	-0.0591984	1	DNTTIP2	92.1192	139.592	87.1346	88.7138	6.96519	11.6091	20.6623	23.8023	6.73781	5.70343
DCAF12	NM_015397	uc003ztt.2	0.524862	0.348101	0.546053	0.310811	-0.412002	1	DCAF12	20.8572	20.1159	16.6358	13.6298	18.363	16.3099	14.5001	12.6065	25.4883	24.5175
RRAGC	NM_022157	uc001ccq.3	0.443662	0.432584	0.473282	0.426357	-0.0580036	1	RRAGC	37.4735	40.5471	44.8554	43.7259	13.8702	14.5177	25.2487	22.8707	10.8186	9.15384
ATP5G1	NM_001002027	uc002ioh.3	0.569343	0.529915	0.585526	0.580153	-0.0448022	1	ATP5G1	41.5836	60.0082	32.2623	61.578	47.051	108.131	346.698	306.392	161.26	133.586
MBTPS2	NM_015884	uc004dae.3	0.486166	0.465035	0.51875	0.45082	-0.0890614	1	MBTPS2;YY2	15.6539	11.8271	15.2963	11.7893	9.02904	14.2487	12.4402	13.4243	3.53108	3.48512
RAD17	NM_133339	uc003jwo.3	0.42268	0.415385	0.505263	0.40625	-0.106309	1	RAD17	11.7211	14.55	14.3317	15.8528	6.15263	6.80052	2.82333	4.36683	3.55762	3.68831
CD58	NM_001779	uc001egm.3	0.690141	0.641791	0.727273	0.513514	-0.262109	1	CD58	17.5049	12.6355	15.0005	9.61257	2.80107	6.77258	12.8536	11.597	1.08549	0.924308
ZCRB1	NM_033114	uc001rmz.3	0.607143	0.495146	0.607843	0.557692	-0.162148	1	ZCRB1	29.2628	20.3024	13.9969	13.6834	15.6672	16.2347	27.7772	18.533	36.9611	27.3036
MYH9	NM_002473	uc003apg.3	0.625767	0.595181	0.593939	0.574148	-0.0503772	1	MYH9	39.9584	47.2653	64.1674	60.734	53.8124	62.9361	91.936	94.2028	147.008	155.311
IFT43	NM_001102564	uc010asm.1	0.65873	0.589474	0.672727	0.618421	-0.123563	1	IFT43	34.0098	31.5797	23.4013	23.9893	5.64872	6.72796	9.75084	5.99074	9.58242	6.77033
KIF4A	NM_012310	uc004dyg.3	0.456376	0.443925	0.489933	0.464286	-0.0380978	1	KIF4A	12.0642	13.1183	15.7913	17.0908	4.47967	6.09687	12.9419	14.3945	8.68401	7.09691
CD320	NM_016579	uc002mjj.2	0.574526	0.516304	0.561047	0.517799	-0.101469	1	CD320	137.724	133.248	116.268	127.155	82.7526	93.3944	93.9308	93.3366	185.013	201.945
VAT1	NM_006373	uc002icm.1	0.526596	0.447964	0.546729	0.485232	-0.140129	1	VAT1	29.2608	33.5352	34.8589	43.5651	66.5604	65.127	79.0214	106.358	147.045	182.672
NCOA7	NM_181782	uc003qai.3	0.62212	0.586854	0.591463	0.522843	-0.103886	1	NCOA7	28.3639	22.7783	23.7555	17.2263	12.47	15.4061	14.0616	16.5131	12.5451	13.2107
CTAGE5	NM_001247989	uc001wvi.4	0.552941	0.493506	0.465241	0.445455	-0.0792208	1	CTAGE5	17.8254	16.9346	9.16373	10.2459	3.35406	3.4356	2.50891	2.87308	4.65185	3.91191
ADA	NM_000022	uc002xmj.3	0.527778	0.333333	0.396226	0.368421	-0.22225	1	ADA	20.9	15.3691	13.0183	15.1484	14.7327	19.2695	25.5673	7.43578	26.1866	19.6191
ATP6V0C	NM_001198569	uc021tav.1	0.547445	0.471338	0.594017	0.584	-0.0861248	1	ATP6V0C	71.3513	112.243	80.9944	144.821	122.234	159.087	272.501	243.495	352.822	503.599
RPA2	NM_002946	uc001bpe.1	0.574627	0.47561	0.581967	0.362069	-0.318915	1	RPA2	25.664	24.2589	15.6059	16.5113	13.6473	22.2398	38.5385	26.0782	30.7471	23.6139
TST	NM_003312	uc003aqh.4	0.490566	0.230769	0.432432	0.304348	-0.387881	1	TST	27.5576	26.6235	17.6455	20.2248	18.9422	32.806	32.9437	33.4528	38.961	27.7902
C2orf47	NM_024520	uc002uvm.3	0.588235	0.474576	0.454545	0.375	-0.193204	1	C2orf47	17.4184	11.9881	12.007	9.81837	9.1307	16.2196	33.5815	29.0962	15.2329	13.1177
RNF5P1	NR_003129	uc003xly.3	0.7	0.635514	0.72093	0.615385	-0.170032	1	RNF5;RNF5P1	0	0	0	0	0	0	0	0	0	0
NUB1	NM_001243351	uc003wjx.3	0.550388	0.495652	0.565217	0.463415	-0.156538	1	NUB1	19.3539	15.6583	17.3747	15.8283	6.35455	10.8763	28.1708	27.3751	22.8806	21.1881
ROGDI	NM_024589	uc002cxv.4	0.753247	0.627119	0.6	0.558824	-0.167305	1	ROGDI	20.7019	12.2807	20.0705	14.5457	10.9395	8.27013	7.5773	5.85988	27.2126	33.7375
ATP6V0D1	NM_004691	uc002ete.1	0.642623	0.577236	0.597015	0.528302	-0.1341	1	ATP6V0D1	63.0709	57.6733	53.6623	61.3903	34.2387	52.0357	123.888	115.11	84.4176	83.3887
TIMM9	NM_012460	uc001xds.3	0.555556	0.466667	0.625	0.560976	-0.152913	1	TIMM9	24.9003	25.8848	26.8197	32.0197	17.1966	28.7411	23.1414	24.9356	9.52661	8.48138
RANBP9	NM_005493	uc003nbb.3	0.751429	0.656085	0.670635	0.577778	-0.188201	1	RANBP9	39.0399	32.5718	23.6521	19.3501	28.2283	27.9151	42.2641	30.8759	36.3823	31.6982
YPEL5	NM_016061	uc002rmz.4	0.525	0.341176	0.539326	0.309524	-0.413626	1	YPEL5	39.2899	32.8532	18.2676	18.269	12.5344	12.2337	12.6645	10.6103	7.84312	5.70458
ABCD3	NM_002858	uc001dqn.4	0.54386	0.536232	0.621359	0.333333	-0.295654	1	ABCD3	17.1751	13.5445	9.68182	8.25677	17.4366	19.3823	34.9151	23.6263	3.94435	4.07125
IDE	NM_004969	uc001kia.3	0.569061	0.382353	0.493333	0.408163	-0.271878	1	IDE	14.3246	14.1235	9.35968	8.14297	8.39576	11.6693	22.4826	16.4137	4.15488	3.2405
SKP1	NM_170679	uc003kzc.4	0.61336	0.58427	0.574949	0.561743	-0.042296	1	SKP1	94.8301	91.1846	63.4479	64.507	21.8541	37.1267	50.6076	41.4154	16.5924	12.289
ACSL3	NM_203372	uc002vnj.3	0.642738	0.598886	0.617711	0.569697	-0.0918657	1	ACSL3	67.1733	63.0281	87.5322	75.6287	17.3208	26.4098	43.9872	58.447	16.6307	20.9495
PRSS23	NM_007173	uc001pcb.3	0.741071	0.592593	0.738636	0.560976	-0.32614	1	PRSS23	36.526	21.9493	10.9808	8.38013	10.9174	8.74423	65.2132	45.4811	73.5655	44.797
ZMYND19	NM_138462	uc004cno.1	0.670732	0.630769	0.60396	0.528455	-0.115468	1	ZMYND19	28.3496	34.2832	40.7833	46.0447	34.048	29.1355	10.2633	19.2285	55.3226	59.1241
LAMTOR5	NM_006402	uc001dzr.3	0.601036	0.478632	0.54359	0.494505	-0.171488	1	HBXIP;LAMTOR5	69.4227	74.0424	33.2725	39.2133	53.9421	69.6249	145.676	81.4406	62.9434	38.4105
ZFP36L2	NM_006887	uc002rsv.4	0.655738	0.504132	0.483871	0.43662	-0.198857	1	ZFP36L2	12.9608	11.6249	16.2413	11.8571	9.53426	11.0336	12.2381	8.48279	24.4589	30.7892
TIMM8B	NM_012459	uc001pmx.3	0.625	0.591549	0.627451	0.536585	-0.124316	1	TIMM8B	33.427	22.1101	28.1472	24.2411	10.0313	18.9658	22.0249	31.227	29.5916	30.5175
C5orf28	NM_022483	uc003jny.3	0.526882	0.5	0.510638	0.43956	-0.0979596	1	C5orf28	15.1401	10.6821	22.7498	18.5361	5.44984	10.6921	4.72886	13.9249	1.15601	1.47465
RPL7L1	NM_198486	uc003osq.1	0.596567	0.565041	0.575419	0.524064	-0.0828807	1	RPL7L1	22.0572	17.9432	21.9246	20.3159	7.08095	8.80492	3.93858	6.14254	7.79886	5.78956
DCAF6	NM_001198956	uc001gex.3	0.686183	0.666667	0.666667	0.596091	-0.0900915	1	DCAF6	41.9914	41.5775	49.4134	38.7011	18.3999	15.931	14.1917	11.0279	22.5571	23.0363
SNF8	NM_007241	uc002ioj.3	0.677419	0.613208	0.637255	0.506667	-0.1948	1	SNF8	35.8394	27.9572	26.4312	28.2585	54.5811	44.561	52.1626	45.1955	156.38	154.675
RDX	NM_001260493	uc031qdy.1	0.532934	0.522727	0.555556	0.454545	-0.111217	1	RDX	18.575	12.8625	23.052	16.1934	12.1314	19.3541	12.7499	16.0155	8.10926	9.42921
TRAPPC4	NM_016146	uc010ryo.2	0.812155	0.742268	0.751678	0.696552	-0.125013	1	MIR3656;TRAPPC4	46.7922	48.2041	48.5098	52.5385	13.8002	30.1053	63.0235	71.0257	29.4703	19.8131
LAMC1	NM_002293	uc001gpy.4	0.664207	0.620266	0.652816	0.61562	-0.0811366	1	LAMC1	67.1092	68.7036	49.7485	44.1516	18.0816	18.2886	31.0633	20.0353	31.6602	19.8804
PRSS8	NM_002773	uc002ebc.4	0.643678	0.62	0.6	0.58427	-0.0394085	1	PRSS8	17.7363	14.4714	18.39	21.9799	26.2159	27.0048	5.69469	4.40397	12.276	13.309
DEGS1	NM_003676	uc001hoj.3	0.689723	0.678233	0.670423	0.578378	-0.103534	1	DEGS1	112.771	84.5034	153.042	101.752	16.9215	43.7353	137.774	132.525	27.5153	26.828
SLC2A4RG	NM_020062	uc002ygq.3	0.576577	0.507937	0.617021	0.507042	-0.178619	1	SLC2A4RG	22.25	28.0175	15.0156	20.1848	64.0439	23.1703	11.8987	6.24814	135.58	100.293
INTS7	NM_015434	uc001hiw.2	0.61194	0.600877	0.640212	0.551724	-0.0995506	1	INTS7	22.9719	27.0135	23.5098	26.6656	8.62463	16.828	23.0705	27.5694	9.00221	7.35756
TRIP6	NM_003302	uc003uww.3	0.495833	0.366834	0.513011	0.467005	-0.175005	1	TRIP6	76.4998	75.7405	70.7531	67.9565	59.7758	65.2635	92.8668	92.248	207.781	193.131
BCL2L13	NM_015367	uc002zmw.4	0.579235	0.515625	0.533333	0.445161	-0.151782	1	BCL2L13	45.3995	32.0734	29.1225	23.8548	18.8791	13.9854	9.11571	10.0733	20.0099	16.7983
PITHD1	NM_020362	uc001bhq.3	0.522727	0.482353	0.6	0.4375	-0.202874	1	PITHD1	14.8977	23.2866	16.6496	21.1651	12.2454	19.4821	17.3375	16.2411	19.4963	19.4284
C4orf33	NM_001099783	uc010iod.3	0.688742	0.684564	0.697183	0.613445	-0.0879157	1	C4orf33	33.3115	36.8755	35.9444	37.3568	2.78648	2.35271	4.64971	0.366243	1.04826	0.936521
C12orf10	NM_021640	uc001scp.4	0.484211	0.237288	0.5	0.324324	-0.422598	1	C12orf10	28.0366	26.0038	17.3239	19.8215	29.2271	27.7192	55.3832	40.4332	82.2036	70.5354
SNRPA1	NM_003090	uc002bww.3	0.538941	0.505435	0.516043	0.490066	-0.0594826	1	SNRPA1	29.0626	32.0438	30.9291	29.4315	8.24105	16.0976	19.916	15.4631	8.85633	7.2205
FAM188A	NM_024948	uc001iod.1	0.323944	0.255102	0.329545	0.275362	-0.123025	1	FAM188A	29.9045	22.644	20.4653	18.6831	7.98284	8.75343	5.07454	7.49448	2.98759	2.16033
CCNB1IP1	NM_182849	uc001vwy.4	0.441176	0.31746	0.488372	0.322581	-0.289508	1	CCNB1IP1;SNORD126	18.3713	14.0565	15.1389	14.0138	14.1199	19.9785	7.9484	8.45195	16.7797	14.8949
SACM1L	NM_014016	uc003cos.2	0.515924	0.478528	0.495726	0.356322	-0.176801	1	SACM1L	19.8438	17.9393	19.1972	16.1047	8.03698	12.1136	17.8814	15.1729	3.18573	2.93782
GOLGA2	NM_004486	uc011maw.2	0.644444	0.545455	0.537815	0.396624	-0.240181	1	GOLGA2	19.0182	21.0974	19.7855	23.2042	16.3892	14.8356	23.1045	18.7186	57.3744	47.6324
RNF114	NM_018683	uc002xux.3	0.6875	0.594118	0.708333	0.666667	-0.135049	1	RNF114	40.7249	48.3807	27.6924	36.027	25.2512	24.6068	26.0549	28.2828	39.1916	27.0906
MRPS12	NM_021107	uc002oke.3	0.596491	0.538462	0.575758	0.533333	-0.100454	1	MRPS12	15.9479	13.0353	16.7954	17.6893	31.6181	41.1702	26.5698	37.6707	56.5642	66.9041
XAB2	NM_020196	uc002mgx.3	0.424051	0.362903	0.471204	0.417266	-0.115085	1	XAB2	21.9614	29.1484	19.9859	27.4294	15.4154	21.6116	59.7684	56.8508	77.3456	71.7267
DENND5A	NM_015213	uc001mhl.3	0.635135	0.515152	0.487179	0.212121	-0.395042	1	DENND5A	13.3018	9.81217	10.0172	7.4887	18.0055	10.3863	3.84416	2.5817	25.1752	19.7717
IFT27	NM_001177701	uc003apv.3	0.681818	0.53125	0.661765	0.392857	-0.419476	1	IFT27	23.829	21.7557	10.5875	12.1316	7.47015	8.84655	18.5197	17.1682	21.8704	10.7992
SFXN2	NM_178858	uc001kwb.2	0.737705	0.72093	0.703297	0.659091	-0.0609805	1	SFXN2	10.8424	17.9861	13.6381	19.283	1.99687	1.78519	5.88019	4.16848	4.93531	3.11379
NUP98	NM_016320	uc001lyh.3	0.528363	0.472452	0.512545	0.508137	-0.0603186	1	NUP98	45.4155	44.7828	52.4243	51.5367	39.9108	54.0701	85.0431	104.149	51.6544	58.712
MRPL1	NM_020236	uc003hku.2	0.615385	0.545455	0.62963	0.615385	-0.0841751	1	MRPL1	13.8605	10.3646	14.7032	11.3856	4.20741	5.20117	11.0854	7.85845	1.46336	2.2896
TNFSF9	NM_003811	uc002mfh.2	0.562212	0.505	0.536313	0.45283	-0.140695	1	TNFSF9	52.3812	44.3004	39.8574	36.1439	44.2825	49.4451	79.0199	93.6473	104.121	130.717
CDKN1A	NM_078467	uc021yzb.1	0.717742	0.604	0.758123	0.644809	-0.227056	1	CDKN1A	424.31	447.011	53.4052	59.6034	97.3003	39.7228	62.4306	16.0395	171.577	55.5701
NSA2	NM_014886	uc003kdk.2	0.824786	0.77551	0.803571	0.636364	-0.216484	1	NSA2	33.38	27.1698	10.0447	8.99277	13.1491	10.2833	9.10775	4.10868	20.099	9.25103
PUF60	NM_078480	uc003yzs.4	0.64186	0.590308	0.658436	0.592965	-0.117023	1	PUF60	35.5214	46.4897	32.8669	47.8552	69.2178	89.2302	166.142	158.099	216.15	222.767
C7orf25	NM_001099858	uc003thx.4	0.461538	0.351852	0.442857	0.421053	-0.131491	1	C7orf25	16.5044	22.7474	13.5806	18.7627	6.10126	8.20184	9.35547	13.6543	8.97324	7.87187
ICT1	NM_001545	uc002jmm.3	0.566138	0.542484	0.616279	0.496599	-0.143334	1	ICT1	96.6502	93.3179	82.9357	89.1958	24.9928	40.6801	57.1295	55.8889	64.5502	54.7554
SLFN12	NM_018042	uc002hji.4	0.717391	0.685185	0.724138	0.684932	-0.0714125	1	SLFN12	21.1036	22.4717	23.2272	18.0397	2.01466	2.78352	5.46292	4.17057	1.91074	2.16062
MED8	NM_052877	uc001cje.2	0.536232	0.428571	0.479167	0.455357	-0.13147	1	MED8	31.4627	32.0225	27.5725	32.9599	16.2192	21.1866	31.0011	32.4418	26.4406	21.2137
RHOC	NM_001042679	uc001ecp.1	0.781768	0.760417	0.80695	0.755556	-0.0727455	1	RHOC	133.379	76.1087	77.5626	74.0804	44.5562	48.2222	50.8054	71.5929	136.104	131.141
BAZ1B	NM_032408	uc003tyc.3	0.586667	0.573668	0.590361	0.545872	-0.0574888	1	BAZ1B	21.2692	25.3911	40.2087	42.3052	18.3074	22.0303	19.8732	25.6148	24.2348	27.786
PET112	NM_004564	uc003iml.3	0.625	0.45679	0.517857	0.368421	-0.317646	1	PET112	20.9819	14.8756	14.6594	11.7381	12.1347	12.6674	23.3985	17.2252	21.714	16.6399
KPNA3	NM_002267	uc001vdj.2	0.826446	0.685185	0.650794	0.545455	-0.2466	1	KPNA3	16.2633	9.5737	6.89772	5.00759	5.78473	5.76193	8.30587	5.56977	2.35971	1.82748
HDHD1	NM_001135565	uc011mhm.1	0.885714	0.848993	0.85098	0.844037	-0.0436647	1	HDHD1	63.4482	70.3272	60.4556	60.2261	7.27024	7.57475	11.9327	10.9969	21.6446	18.3141
C6orf211	NM_024573	uc003qok.1	0.723636	0.647059	0.743396	0.568966	-0.251008	1	C6orf211	49.2589	43.575	21.4661	15.9207	4.79726	8.24463	12.8861	8.58136	2.186	1.22265
TMEM87A	NM_015497	uc021sjr.1	0.516484	0.349593	0.455357	0.323529	-0.298718	1	TMEM87A	15.8326	13.186	11.0573	10.2596	4.81801	8.70492	17.3162	15.9581	5.37603	3.21234
LETMD1	NM_001243689	uc009zlw.3	0.557971	0.386792	0.52795	0.402062	-0.297067	1	LETMD1	24.6613	29.286	21.6693	26.0657	21.3276	16.8382	13.4035	7.20822	16.9706	12.4151
APH1A	NM_001077628	uc001ety.2	0.654545	0.575972	0.642599	0.556017	-0.165156	1	APH1A	70.1706	60.7576	68.998	62.556	66.8018	61.1021	37.2305	26.3928	95.6183	101.453
NDUFB5	NM_002492	uc003fkc.3	0.634069	0.588462	0.558233	0.548077	-0.0557639	1	NDUFB5	142.001	115.326	104.998	105.242	40.6369	73.0279	69.2319	67.9033	16.2984	12.1905
MTBP	NM_022045	uc003ypc.2	0.783333	0.70073	0.745098	0.632653	-0.195048	1	MTBP	17.9644	18.8084	16.0318	12.6705	1.67244	2.44661	2.62658	4.88771	0.91498	0.605982
UBP1	NM_001128161	uc010hga.3	0.564103	0.5	0.5	0.276596	-0.287507	1	UBP1	13.2752	12.4721	16.4234	14.7076	18.962	15.3405	6.73729	3.75263	21.158	24.3148
LZIC	NM_032368	uc001aqm.3	0.656	0.574324	0.641667	0.605769	-0.117573	1	LZIC	34.753	31.6926	35.4573	36.0184	8.55552	13.5936	17.8454	23.2771	8.60278	6.11689
SRA1	NM_001253764	uc021yef.1	0.606061	0.317073	0.640625	0.4375	-0.492112	1	SRA1	15.469	15.0719	11.4284	17.1599	14.4463	11.8571	16.7071	15.2276	30.2932	24.9837
RNMT	NM_003799	uc002ksl.1	0.525692	0.510563	0.554455	0.469613	-0.0999705	1	RNMT	17.8477	17.5302	18.6112	17.703	5.19114	5.09429	4.2097	6.6572	4.62699	3.40997
FTSJ1	NM_012280	uc004djo.1	0.865633	0.822086	0.836576	0.808571	-0.0715516	1	FTSJ1	62.0565	52.5932	84.4381	80.7747	34.5269	45.8842	44.431	87.5692	70.9226	113.627
SUDS3	NM_022491	uc001twz.3	0.610294	0.416667	0.478632	0.363636	-0.308624	1	SUDS3	9.90676	11.1638	9.60084	9.06243	5.60126	5.01267	1.27454	1.95763	6.53784	7.02222
PANK2	NM_153638	uc002wkc.3	0.628099	0.542857	0.617391	0.488889	-0.213744	1	MIR103A2;PANK2	19.9966	19.5416	19.5296	20.0171	14.0936	20.6176	12.6481	8.40585	10.7252	10.578
TIMM10	NM_012456	uc001nkm.1	0.586207	0.542636	0.605634	0.547826	-0.101379	1	TIMM10	56.0499	61.0842	50.3676	62.6658	20.539	50.5855	70.0354	68.6624	48.4482	48.5722
SRPK2	NM_182692	uc003vcv.4	0.684211	0.67	0.62963	0.473684	-0.170156	1	SRPK2	9.00603	7.35628	11.2365	7.55077	5.01936	7.24085	4.43416	4.8897	4.73937	4.79842
MEPCE	NM_019606	uc003uuw.3	0.556291	0.455882	0.5	0.442308	-0.158101	1	MEPCE	18.2345	19.5593	16.3437	19.5997	22.6554	14.32	18.0603	18.228	75.5341	71.48
TMCO3	NM_017905	uc001vtu.4	0.531987	0.441379	0.484848	0.291667	-0.283789	1	TMCO3	34.5966	23.5951	18.0525	16.2167	42.6153	28.4288	13.3434	9.22846	37.4167	24.7781
SNAI2	NM_003068	uc003xqp.3	0.728	0.551724	0.605505	0.36	-0.42178	1	SNAI2	26.7366	23.749	14.3797	10.4079	10.2739	14.1948	23.8107	19.9178	19.4297	12.9174
ZNF131	NM_003432	uc003jnk.3	0.522124	0.394118	0.415385	0.28125	-0.262141	1	ZNF131	17.1258	13.0083	20.88	17.4715	8.77012	16.7908	15.4706	18.3774	16.1499	19.0315
PRPF8	NM_006445	uc002fte.3	0.700291	0.606557	0.6271	0.555556	-0.165278	1	PRPF8	50.3027	49.4249	48.8823	44.7822	43.0681	44.6851	141.53	106.967	83.9849	62.9728
MRPS22	NM_020191	uc003etb.3	0.655914	0.566265	0.629032	0.410714	-0.307967	1	MRPS22	33.5435	26.5639	26.1772	26.0703	15.5566	34.0931	47.4419	59.014	22.6701	18.498
DHX35	NM_021931	uc002xjh.3	0.71134	0.630137	0.633333	0.46875	-0.245787	1	DHX35	14.3056	10.7387	11.1762	8.76598	2.52134	3.23474	4.20728	3.40862	2.91656	2.56534
BLVRA	NM_000712	uc003tir.3	0.496855	0.380952	0.466667	0.307692	-0.274877	1	BLVRA	38.425	31.8893	25.1932	23.1183	23.3069	33.6169	65.8161	70.8946	35.6683	25.0728
PSMB7	NM_002799	uc004boj.4	0.780612	0.669355	0.727273	0.632184	-0.206346	1	PSMB7	20.0077	19.1805	14.1335	17.4455	15.6506	23.6011	52.072	39.6232	30.2238	21.9226
LAMP2	NM_001122606	uc004ess.4	0.720238	0.658768	0.717241	0.631579	-0.147133	1	LAMP2	17.9431	14.5314	23.2678	17.8835	4.71221	13.1539	18.4007	21.5383	2.64402	3.12753
DDX24	NM_020414	uc001ycj.3	0.660312	0.588745	0.663697	0.581395	-0.153869	1	DDX24	73.9307	65.1708	60.4721	57.6192	23.5811	34.696	96.7543	92.2574	64.5946	52.4261
CDIPT	NM_006319	uc002dum.3	0.646154	0.54955	0.493506	0.423729	-0.166382	1	CDIPT	23.9036	16.9889	20.0366	17.6837	34.6868	31.2839	32.1559	37.2325	107.274	104.604
MAP4K4	NM_145686	uc002tbf.3	0.636364	0.505882	0.613636	0.380435	-0.363683	1	MAP4K4	16.4455	18.2826	10.1012	10.023	12.7179	7.48605	8.0367	5.87527	25.0431	18.7403
HSD17B12	NM_016142	uc001mxq.4	0.543478	0.503268	0.6125	0.483146	-0.169564	1	HSD17B12	37.3815	29.8439	26.4291	19.1491	5.79414	13.8868	17.7584	17.9043	4.67886	3.53779
NUPL1	NM_014089	uc001uqi.3	0.509804	0.463054	0.55	0.376147	-0.220603	1	NUPL1	15.6196	14.1698	18.2565	15.2762	6.66442	11.5097	11.8157	13.3034	6.20737	7.39922
NME3	NM_002513	uc002cmm.3	0.709677	0.484848	0.747126	0.653061	-0.318894	1	NME3	32.8662	31.7324	25.9396	30.4901	30.5689	34.444	36.6474	20.3622	88.111	78.7718
LIG3	NM_013975	uc002hik.2	0.671233	0.566667	0.633028	0.52381	-0.213784	1	LIG3	15.6414	13.5362	14.3099	12.2949	9.56836	10.3414	24.2071	18.2558	24.8416	24.2916
GDE1	NM_016641	uc002dgh.3	0.615504	0.590047	0.551579	0.483271	-0.0937641	1	GDE1	110.865	83.422	54.3768	51.3709	43.6502	35.2507	19.8337	10.6663	48.4435	31.4675
CAMK2G	NM_172171	uc001jvm.2	0.62	0.619048	0.630631	0.550562	-0.0810212	1	CAMK2G	17.3595	14.3171	17.11	13.892	6.76616	8.81717	8.72444	6.91239	18.1662	18.0901
MAPKAPK2	NM_032960	uc001hem.2	0.485185	0.462006	0.470588	0.413502	-0.0802652	1	MAPKAPK2	31.3867	28.1786	42.656	37.0649	31.0609	21.28	11.9938	10.3244	57.6067	69.9777
XRCC5	NM_021141	uc002vfy.3	0.663009	0.588745	0.580524	0.498943	-0.155846	1	XRCC5	83.1493	74.8895	80.1203	78.289	59.2229	107.159	232.198	225.632	76.5334	59.4384
LBR	NM_002296	uc001hoy.3	0.56	0.46729	0.516667	0.367347	-0.24203	1	LBR	14.9062	12.2327	16.5333	13.6246	10.756	14.2329	22.4984	29.7478	7.79261	7.50684
COMMD5	NM_001081004	uc003zem.3	0.617021	0.494382	0.525	0.352941	-0.294698	1	COMMD5	17.0951	16.9469	15.2292	18.2237	11.0437	16.0212	15.9711	22.6439	38.277	40.6939
PHB	NM_002634	uc002iox.1	0.589744	0.546875	0.559105	0.533597	-0.0683772	1	PHB	52.5429	52.9618	43.3215	48.7414	43.8391	45.0854	103.404	105.666	170.129	165.436
SURF4	NM_033161	uc004cdj.3	0.482625	0.387435	0.480198	0.401408	-0.17398	1	SURF4	33.1109	29.1786	24.3733	24.8462	53.8226	47.4746	74.7586	64.9867	95.2805	80.2737
HN1L	NM_144570	uc002cmg.3	0.630952	0.568966	0.564444	0.487654	-0.138777	1	HN1L	32.4145	28.6207	27.1888	26.647	28.1902	27.659	20.1795	24.3576	39.2045	37.0833
SNAP29	NM_004782	uc011ahw.2	0.462069	0.388158	0.425287	0.348624	-0.150575	1	SNAP29	15.6459	17.0597	12.6819	13.4309	10.8765	9.17251	8.01395	5.01274	17.2054	14.3951
KIAA1279	NM_015634	uc001joy.3	0.598802	0.506024	0.579365	0.3625	-0.309643	1	KIAA1279	27.3722	22.3425	23.2048	18.2683	6.50362	11.9263	28.4135	31.3325	12.3773	10.8995
ACAT1	NM_000019	uc001pjy.3	0.652	0.574713	0.638191	0.590164	-0.125314	1	ACAT1	42.7565	39.2712	30.2048	31.6526	22.1404	38.1886	95.5391	81.7404	23.3209	17.3265
VAPA	NM_003574	uc002koj.3	0.646739	0.631579	0.604938	0.565217	-0.0548811	1	VAPA	17.4769	15.7734	15.0182	14.1227	11.3165	19.3805	34.6075	33.4916	11.3247	12.722
KYNU	NM_003937	uc002tvl.3	0.667401	0.60804	0.639769	0.53125	-0.16788	1	KYNU	119.435	84.5693	36.3305	32.0823	13.8964	14.245	210.442	189.13	39.7171	33.8249
CRELD2	NM_001135101	uc010hal.2	0.65	0.424242	0.675676	0.4	-0.501433	1	CRELD2	22.4308	22.3451	10.635	12.2657	23.6931	16.6315	21.6809	18.534	61.9021	43.9676
C11orf83	NM_001085372	uc001nui.4	0.75	0.697842	0.732824	0.671875	-0.113108	1	C11orf83	21.455	24.6878	21.5494	28.1646	13.7352	11.3009	10.8159	7.66743	43.9795	45.6295
CNBP	NM_001127192	uc021xdw.1	0.668217	0.626234	0.618971	0.578595	-0.0823587	1	CNBP	116.732	100.194	100.338	101.323	50.5124	105.667	131.775	128.13	68.8892	62.6332
DBR1	NM_016216	uc003erv.3	0.486726	0.446043	0.473118	0.452381	-0.0614198	1	DBR1	16.1182	15.6494	19.2159	17.3047	3.91558	6.33729	12.3209	10.587	4.38102	3.83931
ARPC1B	NM_005720	uc003upz.3	0.593074	0.403361	0.53125	0.393258	-0.327704	1	ARPC1B	54.67	45.3121	28.5841	30.7131	55.0381	57.5748	65.6	57.6649	98.3201	81.6626
MRPL44	NM_022915	uc002vnr.4	0.588785	0.513274	0.60241	0.506173	-0.171748	1	MRPL44	20.5328	17.8216	20.1486	20.575	9.12462	17.1263	35.0484	26.4751	14.5373	14.6761
GNL2	NM_013285	uc001cbk.3	0.560748	0.518797	0.483254	0.464455	-0.0607493	1	GNL2	32.1487	35.5059	44.5099	50.4432	7.64253	15.7522	20.9063	32.9015	16.1704	15.4208
GPS2	NM_004489	uc002gfx.1	0.58	0.514019	0.674157	0.575472	-0.164667	1	GPS2	40.6126	57.4699	30.8736	42.4514	23.1493	22.9995	38.1943	36.9218	162.633	128.373
EFCAB14	NM_014774	uc001cqk.4	0.521739	0.361963	0.51269	0.33871	-0.333757	1	KIAA0494;EFCAB14	18.414	15.226	10.8153	7.98355	16.9655	8.44931	3.7856	2.68362	14.1067	9.34683
C1D	NM_006333	uc002seb.3	0.709677	0.641975	0.732143	0.651163	-0.148682	1	C1D	6.03366	4.13358	4.732	2.93242	2.34377	4.20969	1.56439	1.109	1.54884	1.57259
OPA1	NM_130837	uc003ftg.3	0.458333	0.425076	0.517986	0.472081	-0.0791613	1	OPA1	33.1772	30.1795	33.1751	26.9096	6.70872	8.31217	10.689	9.72785	3.06855	2.85647
CTNNBL1	NM_030877	uc021wdj.1	0.493827	0.485714	0.461538	0.30137	-0.168281	1	CTNNBL1	14.7554	18.6589	15.0305	20.5699	7.17284	11.672	20.7464	15.8384	17.8288	15.832
CKS2	NM_001827	uc004aqh.3	0.793233	0.736842	0.804196	0.777778	-0.082809	1	CKS2;MIR3153	1434.63	1182	770.343	761.758	55.858	117.258	255.781	234.593	108.629	80.2539
KIAA0196	NM_014846	uc003yrt.3	0.596859	0.503145	0.469027	0.45	-0.112741	1	KIAA0196	18.4118	13.5022	15.0408	13.4215	7.65899	11.7798	22.4258	23.0772	10.7463	9.56891
RAE1	NM_001015885	uc002xyi.3	0.566929	0.519084	0.578947	0.569231	-0.0575618	1	MIR5095;RAE1;RBM38;SPO11	7.6812	9.03474	8.18873	10.2619	12.6704	12.6254	11.5323	11.8087	10.9823	14.8236
COASY	NM_001042532	uc010cyj.4	0.449045	0.429603	0.401408	0.371542	-0.0493086	1	COASY	76.8215	64.224	53.5818	67.4007	57.1704	51.6274	70.4177	69.7195	145.196	125.341
C20orf27	NM_001039140	uc002wjh.2	0.605263	0.388889	0.5	0.357143	-0.359231	1	C20orf27	10.8731	12.0559	12.286	15.8603	33.383	26.5832	17.5622	15.1733	82.4302	107.119
ELOVL1	NM_001256399	uc031pmf.1	0.509615	0.394737	0.484536	0.347222	-0.252192	1	ELOVL1	27.6796	26.3906	23.576	25.0445	20.9757	28.2621	74.631	73.0021	45.4975	48.7183
RBCK1	NM_031229	uc002wdp.4	0.790698	0.578947	0.767677	0.717172	-0.262255	1	RBCK1	17.267	18.1089	13.3292	22.1613	22.2273	15.5055	9.81792	5.92884	37.2368	43.3367
TOMM70A	NM_014820	uc003dtw.3	0.5	0.426752	0.504132	0.434343	-0.143037	1	TOMM70A	16.9967	15.2717	15.9948	16.2908	13.4637	20.0254	25.9051	38.841	12.4189	11.6736
ARL8B	NM_018184	uc003bqg.3	0.6	0.464516	0.550847	0.359551	-0.326781	1	ARL8B	19.6498	18.0849	18.0543	18.3256	9.47685	14.0685	8.41153	7.63257	8.61169	9.03784
NOL3	NM_001185057	uc010vjd.3	0.674419	0.562092	0.630435	0.618421	-0.124341	1	NOL3	33.0471	38.4864	28.944	36.6251	16.5247	14.2694	14.8476	16.1642	43.9187	43.0638
PITPNB	NM_012399	uc003adk.3	0.636364	0.616613	0.635417	0.598513	-0.0566539	1	PITPNB	6.14638	5.21968	5.82915	5.14341	3.39522	8.67113	15.108	15.5783	3.43308	2.8858
CRTAP	NM_006371	uc003cfl.4	0.68066	0.602564	0.623639	0.591549	-0.110185	1	CRTAP	60.2998	55.7779	44.146	43.3351	38.777	41.3225	29.5971	20.5532	63.5929	49.6502
[truncated: 739 more rows]
