# Supplementary material for: RNA editing by ADAR1 leads to context-dependent transcriptome-wide changes in RNA secondary structure
Source: Nat Commun. 2017 Nov 13;8:1440. doi: 10.1038/s41467-017-01458-8 (PMC5682290; doi:10.1038/s41467-017-01458-8)
Supplement: Supplementary file 15 — Supplementary Data 13 [file 41467_2017_1458_MOESM15_ESM.xlsx]

## Sheet: Supplementary Data 13
Supplementary Data 13 - functional enrichment analysis for DSWE genes using GSEA
Gene Set Name	# Genes in Gene Set	Description	# Genes in Overlap (k)	k/K	p-value	FDR q-value
HSIAO_HOUSEKEEPING_GENES	389	Housekeeping genes identified as expressed across 19 normal tissues.	69	0.1774	2.97e-68	1.32e-64
MODULE_114 (protein biosynthesis)	338	Protein biosynthesis and ribosomes.	65	0.1923	1.11e-66	3.68e-63
GSE2405_0H_VS_24H_A_PHAGOCYTOPHILUM_STIM_NEUTROPHIL_UP	200	Genes up-regulated in polymorphonuclear leukocytes (24h): control versus infection by A. phagocytophilum.	50	0.25	1.9e-57	4.63e-54
DIAZ_CHRONIC_MEYLOGENOUS_LEUKEMIA_UP	1382	Genes up-regulated in CD34+ [GeneID=947] cells isolated from bone marrow of CML (chronic myelogenous leukemia) patients, compared to those from normal donors.	91	0.0658	1.13e-51	1.37e-48
PUJANA_ATM_PCC_NETWORK	1442	Genes constituting the ATM-PCC network of transcripts whose expression positively correlated (Pearson correlation coefficient, PCC >= 0.4) with that of ATM [GeneID=472] across a compendium of normal tissues.	90	0.0624	3.78e-49	3.59e-46
KEGG_RIBOSOME	88	Ribosome	33	0.375	5.72e-45	3.81e-42
CYTOPLASM	2131	Genes annotated by the GO term GO:0005737. All of the contents of a cell excluding the plasma membrane and nucleus, but including other subcellular structures.	100	0.0469	9.32e-44	5.91e-41
REACTOME_METABOLISM_OF_PROTEINS	518	Genes involved in Metabolism of proteins	56	0.1081	4.87e-43	2.82e-40
REACTOME_METABOLISM_OF_RNA	330	Genes involved in Metabolism of RNA	47	0.1424	8.81e-42	3.78e-39
DANG_BOUND_BY_MYC	1103	Genes whose promoters are bound by MYC [GeneID=4609], according to MYC Target Gene Database.	73	0.0662	3.02e-41	1.19e-38
REACTOME_TRANSLATION	222	Genes involved in Translation	40	0.1802	5.99e-40	2.66e-37
REACTOME_3_UTR_MEDIATED_TRANSLATIONAL_REGULATION	176	Genes involved in 3' -UTR-mediated translational regulation	36	0.2045	3.71e-38	1.54e-35
STRUCTURAL_CONSTITUENT_OF_RIBOSOME	80	Genes annotated by the GO term GO:0003735. The action of a molecule that contributes to the structural integrity of the ribosome.	28	0.35	2.87e-37	3.5e-34
REACTOME_PEPTIDE_CHAIN_ELONGATION	153	Genes involved in Peptide chain elongation	33	0.2157	7e-36	2.52e-33
REACTOME_SRP_DEPENDENT_COTRANSLATIONAL_PROTEIN_TARGETING_TO_MEMBRANE	179	Genes involved in SRP-dependent cotranslational protein targeting to membrane	34	0.1899	6.38e-35	2.07e-32
REACTOME_INFLUENZA_VIRAL_RNA_TRANSCRIPTION_AND_REPLICATION	169	Genes involved in Influenza Viral RNA Transcription and Replication	33	0.1953	2.4e-34	7.6e-32
BENPORATH_MYC_MAX_TARGETS	775	Set 'Myc targets2': targets of c-Myc [GeneID=4609] and Max [GeneID=4149] identified by ChIP on chip in a Burkitt's lymphoma cell line; overlap set.	55	0.071	1.38e-32	2.61e-30
RNA_BINDING	259	Genes annotated by the GO term GO:0003723. Interacting selectively with an RNA molecule or a portion thereof.	36	0.139	8.41e-32	5.13e-29
WONG_EMBRYONIC_STEM_CELL_CORE	335	The 'core ESC-like gene module': genes coordinately up-regulated in a compendium of mouse embryonic stem cells (ESC) which are shared with the human ESC-like module.	36	0.1075	8.82e-28	1.3e-25
HALLMARK_MYC_TARGETS_V1	200	A subgroup of genes regulated by MYC - version 1 (v1).	30	0.15	1.08e-27	5.38e-26
STRUCTURAL_MOLECULE_ACTIVITY	244	Genes annotated by the GO term GO:0005198. The action of a molecule that contributes to the structural integrity of a complex or assembly within or outside a cell.	31	0.127	2.61e-26	1.06e-23
SCGGAAGY_V$ELK1_02	1199	containing the motif SCGGAAGY for ELK1: ELK1, member of ETS oncogene family	57	0.0475	7.17e-25	4.41e-22
BENPORATH_NANOG_TARGETS	988	Set 'Nanog targets': genes upregulated and identified by ChIP on chip as Nanog [GeneID=79923] transcription factor targets in human embryonic stem cells.	52	0.0526	9.91e-25	1.3e-22
WONG_MITOCHONDRIA_GENE_MODULE	217	Genes that comprise the mitochondria gene module	28	0.129	4.58e-24	5.28e-22
GGGCGGR_V$SP1_Q6	2940	containing the motif GGGCGGR for Sp1 transcription factor	88	0.0299	5.06e-24	1.55e-21
CELLULAR_PROTEIN_METABOLIC_PROCESS	1117	Genes annotated by the GO term GO:0044267. The chemical reactions and pathways involving a specific protein, rather than of proteins in general, occurring at the level of an individual cell. Includes protein modification.	54	0.0483	6.33e-24	1.93e-21
HALLMARK_OXIDATIVE_PHOSPHORYLATION	200	Genes encoding proteins involved in oxidative phosphorylation.	27	0.135	8.76e-24	2.19e-22
TRANSLATION	180	Genes annotated by the GO term GO:0006412. The chemical reactions and pathways resulting in the formation of a protein. This is a ribosome-mediated process in which the information in messenger RNA (mRNA) is used to specify the sequence of amino acids in the protein.	26	0.1444	1.01e-23	2.3e-21
CELLULAR_MACROMOLECULE_METABOLIC_PROCESS	1131	Genes annotated by the GO term GO:0044260. The chemical reactions and pathways involving macromolecules, large molecules including proteins, nucleic acids and carbohydrates, as carried out by individual cells.	54	0.0477	1.13e-23	2.3e-21
CELLULAR_BIOSYNTHETIC_PROCESS	321	Genes annotated by the GO term GO:0044249. The chemical reactions and pathways resulting in the formation of substances, carried out by individual cells.	31	0.0966	1.14e-22	1.73e-20
MACROMOLECULE_BIOSYNTHETIC_PROCESS	321	Genes annotated by the GO term GO:0009059. The chemical reactions and pathways resulting in the formation of macromolecules, large molecules including proteins, nucleic acids and carbohydrates.	31	0.0966	1.14e-22	1.73e-20
PROTEIN_METABOLIC_PROCESS	1231	Genes annotated by the GO term GO:0019538. The chemical reactions and pathways involving a specific protein, rather than of proteins in general. Includes protein modification.	54	0.0439	5.6e-22	7.6e-20
BIOPOLYMER_METABOLIC_PROCESS	1684	Genes annotated by the GO term GO:0043283. The chemical reactions and pathways involving biopolymers, long, repeating chains of monomers found in nature e.g. polysaccharides and proteins.	62	0.0368	2.88e-21	3.19e-19
GSE16266_CTRL_VS_HEATSHOCK_AND_LPS_STIM_MEF_UP	200	Genes up-regulated in mouse embryonic fibroblasts (MEF): control versus LPS and heat shock.	22	0.11	1.16e-17	3.32e-15
GSE3720_UNSTIM_VS_LPS_STIM_VD2_GAMMADELTA_TCELL_UP	164	Genes up-regulated in Vd2 gamma delta T cells: untreated versus LPS.	20	0.122	4.62e-17	1.25e-14
CACGTG_V$MYC_Q2	1032	containing the motif CACGTG which matches annotation for MYC: v-myc	43	0.0417	7.46e-17	1.53e-14
GSE3720_UNSTIM_VS_PMA_STIM_VD2_GAMMADELTA_TCELL_UP	173	Genes up-regulated in Vd2 gamma delta T cells: untreated versus phorbol myristate acetate and ionomycin [PubChem=4792;3733].	20	0.1156	1.33e-16	3.4e-14
HALLMARK_MTORC1_SIGNALING	200	Genes up-regulated through activation of mTORC1 complex.	20	0.1	2.29e-15	3.81e-14
GSE9006_HEALTHY_VS_TYPE_1_DIABETES_PBMC_4MONTH_POST_DX_UP	200	Genes up-regulated in comparison of peripheral blood mononuclear cells (PBMC) from healthy donors versus PBMCs from patients with type 1 diabetes at 4 month after the diagnosis.	20	0.1	2.29e-15	4.28e-13
GSE360_CTRL_VS_M_TUBERCULOSIS_MAC_UP	200	Genes up-regulated in comparison of macrophages versus macrophages exposed to M. tuberculosis.	18	0.09	3.59e-13	3.43e-11
HALLMARK_E2F_TARGETS	200	Genes encoding cell cycle related targets of E2F transcription factors.	17	0.085	4.11e-12	5.14e-11
TRANSCRIPTION	753	Genes annotated by the GO term GO:0006350. The synthesis of either RNA on a template of DNA or DNA on a template of RNA.	28	0.0372	3.02e-10	2.63e-08
REGULATION_OF_CELLULAR_METABOLIC_PROCESS	787	Genes annotated by the GO term GO:0031323. Any process that modulates the frequency, rate or extent of the chemical reactions and pathways by which individual cells transform chemical substances.	27	0.0343	3.52e-09	2.87e-07
HALLMARK_ADIPOGENESIS	200	Genes up-regulated during adipocyte differentiation (adipogenesis).	14	0.07	4.14e-09	4.14e-08
TRANSCRIPTION_DNA_DEPENDENT	636	Genes annotated by the GO term GO:0006351. The synthesis of RNA on a template of DNA.	24	0.0377	4.34e-09	3.11e-07
RNA_BIOSYNTHETIC_PROCESS	638	Genes annotated by the GO term GO:0032774. The chemical reactions and pathways resulting in the formation of RNA, ribonucleic acid, one of the two main type of nucleic acid, consisting of a long, unbranched macromolecule formed from ribonucleotides joined in 3',5'-phosphodiester linkage. Includes polymerization of ribonucleotide monomers.	24	0.0376	4.61e-09	3.11e-07
REGULATION_OF_METABOLIC_PROCESS	799	Genes annotated by the GO term GO:0019222. Any process that modulates the frequency, rate or extent of the chemical reactions and pathways within a cell or an organism.	27	0.0338	4.85e-09	3.11e-07
HALLMARK_G2M_CHECKPOINT	200	Genes involved in the G2/M checkpoint, as in progression through the cell division cycle.	12	0.06	2.86e-07	2.38e-06
HALLMARK_UNFOLDED_PROTEIN_RESPONSE	113	Genes up-regulated during unfolded protein response, a cellular stress response related to the endoplasmic reticulum.	8	0.0708	8.33e-06	4.17e-05
HALLMARK_INTERFERON_ALPHA_RESPONSE	97	Genes up-regulated in response to alpha interferon proteins.	7	0.0722	2.71e-05	0.000123
