# Supplementary material for: RNA editing by ADAR1 leads to context-dependent transcriptome-wide changes in RNA secondary structure
Source: Nat Commun. 2017 Nov 13;8:1440. doi: 10.1038/s41467-017-01458-8 (PMC5682290; doi:10.1038/s41467-017-01458-8)
Supplement: Supplementary file 16 — Supplementary Data 14 [file 41467_2017_1458_MOESM16_ESM.xlsx]

## Sheet: Supplementary Data 14
Supplementary Data 14
#RPKM values for PARS,RNAseq and Riboseq samples in our study.
#For PARS samples V1 and S1 RPKM values were averaged togther.
Gene_symbol	PARS_CON_1	PARS_CON_2	PARS_KD_1	PARS_KD_2	RIBO_CON_2	RIBO_KD_2	ribo_control	ribo_kd	RNAseq_control	RNAseq_KD
1/2-SBSRNA4	1.05891	0.776067	0.711756	0.909643	0.314462	0	0	0	0.102621	0.172946
A1BG	0.0265273	0.0536748	0.0300481	0.0326506	0.243086	0	0	0	0.14874	0.0267381
A1BG-AS1	0.340818	0.691636	1.00727	1.75335	0.255467	0.352961	0	0	0.323052	0.23885
A1CF	0.00139534	0.00664742	0.004106	0.00500998	0	0	0	0	0.0103062	0.0208428
A2LD1	0.462458	0.4797	0.73615	0.608605	0.310996	0.286454	1.0379	0.245255	0.871117	0.649949
A2M	4.26973	2.54039	2.99192	1.70469	3.09037	4.69672	5.98188	8.62735	5.06772	5.44558
A2ML1	0.00527403	0.00411423	0.00518541	0.00658045	0.0561561	0	0	0	0	0
A2MP1	0.993934	1.02339	1.16639	0.897363	0	0.346201	0	0	0.0408859	0.30318
A4GALT	1.30181	1.17021	0.781974	1.14566	3.45247	2.58377	3.36059	2.38233	15.6677	20.475
A4GNT	0.00750775	0.0169204	0.0220927	0.00995613	0	0	0	0	0	0
AA06;ACCN1	0	0.00144098	0	0	0	0	0	0	0	0.0135027
AAA1	0.0388573	0.0419451	0.0263426	0.0180308	0	0.0594322	0	0	0	0.0283892
AAAS	35.05	37.362	37.1568	46.4381	15.3992	22.1814	47.5652	51.9351	55.4791	52.2925
AACS	6.40058	5.51387	5.7094	5.35133	6.52445	5.50878	6.35082	9.00421	9.75868	8.69158
AACSP1	0.0286883	0.0409781	0	0.0313344	0	0	0	0	0	0
AADAC;AADACL2;LOC201651;MIR548H2	0.0354444	0.0289642	0.0548448	0.021924	0	0	0	0	0	0
AADACL3	0	0	0	0	0	0	0	0	0	0.0081753
AADACL4	0	0	0	0	0	0	0	0	0	0
AADAT	1.65116	1.56908	2.78982	2.5788	0.876282	2.94026	2.50666	2.07314	3.50305	4.94323
AAGAB	57.8588	81.9665	87.2169	88.5965	12.0779	18.2168	26.536	17.1446	17.3095	17.5694
AAK1;SNORA36C	1.3735	1.95416	1.9214	1.85335	1.44899	1.39944	1.17373	1.36458	0.76438	0.872728
AAMP	60.489	62.1634	56.7656	69.0369	36.7574	46.6109	47.052	54.4008	114.338	97.0345
AANAT	0.0385327	0.0479572	0.0106215	0.0241077	0	0	0	0	0.023461	0.0632619
AARS	159.016	134.385	191.026	220.786	66.6856	112.775	162.184	166.071	123.494	114.262
AARS2	6.49145	7.5701	7.23611	7.7756	3.33539	3.30404	5.67066	6.55101	13.8676	11.3247
AARSD1	100.731	119.128	122.314	129.713	7.89437	8.74965	16.792	19.0873	21.1335	19.5137
AASDH	46.0166	82.753	65.346	64.692	1.18314	1.5179	2.53834	1.39956	0.523996	0.381121
AASDHPPT	46.9617	36.5799	42.2702	33.2423	7.78385	13.8063	25.9773	23.8901	7.22571	6.72217
AASS	0.0870744	0.0644234	0.138852	0.0541065	0	0	0	0	0.0209095	0.0281909
AATF;MIR2909	27.4801	35.8166	35.885	51.6007	13.481	16.18	39.5372	38.6593	65.6682	64.2564
AATK-AS1	0	0.0365014	0.0119897	0.0147364	0	0	0	0	0.0143411	0.0386703
AATK;MIR1250;MIR338;MIR657	0.229395	0.241869	0.381284	0.319551	0.664327	0.423625	5.45742	4.35237	19.8367	26.5028
ABAT	0.027476	0.019597	0.0310406	0.0178873	0	0.070116	0	0	0.0207015	0.0167463
ABCA1	0.0164657	0.0138377	0.00195452	0.00263457	0	0	0.0956329	0	0.0163649	0.0063039
ABCA10;ABCA5	5.11501	6.89712	8.41984	8.41207	0.214623	0.431315	1.75811	2.6773	0.372482	0.330503
ABCA11P;ZNF721	3.53987	4.02918	4.36377	4.48227	1.24835	0.985571	1.48791	0.949301	0.800212	0.809154
ABCA12	0.0695284	0.0921139	0.14909	0.102605	0	0	0	0	0.015857	0
ABCA13	0.00314365	0.00569227	0.00194054	0.00161012	0	0	0	0	0.00857261	0.0115579
ABCA17P	0.0653096	0.0604121	0.0861699	0.10687	0.143716	0.0992808	0	0	0.0820744	0.118559
ABCA2	1.73103	1.78386	3.39616	2.82024	8.98584	4.9566	2.73661	2.58665	10.7958	14.4877
ABCA3	0.450109	0.390601	1.05433	1.14053	2.63544	1.69504	0.758219	1.61251	3.71078	5.36785
ABCA4	0.447913	0.468378	0.126465	0.118026	0.123252	0.227051	0	0.291594	0.154183	0.13557
ABCA6;MIR4524A	0.00368589	0.0013057	0.00138317	0	0	0	0	0	0.00453742	0.0183525
ABCA7	3.48363	3.05486	3.98096	3.86192	3.8401	2.50034	4.4192	3.96818	9.84527	10.4335
ABCA8	0.124266	0.143535	0.0994944	0.0926713	0.105224	0	0.175583	0.871299	0.37343	0.353008
ABCA9	0	0.00125661	0	0	0	0	0	0	0	0.0262671
ABCB1	1.29103	0.952113	3.45425	2.55852	0.0533961	0.368868	3.56401	7.07428	0.766704	1.0983
ABCB10	5.80938	4.05846	7.55199	4.52884	3.199	4.85104	7.03062	6.46076	4.93331	5.4154
ABCB11	0.122558	0.142273	0.0175053	0.0147705	0	0	0	0	0.0154253	0.00693231
ABCB4	0.0642033	0.0631671	0.0219817	0.0101358	0.0754615	0	0	0	0	0
ABCB5	0.074979	0.039107	0.0596139	0.0414566	0.0778831	0.0538028	0	0.0921294	0.0349472	0.072817
ABCB6	46.29	43.8225	20.708	23.7914	20.3419	15.5679	28.2865	18.6369	32.801	20.4007
ABCB7	107.081	84.2029	85.6737	65.317	13.2378	20.5542	44.5998	39.3719	9.35999	8.1957
ABCB8	6.49901	6.75048	6.18509	7.21563	6.68328	6.92536	7.72072	8.66595	21.983	18.9224
ABCB9	1.5009	1.17142	1.11939	1.15027	1.84768	2.44644	2.82622	1.82138	4.71066	3.582
ABCC1	26.622	32.0863	20.7592	20.0797	14.4899	14.3812	15.9151	15.1877	14.7431	14.4653
ABCC10	2.64223	3.05526	3.98302	4.24825	2.97415	5.25062	2.94096	2.34545	3.78345	4.96769
ABCC11	0.0367577	0.0165296	0.00378968	0.0153644	0	0.0847164	0	0	0.0150073	0.0337223
ABCC12	0.00144807	0	0	0.00194194	0	0	0	0	0.0380061	0.044836
ABCC13	0	0	0	0	0	0	0	0	0	0
ABCC2	151.374	157.615	64.5926	62.6836	13.6439	11.8538	24.4572	19.0292	25.7186	10.7543
ABCC3	39.3108	43.4297	28.9372	29.6025	6.16611	5.83728	21.3405	16.2089	22.9263	16.711
ABCC4	9.13723	6.58243	13.934	8.87027	10.349	17.1582	10.2811	19.0179	4.4415	5.66521
ABCC5	31.9355	50.8233	32.1364	33.693	3.63734	4.74934	6.66979	5.863	7.21004	5.18356
ABCC6	0.102968	0.0911144	0.0536477	0.0586875	0.215766	0.149055	0.720084	0	0.0660117	0.0118666
ABCC6P1	0.0027473	0.00518731	0.00753537	0.00368426	0	0	0	0	0	0
ABCC6P2	0.0530003	0.0448607	0	0	0	0	0	0	0.139105	0.0937727
ABCC8	0	0.00300985	0	0.00354205	0.0604541	0	0.201755	0	0.0147963	0.0465473
ABCC9	0	0.000935702	0.000656785	0.001186	0	0	0	0	0	0
ABCD1	4.39706	4.68922	4.77863	5.50314	16.2626	14.8658	19.4618	17.4885	44.0381	47.7554
ABCD2	0.00404707	0	0.00140129	0	0	0	0	0	0.0183875	0
ABCD3	17.1751	13.5445	9.68182	8.25677	17.4366	19.3823	34.9151	23.6263	3.94435	4.07125
ABCD4	4.3904	6.68477	5.98253	7.20272	3.14572	3.16088	0.31813	2.70628	6.31492	6.08141
ABCE1	14.9077	16.5229	16.495	17.9883	5.15977	9.82631	12.7985	15.8363	2.86705	2.99879
ABCF1;MIR877	0	0	0	0	0	0	0	0	0	0
ABCF2	17.3843	16.2479	22.7882	25.057	9.5374	16.2264	26.3053	30.9555	31.2784	28.8622
ABCF3	28.1399	27.3207	30.8521	33.6989	13.4557	18.2675	33.9725	29.6195	48.8653	45.6887
ABCG1	1.04737	0.311713	0.776956	0.485586	0.166957	0.461346	2.50736	2.17246	2.39731	2.05681
ABCG2	19.4471	15.9701	4.61695	3.6441	4.14294	2.72125	14.733	5.46314	5.89003	1.41939
ABCG4	0.0143652	0.0136518	0.020809	0.00448089	0.152956	0	0	0	0.0311969	0.0672971
ABCG5	0.00727896	0.021873	0	0.0239599	0	0	0	0	0.0179211	0.0120809
ABCG8	0.00530272	0.0115643	0	0.00753166	0	0	0	0	0	0
ABHD1	1.05772	1.83402	0.910804	1.6053	1.87307	0.862631	0	0.984752	3.4298	4.07477
ABHD10	28.4804	34.3876	26.4798	34.9338	8.48348	10.1788	15.6462	11.8839	4.61715	4.57973
ABHD11	2.62505	2.7007	3.47313	4.51046	3.47591	5.81345	9.15809	10.3875	8.9402	12.4559
ABHD11-AS1	0.32158	0.208602	0.353906	0.21335	0	0	0	0	0.986231	0.559861
ABHD12	24.7587	26.7635	18.1863	25.8329	20.2282	13.2172	14.1353	13.6487	46.7149	38.1622
ABHD12B	0.232157	0.259531	0.544099	0.283178	0.176195	0	0	0	0.0718734	0.0193804
ABHD13	5.72592	4.32853	6.24796	4.94953	1.64603	2.43105	1.70483	3.22283	1.04654	1.08633
ABHD14A;ABHD14A-ACY1;ACY1	13.0542	12.6566	11.9301	14.5832	19.2273	21.1924	34.6074	32.4555	37.5682	33.6008
ABHD14B	18.1226	16.4924	18.6061	19.2927	23.7097	17.5733	22.6666	22.7879	28.2494	32.1781
ABHD15	0.810508	0.646391	1.33217	1.09375	3.22917	2.35469	0.299355	1.48549	5.53242	8.94882
ABHD16A;MIR4646	0	0	0	0	0	0	0	0	0	0
ABHD16B	1.21271	2.13948	1.76135	2.37297	3.05007	1.6388	0	0	8.23928	9.58013
ABHD2	6.51929	6.831	8.04952	7.88247	3.39394	4.96232	7.03794	7.56177	4.9733	5.03793
ABHD3	260.007	328.382	184.952	185.173	9.50927	20.8667	49.0034	44.9948	14.7403	11.0134
ABHD4	37.0941	33.9427	16.4519	18.2848	19.9108	18.3948	30.4223	15.3235	58.4981	39.0915
ABHD5	5.32033	4.88179	4.32498	3.60018	3.03583	3.41765	4.31529	5.1872	2.86661	2.56008
ABHD6	5.04256	3.34541	4.49896	3.85205	3.14396	4.34379	3.77728	5.35544	6.28932	6.00341
ABHD8	3.45594	3.09004	3.22336	3.15306	26.3503	14.1249	6.72761	7.15382	42.1612	39.9914
ABI1	22.0685	19.8333	12.1022	10.9275	5.57887	10.1304	9.30927	10.9361	8.17315	7.06568
ABI2	8.19795	8.61028	9.53291	9.45862	9.10252	7.18646	2.94481	4.06529	6.68359	7.29976
ABI3	0.0177421	0.0108587	0.0396339	0.0596803	0	0.197149	0	0	0.0465661	0.0156955
ABI3BP	0.0841896	0.120588	0.147973	0.109222	0	0	0	0	0	0.00740035
ABL1	24.1308	21.909	25.4625	23.3739	27.9592	14.6429	10.4425	8.83552	46.79	46.1304
ABL2	6.18189	6.88031	7.08803	5.81106	7.49436	6.34414	7.22544	5.62871	6.17633	5.39615
ABLIM1	7.96265	8.20149	12.9948	13.8587	15.8027	15.1733	4.95939	5.31645	11.9699	13.3236
ABLIM2	0.17771	0.115132	0.50033	0.516046	0.124561	0.430244	0.207851	0.442038	0.330273	1.12349
ABLIM3	0.343817	0.343999	0.0905983	0.0885501	0	0	0.231681	0	0.974149	0.473428
ABO	0	0	0	0	0	0	0	0	0	0.0209638
ABP1	0	0	0	0	0	0	0	0	0	0.0532825
ABR;MIR3183	2.84954	2.18866	3.67545	2.98413	5.98796	4.07389	3.78481	4.07825	8.17165	11.5063
ABRA	0.027464	0.0105713	0.0324501	0.0100466	0	0	0	0	0	0.024039
ABT1	28.3172	25.7556	40.0924	36.7485	12.8993	15.2498	7.54473	11.9554	25.1921	32.2095
ABTB1	3.72677	3.61687	4.31023	5.02149	8.03698	4.11264	9.43739	10.9156	26.3248	31.1536
ABTB2	18.3683	22.7579	27.6153	29.4093	10.4344	8.90429	5.73556	8.85795	23.916	27.7075
ACAA1	23.9393	23.1549	22.5443	22.9015	8.93582	14.02	10.6145	17.9158	28.6048	28.3039
ACAA2	22.3112	20.6893	31.6353	27.9199	18.0502	36.5481	51.4112	56.693	28.7413	33.1873
ACACA	11.7538	13.4991	15.3114	14.3654	10.295	8.54058	9.10137	9.57044	8.8014	7.90673
ACACB	2.40708	1.96958	2.09555	1.77513	4.91318	2.56243	0.651532	0.230936	2.05728	1.7
ACAD10	4.79977	5.10723	4.5151	4.99161	2.12497	2.32849	3.66814	2.25364	5.727	2.80482
ACAD11;NPHP3;NPHP3-ACAD11	38.3273	41.4482	38.7623	39.5954	2.02483	2.79756	3.24881	2.67158	2.59704	2.44135
ACAD8	7.35081	7.79716	8.8674	8.64207	3.69168	4.15599	4.10678	7.11652	5.63323	5.97065
ACAD9	39.8505	67.4778	39.1988	64.3849	14.3305	19.9506	31.0319	30.0215	41.7946	31.2006
ACADL	2.51848	2.38979	1.54862	1.31137	0.12086	0	0.403348	0.571868	0.256366	0.146233
ACADM	67.5876	61.9309	59.8148	43.8156	9.89708	17.8081	31.1095	31.5829	9.84895	7.65834
ACADS	7.60418	3.98749	5.47822	4.82214	9.26212	5.63927	5.76302	7.05662	13.5887	10.2742
ACADSB	5.0302	4.40887	3.16244	2.87781	2.33012	2.72946	3.88819	2.87619	2.50024	1.15335
ACADVL	76.01	82.7039	78.3094	85.8322	104.333	123.58	168.758	155.144	354.247	324.332
ACAN	0.00169313	0	0.000628701	0.000859318	0	0	0	0	0	0.00374454
ACAP1	0.165723	0.202682	0.256316	0.252566	0.599961	0.331569	0.400453	0	0.460105	1.18786
ACAP2	17.2552	14.2629	18.1985	13.0501	5.96005	9.85829	12.7468	11.5187	3.61602	2.99624
ACAP3	6.17645	9.62563	8.29979	12.3033	15.2111	8.84891	5.61082	4.54574	38.1767	35.6555
ACAT1	42.7565	39.2712	30.2048	31.6526	22.1404	38.1886	95.5391	81.7404	23.3209	17.3265
ACAT2	93.2471	96.8207	57.7942	71.5295	38.1318	52.684	124.618	95.0798	40.7779	31.3614
ACBD3	18.1699	15.3369	33.8858	27.3961	13.0844	21.9265	22.5377	39.1437	16.4323	21.7274
ACBD4	3.06465	3.35212	4.04507	4.07808	4.58617	2.263	3.64418	2.58337	11.7058	13.8124
ACBD5	22.8189	18.5236	16.8927	13.4238	10.9626	10.9444	21.4794	13.0515	18.5568	13.0307
ACBD6;MIR3121	28.8737	30.8165	35.3089	37.6068	22.2195	26.524	37.9667	35.746	63.5625	75.9014
ACBD7	0.414888	0.861224	0.907019	1.34141	0.714398	0.123379	0	0	0.0801399	0.0589349
ACCN2	1.82827	2.39063	2.64243	3.66181	3.87643	2.58863	1.94054	1.98705	6.69934	5.3014
ACCN3	2.4664	6.25098	3.14006	5.40248	0.864771	0.597397	0	0.340985	7.11395	5.61208
ACCN4	0.00263138	0.0222726	0.0104484	0.0222259	0	0.146198	0	0	0.0086329	0.0349175
ACCN5	0.00785829	0	0	0	0	0	0	0	0	0.0195637
ACCS	2.79234	3.59484	2.89532	3.27895	0.933769	0.55291	4.00666	2.52474	2.96017	1.62868
ACCSL	0	0	0	0	0	0	0	0	0	0
ACD	6.90656	6.4797	7.48179	9.42339	8.01148	7.84885	12.1532	15.8523	23.7082	31.9482
ACE	0.0426906	0.0190691	0.0174501	0.0130465	0	0	0	0	0.0658608	0.0824532
ACE2	0.0241775	0.0346649	0.0254193	0.0150832	0	0	0	0	0	0.0188775
ACER1	0	0	0.0102164	0.00698196	0	0	0	0	0	0
ACER2	0.741204	0.526718	0.339437	0.418132	0.844152	1.02052	0.704303	0.998564	1.00722	0.49908
ACER3	1.41642	1.3164	1.3665	1.0557	1.44056	2.65376	2.51828	1.78521	0.772321	0.97336
ACHE	0.00702735	0.0354688	0.0314504	0.0204577	0	0.281223	0	0.240776	0.033212	0.0335831
ACIN1	19.2673	24.9741	17.3958	23.431	20.5386	15.7649	29.2923	30.4559	60.6423	61.0416
ACLY	71.727	72.2753	72.7315	69.4859	57.9343	80.9034	231.646	263.331	172.27	182.489
ACMSD	0.960315	0.817458	0.917464	0.942917	0.597815	0.660768	0.399021	0.848601	0.526741	0.828531
ACN9	12.2625	9.67458	11.603	10.6777	3.95012	9.50026	10.2533	14.1911	5.27563	5.74494
ACO1	33.6279	50.9202	53.132	52.3382	6.8704	10.7814	25.4764	29.8998	8.85753	9.69356
ACO2	25.0768	19.2675	24.859	25.4398	18.4533	12.6224	22.4128	15.1728	49.4889	50.611
ACOT1	1.12337	0.595085	0.656569	0.594014	0.750943	1.29691	2.50614	1.77661	2.68035	2.91163
ACOT11	2.83622	2.01168	2.02133	1.54162	0.587902	0.631759	0.436005	0	1.48154	1.08495
ACOT12	0	0	0	0	0	0	0	0	0	0.0166424
ACOT13	49.2492	47.3528	23.7794	23.0198	11.7828	16.1848	35.2078	29.983	16.6996	8.83869
ACOT2	10.0736	7.93504	7.77084	7.62388	3.74685	4.94145	5.11547	9.6703	15.8817	17.6468
ACOT4	1.11703	0.842392	0.986036	0.793865	1.1064	1.52863	2.46161	2.1813	2.37697	1.76462
ACOT6	0.135797	0.185026	0.128203	0.140496	0.299741	0	0	0	0.244541	0.263759
ACOT7	7.97733	8.58021	9.71764	13.5999	14.2345	18.7966	17.6568	16.6893	34.0172	42.6208
ACOT8	4.58305	4.04313	2.79971	3.17971	6.16384	6.67932	8.87366	10.2936	13.2719	9.49183
ACOT9	28.0665	21.9669	20.154	19.1672	12.7207	19.7421	38.9638	37.1035	25.2628	21.8698
ACOX1	16.9942	12.43	12.7393	10.614	4.44627	6.09059	11.4144	10.9687	3.53444	3.26879
ACOX2	0.0129643	0.0225267	0.00722094	0.00986969	0.260667	0	0	0	0	0
ACOX3	6.02316	5.43942	5.40293	5.85938	5.13085	5.64222	5.24184	5.69779	4.23722	3.73172
ACOXL	0	0.00333667	0.00549601	0.0170339	0	0	0	0	0.0310391	0
ACP1	65.4695	56.908	57.7547	51.5213	38.8568	56.9996	32.5529	25.3466	48.83	51.1301
ACP2	18.0281	16.9757	12.5977	15.0567	11.5121	14.5223	14.6161	15.3941	25.6851	22.7239
ACP5	0.619088	0.372035	0.50967	0.557387	0.166265	0.229717	0.554882	0.393357	0.488326	0.457207
ACP6	15.9348	16.0688	14.3801	14.6261	7.98957	8.73891	17.2204	11.0262	18.8349	12.3582
ACPL2	0.843045	0.744014	2.0109	1.64357	2.27053	1.56852	0.94719	2.01439	1.31983	2.68477
ACPP	0.00392019	0	0	0	0	0	0	0	0.0192917	0
ACPT	0.0641882	0.291557	0.219502	0.183673	0	0	0	0	0.109363	0.0982978
ACR	0	0	0.00405673	0	0	0	0	0	0	0
ACRBP	0.00352498	0.0313252	0.0187025	0.0174046	0	0	0	0	0.013018	0.0877565
ACRC	0.376385	1.11843	0.514665	0.758869	0	0.389801	0	0	0.15345	0.134476
ACRV1	0.23837	0.278557	0.39901	0.515997	0.200226	0.276639	0	0	0.310371	0.242262
ACSBG1	0.165953	0.256216	0.203259	0.24196	0	0.139526	0	0	0.0411946	0.0666479
ACSBG2	0.0542515	0.0695306	0.0480082	0.0651183	0.221932	0	0	0	0	0.036617
ACSF2	11.2596	10.7865	14.0018	16.1499	4.43684	5.49593	10.9778	11.4017	14.9471	21.0862
ACSF3	3.14427	3.12181	3.16082	3.47981	5.64308	5.13197	7.1517	6.5908	15.7872	14.9991
ACSL1;SLED1	1.45503	1.26509	1.69388	1.64077	0.726749	0.912817	1.10246	0.312613	0.549791	0.450562
ACSL3	67.1733	63.0281	87.5322	75.6287	17.3208	26.4098	43.9872	58.447	16.6307	20.9495
ACSL4	10.0414	7.4064	11.8902	8.22199	4.34347	8.96263	22.214	30.6944	4.80455	5.50972
ACSL5	0.954727	0.575944	0.331205	0.263228	0.160759	0.222109	0.268252	0	0.268865	0.212191
ACSL6	0.409752	0.68416	0.444905	0.76479	0.0870399	0.0601284	0	0	0	0.0335087
ACSM1	0.0109463	0	0.0036491	0.0160044	0	0	0	0	0	0
ACSM2A	0	0	0	0	0	0	0	0	0	0
ACSM2B	0	0	0	0	0	0	0	0	0	0
ACSM3	3.22585	4.87718	3.31445	4.18858	0.796607	0.489162	0	0	0.108317	0.0876223
ACSM4	0	0	0.00956578	0.00871643	0	0	0	0	0	0
ACSM5	0.0109932	0.00292068	0	0.00628059	0	0	0	0	0	0.0684204
ACSS1	0.149317	0.221506	0.226824	0.382685	0.149722	0.20686	0	0	0.561886	0.914004
ACSS2	9.59452	9.21218	7.29109	8.49331	7.917	9.76639	18.5581	18.5074	29.7038	29.152
ACSS3;MIR4699	0.00240864	0.0068218	0.00240886	0	0	0.133823	0	0	0	0
ACTA1	0.317606	0.383729	0.28469	0.305298	0.806811	1.11471	2.69259	5.72635	0.065823	0.0443723
ACTA2	5.48246	5.59526	1.1351	1.3	3.64858	2.98725	15.7844	2.87732	14.4754	5.5888
ACTB	1110.57	1355.41	929.878	1134.23	931.221	1349.7	3295.69	2911.16	3233.96	3093.08
ACTBL2	0.0130933	0.0251998	0.00795665	0.0199049	0	0.297629	1.07839	0.764469	0.0175748	0
ACTC1	2.37868	2.88895	0.848599	0.595585	1.46681	1.57623	2.99153	5.20535	4.50751	4.42791
ACTG1	917.817	1091.75	1020.2	1042.26	357.84	471.292	1183.73	1146.6	1873.12	1869.35
ACTG2	1.23154	1.31404	1.22868	1.17881	3.39151	5.93537	9.05488	9.09361	2.28734	2.11394
ACTL10	0.100028	0.178456	0.196913	0.0846754	0.445178	0	0	0	0	0.0652895
ACTL6A	47.5371	38.7037	42.8535	38.9474	17.6838	32.0676	69.0284	56.7788	25.8659	18.0792
ACTL6B	0	0	0.00488851	0.00655515	0	0	0	0	0	0
ACTL7A	0	0	0.0271487	0	0	0	0	0	0	0
ACTL7B	0.00531886	0	0	0	0	0	0	0	0.0174499	0
ACTL8	10.453	14.5171	9.70492	13.6428	4.52785	5.80897	1.07935	0.765154	1.41164	0.711484
ACTL9	0.00935037	0	0	0	0	0	0	0	0	0
ACTN1	105.443	85.2261	134.137	121.732	25.1644	29.8323	62.7876	79.8179	93.9399	113.18
ACTN2	0.00312097	0.00312063	0.00533513	0.00611048	0.0664621	0	0	0	0	0.0219314
ACTN3	0.00989272	0.00801573	0.0266376	0.0168071	0.105334	0	0	0	0.0343745	0
ACTN4	113.65	94.2733	125.495	111.962	55.4083	62.8835	157.737	126.225	255.237	235.547
ACTR10	33.606	27.724	19.6753	18.2003	13.0683	22.3139	52.2535	47.8345	9.85699	8.44834
ACTR1A	26.1454	21.9963	17.5569	19.014	23.673	30.247	41.5997	32.2161	50.796	45.4184
ACTR1B	10.9095	8.58211	13.7892	15.7314	31.3202	27.2527	11.5646	13.8738	49.3323	55.4726
ACTR2	83.6811	67.3312	82.9021	64.1299	19.1097	27.3531	30.102	35.6259	16.0395	19.2288
ACTR3	60.4214	52.4899	38.8398	33.8501	22.6771	34.637	68.0436	63.9868	30.9594	29.2
ACTR3B	8.28365	8.20452	5.1678	5.37766	5.33728	5.29425	8.67776	2.26641	12.6054	8.03836
ACTR3BP2	0	0	0	0	0	0	0	0	0	0
ACTR3BP5	0	0	0	0	0	0	0	0	0	0
ACTR3C	2.0623	1.67924	1.62929	1.152	1.9681	3.95518	5.37398	3.80962	6.30585	6.84864
ACTR5	5.60382	6.18796	5.34762	6.50787	3.0349	5.03172	4.86165	4.02084	3.7437	3.64533
ACTR6	8.13492	6.36108	5.77071	4.82268	4.72929	8.49436	15.2571	17.529	1.56906	1.71664
ACTR8	9.47844	8.68423	10.4643	9.35753	4.56222	8.71	12.4573	12.1672	5.89437	5.59299
ACTRT1	0.00461034	0.00549092	0.00385417	0.0244554	0	0.288341	0	0	0	0
ACTRT2	0	0	0	0.00534203	0	0	0	0	0	0
ACVR1	8.32019	7.22678	6.42444	5.50632	0.773625	2.00412	4.84095	2.97419	4.02362	3.78671
ACVR1B	7.09889	9.01942	8.34205	8.23909	6.19786	3.63285	2.71612	2.66602	6.46615	6.24575
ACVR1C	0.0117226	0.00990395	0.0127191	0.00445317	0.0331542	0.0916135	0.110646	0.0784374	0	0.00729355
ACVR2A	1.53002	1.53286	2.07628	1.93675	1.03298	2.0615	0.574563	2.03654	0.290279	0.378739
ACVR2B	0.792824	1.08973	1.66136	1.76495	2.44541	2.09832	0.429534	0.0608995	0.678324	0.973998
ACVRL1	0.00509785	0.00160425	0.00757182	0.0040037	0	0	0	0	0.0111498	0
ACY3	0.0485962	0.12631	0.0258218	0.0870097	0.231493	0	0	0	0.113317	0.0254629
ACYP1	6.546	8.69295	9.44602	10.1173	4.82557	7.87936	2.9281	11.4165	9.44857	9.94018
ACYP2	8.752	7.78978	11.5732	7.27756	0.766816	0.866827	3.02441	3.13355	1.49575	1.39553
ADA	20.9	15.3691	13.0183	15.1484	14.7327	19.2695	25.5673	7.43578	26.1866	19.6191
ADAD1	0.0346529	0.0195549	0.00331899	0	0	0	0.445382	0	0	0.0440378
ADAD2	0.0162405	0.0095695	0.0210664	0.00659407	0	0	0	0	0	0
ADAL	6.83705	5.8887	7.56032	6.19994	3.56546	3.45879	2.27856	3.58949	3.48444	2.64514
ADAM1	0.433766	0.51599	0.719656	0.709983	0.21193	0.292808	0	0	0.311222	0.128211
ADAM10;HSP90AB4P	15.1537	11.0243	12.6696	9.31854	4.98968	8.55581	15.7601	13.702	3.4529	3.00391
ADAM11	0.108209	0.179316	0.350548	0.347196	0.410187	0.472272	0.228155	0.485218	1.26608	2.81237
ADAM12	0.405571	0.349229	0.454912	0.472635	0.301759	0.2978	0.143867	0.407951	1.16412	1.41777
ADAM15	30.5635	24.7556	20.8477	23.635	98.0483	66.4529	35.9323	30.6922	167.745	134.921
ADAM17	20.5946	24.4543	10.3185	11.1722	5.59022	7.13849	7.91484	5.00968	4.36725	2.16144
ADAM18	0	0.0110705	0	0	0	0	0	0	0	0
ADAM19	0.00461882	0.00340197	0.00171508	0.00581765	0	0	0	0	0.0151532	0.010215
ADAM2	0	0	0	0	0	0	0	0	0	0
ADAM20	0.0503159	0.0890909	0.0892045	0.153414	0	0	0	0	0	0.0118559
ADAM21	0.954521	0.688125	0.0685392	0.0651674	0.112966	0	0.377003	0	0.19354	0
ADAM21P1	0.255576	0.0645626	0.00542481	0	0	0	0	0	0.0359472	0.0484653
ADAM22	0.711712	0.650375	0.968258	0.81508	0.696182	0.568375	0.316825	0.37433	0.730621	0.66482
ADAM23	1.43261	1.7202	0.698508	0.639594	0.493345	0.545296	0.329291	0	0.112698	0.130236
ADAM28	0	0	0	0	0	0	0	0	0	0.0269998
ADAM29	0	0	0	0	0	0	0	0	0.0071372	0.048113
ADAM30	0	0	0	0	0	0	0	0	0	0
ADAM32	0.0667553	0.13374	0.101765	0.0989803	0.220712	0	0	0	0.0360131	0
ADAM33	1.93938	2.4541	1.75204	2.11436	0.598631	0.472621	0.285404	0.202323	1.77913	0.959472
ADAM3A	0	0	0	0	0	0	0	0.521594	0	0
ADAM5P	0	0	0	0.00445535	0	0	0	0	0	0
ADAM6	0	0	0	0	0	0	0	0	0	0
ADAM7	0	0	0	0	0	0	0	0	0.00722967	0
ADAM8	0.160171	0.325364	0.114241	0.194025	0	0.125958	0	0	0.357011	0.461279
ADAM9	80.6951	58.0541	43.9232	31.9348	12.631	14.509	24.2629	18.9374	16.4039	12.084
ADAMDEC1	0	0	0	0	0	0	0	0	0	0.0135774
ADAMTS1	3.27314	4.69838	7.8527	7.54092	2.52347	2.59253	4.10286	5.81705	3.80606	4.071
ADAMTS10	1.80789	1.65137	1.30305	1.13949	2.48594	0.588796	0.711119	1.17626	7.13902	4.84378
ADAMTS12	0.00302125	0.00159829	0.00151076	0.00355921	0	0	0	0	0.00991198	0
ADAMTS13	0.7475	0.942534	1.01387	1.04156	1.45164	1.0374	0.167055	1.30268	5.29672	5.31875
ADAMTS14	0.0279343	0.052384	0.0342164	0.0273502	0.971328	0.157884	0	0	0.0559376	0.0377085
ADAMTS15	0.296292	0.441906	0.451848	0.604776	0.636237	0.439522	0.707778	1.00349	1.30632	1.5921
ADAMTS16	0.0138697	0.0076164	0.0119929	0.00610886	0	0	0.403835	0	0.424501	0.199649
ADAMTS17	0.0110288	0.0119678	0.013238	0.00398494	0	0.197025	0	0	0	0.010457
ADAMTS18	0.00126562	0.00119484	0.00126574	0.00169727	0	0	0	0	0	0.00559813
ADAMTS19	0	0	0	0	0	0	0	0	0	0.0195137
ADAMTS2	0.00211701	0	0.0018447	0.00107445	0.0851316	0.0588102	0	0	0.00694539	0.032774
ADAMTS20	0	0	0	0	0	0	0	0	0	0
ADAMTS3	0.0118495	0.00242704	0.0137335	0.00694288	0	0.0714167	0	0	0	0
ADAMTS4	0.508338	0.428962	0.439176	0.343476	1.8062	3.4553	0.695524	0.493058	0.714115	1.07741
ADAMTS5	0.44277	0.334355	0.429956	0.263732	1.23513	0.938573	1.13356	0.730531	0.962328	0.896662
ADAMTS6	1.07655	0.860252	1.36593	0.813816	1.20078	1.20137	0	0	0.104721	0.173069
ADAMTS7	0.106457	0.114114	0.0962254	0.0859793	0.164448	0.0757355	0.182939	0.129686	0.160996	0.391915
ADAMTS8	0.00204303	0.00648477	0.00303452	0.0137749	0.739411	1.58914	0	0	0.0335135	0.0271104
ADAMTS9	0.00352499	0.00566717	0.00428561	0.000976272	0.0773526	0	0	0	0.0126215	0.0553043
ADAMTS9-AS2;MIR548A2	0	0.0027685	0.00971629	0	0	0	0	0	0	0
ADAMTSL1;MIR3152	1.23893	0.846972	0.609258	0.484099	0.559369	0.669795	0	0.17645	0.234263	0.102546
ADAMTSL2	0	0	0	0	0	0	0	0	0	0
ADAMTSL3	0	0.000963206	0.000757698	0	0	0	11.5016	4.36795	0	0
ADAMTSL4;MIR4257	0.831916	1.01195	4.97801	4.23039	2.47066	1.99123	3.20655	5.68282	13.6841	32.4601
ADAMTSL5	1.14845	1.53897	1.36611	1.81021	2.84403	1.45533	3.16382	1.49522	14.3599	15.3633
ADAP1	1.26847	1.41177	0.458785	0.439403	0.907227	0.716258	0.865062	0.306622	4.55723	3.84904
ADAP2	0.139089	0.159611	0.289482	0.281837	0.218945	0.151251	0.365346	0	0.357249	0.301035
ADAR	40.6676	46.8484	15.0936	15.0653	55.4609	44.0294	43.6176	8.73405	54.7538	15.3513
ADARB1	5.75413	8.8863	13.8191	16.8575	9.89797	6.5176	2.8113	7.4735	30.1565	33.1574
ADARB2	2.94755	2.49946	2.30453	1.82606	4.47927	2.75053	2.76829	1.96245	5.83346	5.75905
ADARB2-AS1	0.135554	0.339337	0.664277	0.591844	0.934597	0	0	0	0.114372	0
ADAT1	3.83722	2.66901	3.88803	2.61684	5.0115	4.38522	3.345	3.75452	8.42249	5.49399
ADAT2	4.2869	7.56972	9.8414	12.1952	0.625656	1.32988	0.321234	0.227723	0.773507	0.561137
ADAT3;SCAMP4	2.58367	4.09689	3.06915	4.44128	6.92664	7.02482	6.39392	7.32198	23.9147	25.6531
ADC	0.257545	0.266515	0.549758	0.518798	0.275839	0	0	0	0.0900164	0.273067
ADCK1	4.00424	4.91037	3.0467	5.11957	3.23302	4.0946	10.7897	8.6049	10.4846	7.43827
ADCK2	4.92762	6.02175	9.99627	13.0091	10.8206	7.21121	5.09816	5.72231	10.7389	12.4482
ADCK3	11.3285	9.97856	15.2632	16.6637	7.4103	9.52729	17.861	21.6709	21.8902	27.498
ADCK4	6.72927	6.56582	5.72195	6.41038	8.31593	6.82712	5.22883	6.84318	19.2129	16.6105
ADCK5	2.20307	3.68875	3.36595	4.7053	1.2277	1.06014	1.53647	2.90454	7.18655	8.49066
ADCY1	0.0147662	0.0212184	0.0129315	0.0213796	0.0722372	0.0332684	0	0	0	0.0079457
ADCY10	0.0349613	0.0626255	0.0547463	0.0507427	0	0.0766995	0	0	0.00452905	0.0488497
ADCY2	0.00114202	0	0.000848118	0	0.0459241	0.06345	0	0	0.0262267	0
ADCY3	3.84067	4.80879	6.87072	7.69447	13.5233	9.92597	4.85792	4.22142	18.9398	24.621
ADCY4	0.00938484	0.0165693	0.0229878	0.0400356	0	0	0	0	0	0.00889833
ADCY5	0.106692	0.196377	0.0543601	0.10284	0.0480966	0.0664516	0	0	0.156957	0.0793554
ADCY6;MIR4701	8.41988	7.98581	8.64623	8.29692	19.5849	11.2541	6.83323	6.00246	31.3028	27.9365
ADCY7	1.65655	1.65476	1.02081	0.999701	3.18689	2.3709	2.61802	1.27594	4.75199	4.21187
ADCY8	0	0.00193073	0.00406563	0.00370464	0	0	0	0	0	0
ADCY9	3.62692	4.03086	6.65375	6.89451	12.1903	7.37194	4.41924	7.55559	18.3941	20.0144
ADCYAP1	0.00196865	0	0	0	0	0	0	0	0.00727035	0
ADCYAP1R1	0	0.00107454	0.00084528	0	0	0.0632377	0	0	0.00373414	0.00503449
ADD1	48.8989	47.7546	44.5299	45.5787	20.7952	18.0334	20.9186	23.2033	41.5777	42.8758
ADD2	0	0	0	0	0	0	0	0	0.0123937	0.00556988
ADD3	10.5457	7.69281	6.46478	4.63629	5.30319	5.29666	3.62499	4.38372	2.58551	1.7078
ADH1A	0	0	0	0	0	0	0	0	0	0.0192452
ADH1B	0	0	0	0	0	0	0	0	0	0
ADH1C	0	0	0	0	0	0	0	0	0	0
ADH4	0	0.0166059	0.0116969	0.0147198	0	0	0	0	0	0.0890631
ADH5	34.5933	27.5131	26.544	24.6521	9.33678	14.3158	23.9399	22.3587	9.34517	7.62731
ADH6	0.0329207	0.023208	0.00964466	0.0204261	0	0	0	0	0	0.0107438
ADH7	0	0	0	0	0	0	0	0	0	0
ADHFE1	1.76426	1.34772	0.955122	1.00251	0.158808	0	0.529993	0	0.44051	0.489103
ADI1	45.7579	31.7347	19.8647	17.4384	35.1935	36.7164	91.0854	73.4915	94.5895	54.4915
ADIG	0	0	0	0	0	0	0	0	0	0
ADIPOQ	0.0011194	0	0	0.00465874	0	0	0	0	0	0.0111473
ADIPOR1	43.1026	30.2171	37.1763	32.1768	56.3539	56.1732	27.0514	29.5261	104.118	104.895
ADIPOR2	33.6176	35.383	31.5988	31.1899	17.3809	16.7783	14.9447	11.3126	32.6451	28.268
ADK	100.419	79.6469	68.3315	51.0833	20.9757	30.6855	66.2969	52.5443	10.3885	8.74028
ADM	18.6069	15.8663	11.6776	10.509	5.60758	5.45202	8.31749	9.82713	20.4684	18.7097
ADM2	0.639076	1.04438	1.91014	2.88762	1.90157	1.45959	0	0.333244	1.46519	2.74234
ADNP	18.9204	17.7352	24.3338	20.3142	18.3259	21.4378	20.8837	26.8898	11.9504	13.141
ADNP2	4.64974	4.46487	5.6954	5.72071	8.10031	8.33583	5.0338	6.87261	6.49463	7.3737
ADO	5.81686	4.76759	5.31274	3.9804	8.56597	8.93207	3.50601	3.82372	9.16413	11.7065
ADORA1	0.208474	0.292411	0.284022	0.305485	0.824776	0.569768	0	0.243911	0.437377	0.294843
ADORA2A	0.0475426	0.0773822	0.0448017	0.0787385	0	0	0	0.133931	0.189359	0.161897
ADORA2B	1.3772	1.06918	1.39891	1.37304	3.03335	3.08808	2.66402	3.39935	3.63395	3.17847
ADORA3	0.00439181	0.00232333	0	0.00668695	0	0	0	0	0	0.00971296
ADPGK	14.6832	21.9737	19.8273	23.7309	3.49491	6.00322	11.3484	8.93881	9.70211	8.50921
ADPRH	0	0.0138143	0	0.00220889	0	0	0	0	0	0
ADPRHL1	3.12508	1.80461	1.55585	1.35774	5.67812	2.29611	0.462189	0.655293	8.01074	5.62106
ADPRHL2	14.5901	16.3926	16.9619	18.8803	17.0847	19.6706	17.224	15.9995	33.0602	37.2713
ADRA1A	0.0037349	0	0	0.00281908	0	0	0	0	0	0
ADRA1B	0.0877749	0.0629602	0.0694341	0.141301	2.40325	2.767	0	0.631744	0.91498	0.602117
ADRA1D	0.0177691	0.0327606	0.0963111	0.0549486	0	0	0	0	0.0736743	0.0993301
ADRA2A	0.00193226	0.0118259	0.0144072	0.00392273	0.233106	0	0	0	0.0380356	0.119655
ADRA2B	0.0290204	0.0429292	0.0147933	0.0147023	0	0	0	0	0.00751744	0
ADRA2C	1.42568	1.19437	0.294253	0.226519	5.07203	1.06177	0.51294	0.363624	6.47028	2.53589
ADRB1	0.182112	0.177484	0.192196	0.206059	0.210301	0.290558	0	0	0.471823	0.612996
ADRB2	0.391642	0.476097	1.19972	1.47607	1.179	1.42533	1.47552	1.74333	2.70528	2.90167
ADRB3	0	0.0169876	0.00702938	0	0	0	0	0	0.0185578	0
ADRBK1	8.09169	7.84843	12.724	13.6357	26.3017	14.9703	6.41562	4.13459	38.8953	54.3719
ADRBK2	0.0309363	0.0278468	0.0236343	0.0344503	0.265878	0.367344	0	0	0.0813428	0.160848
ADRM1	322.805	289.388	275.613	304.061	65.3287	82.2698	140.107	120.605	331.652	365.015
ADSL	47.3868	40.9678	37.9524	40.6907	49.8679	79.2737	134.94	100.214	98.9147	70.7992
ADSS	24.5611	26.038	27.7078	27.0438	12.9809	20.4755	35.7402	25.3363	17.2976	19.9896
ADSSL1	3.65267	3.67304	1.60622	2.16144	10.1375	7.00317	6.28315	2.741	14.8635	7.9011
AEBP1;MIR4649	0.0236639	0.056954	0.0878327	0.0801681	0.145206	0	0	0	0	0.0399298
AEBP2	6.03494	6.1142	7.88294	7.09136	6.1152	9.37975	12.2796	11.0346	11.5974	14.1767
AEN	15.8448	20.2361	12.9832	15.4732	10.7203	7.07213	8.0579	6.85471	30.5402	27.2484
AES	63.3004	42.4264	60.0049	50.3491	88.9036	65.2678	54.2745	42.8725	316.067	407.358
AFAP1	7.13435	6.44577	8.90033	7.70065	17.5118	14.7659	8.23638	9.59591	22.0115	23.6762
AFAP1-AS1	5.43948	5.44553	6.97289	6.67735	15.0745	10.8454	2.33605	2.42491	21.0052	22.8094
AFAP1L1	0.749804	0.604352	0.721568	0.840679	1.64331	1.08587	1.43068	2.36649	5.01298	5.5091
AFAP1L2	0.00522632	0.00199143	0.00188237	0.0082558	0	0	0	0	0.0741005	0.041627
AFF1	17.4747	15.2381	27.2722	18.0341	8.83386	8.13675	4.34464	8.06647	6.89094	6.75741
AFF2	0.000538895	0.00164909	0.0029402	0.00855654	0.173365	0.239526	0.0723221	0	0.00530395	0.0119183
AFF3	0.00253043	0.0166284	0.00770623	0.0303908	0.0366464	0.0506318	0	0	0.00298977	0.0040309
AFF4	8.39477	8.48415	11.6303	9.94492	12.7853	13.6281	9.1208	14.1949	5.14617	6.53743
AFG3L1P	3.79095	5.51083	5.66777	6.70919	0.985447	1.15206	0.758945	0.717356	5.10829	4.81101
AFG3L2	63.1357	65.6603	102.646	92.8105	22.7886	23.3225	20.0304	21.7431	24.8044	25.2931
AFM	0	0	0.0139152	0	0	0	0	0	0	0
AFMID	4.44046	4.15541	4.99231	5.12246	5.57297	6.15982	7.9045	7.58122	15.1745	14.5433
AFP	0.0286408	0.00695385	0.0027351	0.00493895	0	0	0	0	0	0
AFTPH;MIR4434	9.10817	9.42915	7.31361	7.10608	5.69308	5.8744	5.77205	6.30822	4.77987	3.39261
AGA	5.02744	4.51862	3.03538	3.44247	1.71802	3.16489	10.9894	8.46784	2.74487	1.79524
AGAP1	2.35342	2.08962	4.25179	3.76409	6.51283	4.38942	2.29724	2.00433	9.52099	11.8668
AGAP11;C10orf116	4.31747	4.12346	1.6306	2.06246	2.46807	2.84163	6.31486	7.20151	11.7189	5.43854
AGAP2	0.528118	0.426746	0.370822	0.373996	1.16401	0.742258	1.19528	0.211835	4.58751	3.93951
AGAP3	11.0531	23.6422	16.7189	34.0647	14.009	9.92837	5.08709	2.74762	35.5784	47.5529
AGAP4	0	0	0	0	0	0	0	0	0.0100995	0
AGAP5	0.275847	0.377692	0.330896	0.349439	0	0	0	0	0.313731	0.136446
AGAP6	1.0601	1.70771	1.06518	1.67947	0.108564	0.299991	0	0	0.77057	0.788137
AGAP7	0.0315997	0.018574	0.00618538	0.00941699	0	0	0	0	0.0101454	0
AGAP8;LOC728407;PARG	3.99766	5.70908	5.13781	6.01098	1.25473	1.30018	2.22459	0.83489	0.722963	0.82377
AGAP9	0	0	0	0	0	0	0	0	0	0
AGBL1	0	0	0	0	0	0	0	0	0	0
AGBL2	0.0379361	0.047837	0.0166024	0.0343518	0	0	0	0	0	0
AGBL3	0.277414	0.268314	0.258698	0.301752	0	0.353061	0	0	0.194581	0.13117
AGBL4;BEND5	0	0	0	0.00697586	0	0	0	0	0	0
AGBL5	28.4143	21.8809	14.8405	14.5249	25.4656	20.3697	9.24419	6.13043	60.4614	45.6525
AGER	0	0	0	0	0	0	0	0	0	0
AGFG1	6.68363	5.98097	7.76647	6.74531	8.05906	10.8491	10.9192	15.0739	6.47657	9.69036
AGFG2	3.8097	4.16241	1.83738	2.03521	6.38036	3.28413	18.997	9.47131	41.3622	23.2283
AGGF1	18.8421	15.0129	19.4136	15.7633	8.41138	8.66994	8.24323	7.10712	7.08565	6.71141
AGK	5.94799	5.67362	5.84112	5.42326	2.67503	4.40664	6.86726	7.30232	5.4392	4.35699
AGL	10.7305	10.4778	10.2805	9.87036	2.8933	4.65529	8.80032	8.66467	1.03981	0.825832
AGMAT	2.9613	3.21214	2.74732	3.2924	4.48453	6.19595	9.55298	7.90081	8.16582	8.39614
AGMO	0.00268611	0	0.00673663	0	0	0	0	0	0.00991999	0.0401234
AGPAT1	0	0	0	0	0	0	0	0	0	0
AGPAT2	5.12674	4.22216	4.36746	4.67892	30.7161	24.1737	9.73195	5.51919	42.1253	47.4501
AGPAT3	10.5026	10.2607	10.2955	11.0753	23.1773	12.3308	5.31878	4.30913	27.1858	25.8493
AGPAT4;AGPAT4-IT1	1.1527	1.2212	1.55312	1.48764	0.618582	1.06831	0.412883	0.585386	0.514759	0.765457
AGPAT5;MIR4659A	5.45197	6.34501	7.13978	7.95939	4.13793	5.34585	6.2771	5.72123	4.1826	4.18501
AGPAT6	13.7664	13.3515	17.6467	18.6973	5.38926	5.60095	7.32163	5.19032	17.9957	16.5771
AGPAT9	9.2688	13.469	5.09415	6.79396	0.475044	0.984502	1.98172	0	0.716987	0.313513
AGPHD1	5.91074	5.29538	4.57233	4.8366	1.60931	2.85874	3.83627	4.35127	5.66439	2.78166
AGPS	13.5497	13.0261	17.5491	15.9349	7.93085	14.2122	14.9373	17.7413	5.00649	5.71777
AGR2	0.622277	0.273738	0.0189214	0.0102095	0	0	0	0	0	0
AGR3	0.00997818	0.0105572	0	0.0336382	0	0	0	0	0.032736	0
AGRN	16.3869	18.6039	18.5834	21.7149	32.9038	25.029	30.9828	28.6695	97.1187	100.923
AGRP	0.029386	0.231669	0.0632394	0.109008	0	0	0	0	0	0
AGSK1;LOC727849	0	0	0	0	0	0	0	0	0	0
AGT	0.138811	0.0573904	0.037525	0.0215475	0.116598	0.161096	0.778254	0.275853	0.399528	0.179552
AGTPBP1	11.4455	9.92689	13.8009	12.0428	3.67748	4.89273	0.909108	3.22234	0.938964	1.23598
AGTR1	0.0190756	0.0092391	0	0.00780703	0	0	0	0	0.0572975	0.0257501
AGTR2	0.00687973	0	0.0122439	0.0104814	0	0	0	0	0	0
AGTRAP	17.8939	16.8812	10.3115	14.2166	12.4608	15.2672	22.7545	22.2492	63.6817	54.5662
AGXT	0.0629269	0.0281283	0	0.00628031	0	0	0	0	0.245827	0.041429
AGXT2	0.00276314	0	0	0	0	0	0	0	0.0102045	0.013758
AGXT2L1	1.65828	1.07441	1.21655	0.776578	0.983924	1.35942	2.34549	1.99526	2.36231	1.778
AGXT2L2	28.8906	41.4074	36.0083	46.0167	39.9111	46.8352	57.0842	56.1634	83.9909	77.2641
AHCTF1	3.67456	3.50841	3.93004	3.59153	1.67363	1.78243	3.49092	4.372	1.64419	1.65298
AHCY	48.5818	41.1627	46.7548	49.3032	47.7852	69.1342	70.0424	56.3858	84.5872	86.3672
AHCYL1	132.991	111.211	61.4741	48.0127	26.1081	25.4427	42.656	27.2294	44.1619	32.1889
AHCYL2	36.1933	27.8314	28.6323	19.0653	3.8542	3.38215	4.51934	2.71088	2.59202	1.91919
AHDC1	2.2394	3.31092	3.07249	3.6558	9.91398	6.14465	3.86521	5.58971	11.641	13.2743
AHI1	8.60584	8.96484	6.51004	6.43384	5.30651	4.86425	6.13023	5.79431	3.72151	3.2215
AHNAK	22.0603	20.6364	39.1824	27.8435	5.17112	4.74866	16.0585	15.8192	12.8005	11.4034
AHNAK2	3.01538	3.50158	6.91605	6.72487	3.10519	2.24726	1.86425	2.06009	2.25454	2.33485
AHR	4.61922	4.56353	4.70567	3.78045	1.6379	2.66232	9.48549	9.11767	2.33061	2.2573
AHRR;PDCD6	45.322	48.7056	48.9538	52.6313	37.1913	40.5013	38.1907	37.4578	95.8355	112.962
AHSA1	71.2663	125.572	75.682	132.001	44.9261	76.9208	137.738	114.933	187.665	189.011
AHSA2	11.8529	17.6873	16.6985	20.2758	1.39002	1.23461	0.331355	0.234898	6.73134	4.12817
AHSG	0	0.0195924	0.0035332	0	0	0	0	0	0	0
AHSP	0.0131386	0	0	0.0396677	0	0	0	0	0	0
AICDA	0	0.0028339	0.00198916	0	0	0	0	0	0	0.0118474
AIDA	1.26763	0.880896	1.1584	0.927059	1.00113	0.414958	0	0.710555	0.481891	0.23125
AIF1	0	0	0	0	0	0	0	0	0	0
AIF1L	2.99215	2.54709	6.97575	7.30689	9.95477	9.63942	4.82718	4.62976	12.3489	22.3392
AIFM1	35.6265	42.1578	33.9273	38.1376	9.99126	13.0373	33.0354	31.5169	27.9936	21.7049
AIFM2	10.1183	16.9364	7.08539	9.85421	6.2966	6.01293	12.9791	12.487	27.3622	18.7101
AIFM3	0.306133	0.398206	0.272754	0.274057	0.119043	0.164473	0	0	0.2428	0.144035
AIG1	6.95793	5.90393	7.78012	7.23332	5.64942	11.1077	20.3043	15.4219	8.89898	9.39278
AIM1	0.156411	0.217705	0.0925495	0.0771215	0	0	0.13299	0.0942765	0.18531	0.170944
AIM1L	0.00998769	0.0226904	0.0130828	0.023067	0	0.158546	0	0	0.126388	0.3976
AIM2	0	0	0	0	0	0	0	0	0	0
AIMP1	23.767	24.9234	24.4728	28.1902	4.37569	7.40275	21.4576	16.0564	3.94871	2.6226
AIMP2	21.3291	21.48	23.8199	28.059	19.7099	41.6702	61.3639	51.3249	32.3762	34.2512
AIP	33.305	21.7992	15.9019	15.7367	38.5633	44.8498	90.4147	76.7987	151.135	134.394
AIPL1	0.00671301	0.00237803	0.00187066	0.00593481	0	0	0	0	0.0165277	0
AIRE	0.0217295	0.0195376	0.00577848	0.0156246	0	0	0	0	0.076147	0.0733313
AJAP1	0	0.00664701	0.00676905	0.00834135	0	0	0	0	0.0296074	0
AJUBA	21.215	20.3328	13.9648	13.902	17.7024	13.2372	15.0343	11.1082	35.7228	28.2932
AK1;MIR4672	30.9231	26.9728	15.5191	21.1865	25.1318	22.8533	34.6618	28.8188	82.9766	73.5375
AK2	53.1735	68.3672	64.9747	76.2301	12.8282	11.3115	10.4419	8.26588	29.7721	25.3239
AK3	11.4459	9.86655	10.9187	9.93844	7.1637	11.5172	7.17228	8.47407	7.25242	8.1662
AK4	2.1096	2.11279	3.89742	3.40596	3.58163	2.24408	0.138989	0.295589	1.89933	2.29046
AK5	0.0924259	0.0941628	0.106581	0.0337931	0.138842	0.191828	0	0	0.033982	0.0916312
AK7	0.019152	0.0366175	0.044411	0.0295036	0.113648	0.15702	0	0.268873	0.0649032	0.137507
AK8	1.02115	0.655629	0.366677	0.312755	1.14317	0.789721	0.476893	0	0.617879	0.282921
AKAP1	8.94631	10.2925	12.8406	12.5812	7.03312	9.53887	9.47487	10.6857	20.4565	18.1123
AKAP10	10.8707	8.36304	8.42312	7.55539	10.3203	9.41084	12.0548	10.0106	9.41327	7.56028
AKAP11	2.28128	1.92778	2.27817	1.66958	1.91121	3.18547	3.84726	2.65556	0.532124	0.537236
AKAP12	0.529331	0.519476	1.34728	0.908289	1.02722	1.18269	1.37126	0.972091	0.796144	0.945334
AKAP13	5.70913	6.58457	8.61962	7.68486	4.52109	3.52129	6.5087	6.55402	6.18184	5.67501
AKAP14	0.0528595	0.0319224	0.0286009	0.0416468	0	0	0	0	0	0
AKAP17A;ASMT	0	0	0	0	0	0	0	0	0	0
AKAP2;PALM2;PALM2-AKAP2	0.592586	0.650131	0.963815	0.830909	1.07851	1.09274	0.599891	0.808	0.604194	1.30493
AKAP3	0.0313843	0.0154486	0.0264757	0.0367386	0	0.137678	0	0	0.0325192	0.0438434
AKAP4	0	0	0.00184949	0.00505582	0	0.138365	0	0	0	0
AKAP5	0.352269	0.354154	0.333307	0.251783	0.278348	0.256382	0.309646	0.109754	0.200594	0.142878
AKAP6	0.722599	0.609101	0.3462	0.241814	0.202809	0.280208	0.483459	0.342724	0.30492	0.082858
AKAP7	2.4331	2.23378	3.45683	2.60716	0.608663	0.961082	0.580374	0.411428	0.425634	0.392133
AKAP8	17.7969	30.7832	36.8039	48.3369	5.43612	6.80658	9.92147	15.4734	14.9058	21.9557
AKAP8L	24.0715	27.9444	24.6077	29.3949	11.2461	10.6209	13.7776	18.8603	50.0214	50.6704
AKAP9	10.9141	9.46248	14.773	11.6731	2.46296	3.10265	5.07688	6.62675	0.713136	0.706497
AKD1	0.387149	0.40949	0.526862	0.559726	0.159396	0.110113	0.265979	0.848488	0.165804	0.140262
AKIP1	13.7361	10.9491	13.3403	12.9542	8.66582	11.973	15.1176	21.8998	15.7467	13.453
AKIRIN1	21.6647	19.6665	21.8286	19.7971	13.1372	14.9476	8.84229	10.186	37.4944	41.7719
AKIRIN2	9.66517	14.1728	8.97818	10.4482	12.1498	12.4822	19.754	20.2685	18.2869	21.1598
AKIRIN2-AS1	6.95248	9.37467	4.33099	8.07212	28.4673	28.0938	81.4327	48.1065	33.5101	47.416
AKNA	0.0907595	0.152518	0.143478	0.186035	0.163045	0	0	0	0.272689	0.322813
AKNAD1	0.353988	0.229918	0.0310706	0.0174457	0	0	0	0	0.104716	0
AKR1A1	109.518	82.1359	70.7251	75.6036	50.0932	68.684	84.5423	74.8025	57.5417	47.3691
AKR1B1	323.277	287.08	34.9544	46.8204	65.2253	56.5091	275.869	75.3737	295.958	80.9312
AKR1B10	13.415	9.31175	0.344791	0.261916	0.565677	0.260519	1.25857	0	1.13837	0.0622214
AKR1B15	2.16627	1.75411	0.0597379	0.0667761	0	0	0	0	0.211525	0
AKR1C1	97.9371	77.1693	2.60675	3.66082	11.1298	4.52271	166.783	34.592	164.76	31.9016
AKR1C2	45.1007	39.3981	2.35432	2.88788	6.80828	4.30298	4.59263	0.685416	3.30314	0.342569
AKR1C3	648.069	479.846	45.6015	47.4726	42.4052	27.2992	266.809	61.4888	104.606	23.4722
AKR1C4	0.16043	0.195699	0.00932503	0.0063728	0.252467	0	0	0	0	0
AKR1CL1	0.00976957	0.0248552	0.00522588	0	0	0	0	0	0	0
AKR1D1	0.00276149	0.00521411	0.0123869	0.0363377	1.66572	2.14798	0.370604	0	0.0181195	0
AKR1E2	0.00893035	0	0.0144138	0	0	0	0	0	0	0.158004
AKR7A2	10.054	8.45294	7.30914	8.03206	21.6024	23.4962	25.3097	26.3695	32.3047	28.5896
AKR7A2P1	3.26514	2.35475	2.45277	2.58765	2.27296	3.45443	3.03425	1.61324	8.08509	5.95032
AKR7A3	0.147363	0.135556	0.181047	0.235641	0	0.335043	0	0	0.158272	0.160041
AKR7L	0.226323	0.511311	0.183752	0.326719	0	0	0	0	0.466848	0.11444
AKT1	76.5523	65.6886	117.312	111.144	40.5825	26.4988	8.34886	8.76818	84.0043	106.174
AKT1S1	12.1731	14.5968	12.8909	14.5604	29.8162	21.4095	17.476	14.6643	123.78	142.023
AKT2;MIR641	8.50385	10.8133	10.7114	13.0274	26.8109	16.7886	11.5334	7.78044	46.5209	52.5005
AKT3	0.603982	0.577487	0.438761	0.412753	0.241784	0.445408	0.134485	0.0953369	0.210408	0.164002
AKTIP	1.55601	1.20465	2.22531	2.32304	1.08349	1.87123	0.451997	1.60211	0.850811	0.983221
ALAD	11.5962	9.43399	5.19209	5.59259	6.99641	4.31071	8.20382	5.8157	17.1316	9.1828
ALAS1	40.3711	36.8048	26.9951	33.1604	14.237	20.1789	40.9599	44.4259	36.6878	40.3512
ALAS2	0.00311533	0.00662148	0.00961872	0.0272042	0	0.19484	0	0	0.103546	0
ALB	0.00295866	0.00352377	0	0	0	0	0	0	0	0.0441946
ALCAM	1.85591	1.48848	5.96602	4.38036	1.03887	3.58832	3.15185	9.83114	1.71821	3.83322
ALDH16A1	15.5501	19.6891	12.2802	15.0825	14.7273	11.3786	22.6348	18.1089	50.8904	37.9828
ALDH18A1	24.7888	19.6257	29.2706	24.9125	5.64861	10.3257	33.3522	30.0169	23.8075	23.7629
ALDH1A1	0.112988	0.121608	0.00234602	0.00320657	0	0	0	0	0	0
ALDH1A2	0.0483582	0.0169621	0.0112549	0.0046413	0	0	0	0	0.129255	0.0784196
ALDH1A3	8.51002	7.52541	4.83977	2.86538	8.00785	4.16383	6.03464	3.2594	11.3452	4.91554
ALDH1B1	5.67614	5.01883	12.4398	12.1953	5.19539	9.48051	11.4501	15.0744	8.74114	15.257
ALDH1L1	0	0	0	0	0	0	0	0	0.00625847	0.0421894
ALDH1L2	0.288107	0.259994	0.429596	0.279503	0	0.0551516	0	0	0.0325666	0.0658611
ALDH2	16.4766	14.4954	10.5481	13.3605	10.5183	16.1471	41.4411	16.9353	39.7241	30.3701
ALDH3A1	76.869	48.7322	5.26237	5.53023	29.7472	11.9797	36.9503	6.31184	77.1929	16.5509
ALDH3A2	95.4401	86.8762	62.6621	60.635	30.7467	33.8975	39.3652	29.5804	27.1951	15.6557
ALDH3B1	95.6983	77.603	72.6481	88.3777	52.8957	32.071	63.071	47.3841	200.698	161.329
ALDH3B2	0.0182385	0.0114611	0.0062005	0.00282498	0.223831	0.309251	0	0	0.018261	0.0492403
ALDH4A1;MIR4695	6.88258	4.53261	3.79844	3.81157	3.21113	2.04766	4.67133	6.03865	8.84005	6.02262
ALDH5A1	10.1071	11.0297	10.8946	11.5066	5.64627	5.62962	19.6205	15.1484	23.2698	16.9286
ALDH6A1	8.1212	6.1385	6.7316	5.47227	5.36906	7.16659	12.7554	15.0706	3.83091	3.2331
ALDH7A1	23.1959	22.9043	21.6382	21.6206	5.67007	7.58122	17.0916	15.5781	10.0973	8.52357
ALDH8A1	0.664946	2.4696	1.64958	3.27271	0	0	0	0	0	0.219988
ALDH9A1	15.0974	14.2049	26.2327	30.4007	13.2414	31.2673	53.8324	72.052	16.3123	22.8799
ALDOA	296.785	251.125	78.3996	82.6347	344.359	348.963	787.452	514.487	846.193	624.579
ALDOB	0.0421386	0.0646724	0.0244973	0.025941	0	0	0	0	0	0.0272892
ALDOC	18.1159	11.704	9.78193	8.80629	33.1745	33.9984	62.0487	55.1986	48.2414	53.1112
ALG1	7.5788	5.90964	6.79357	7.59313	4.18735	5.02663	13.0582	11.2058	12.1528	10.4425
ALG10	13.9245	15.3317	17.1759	14.781	1.44359	2.39341	3.85419	2.27687	0.345471	0.32816
ALG10B	7.30455	6.53584	9.31181	6.8332	1.58327	2.35258	1.39574	1.34282	0.497181	0.440305
ALG11;UTP14C	4.98612	5.45095	5.7675	5.58363	1.98442	3.25183	4.00441	2.51119	2.19127	2.39088
ALG12	7.148	7.4647	6.22871	7.78337	11.4137	10.8634	11.8506	8.10086	19.2443	18.7619
ALG13	23.0571	19.1234	24.988	19.2132	2.27692	4.21427	6.02172	8.63925	3.44534	3.98828
ALG14	135.958	81.9741	72.8047	58.8699	6.83308	9.83415	24.7046	14.8188	7.15421	4.32171
ALG1L	0.107983	0.178919	0.177943	0.516775	0	0	0	0	0.694867	0.912821
ALG1L2	0.00530754	0.0593516	0.0303243	0.053678	0	0	0	0	0.104476	0.164335
ALG2	9.29375	9.42334	8.42247	7.91954	8.55802	9.73742	10.4163	9.76615	11.393	9.57947
ALG3	19.1876	28.1899	17.484	28.3922	42.194	46.0474	82.1879	101.378	82.456	71.3503
ALG5	24.5827	17.2667	19.8313	15.3742	5.45811	19.881	39.7429	30.5216	8.21772	6.46753
ALG6	3.74388	3.2723	2.56444	2.36515	1.07128	3.82362	5.06488	4.22412	0.415147	0.46152
ALG8	58.0919	60.3429	55.6031	62.5897	23.2017	48.7914	152.586	182.03	28.8388	25.5394
ALG9	6.13248	5.47501	8.25844	8.03808	3.92825	5.30262	7.38372	9.29361	6.17759	6.79418
ALK	0.0143284	0.029554	0.0205098	0.0197009	0	0	0	0	0	0.0052836
ALKBH1	5.17205	5.08543	4.00667	4.58111	3.14328	5.14709	8.15902	6.88565	5.69871	4.91725
ALKBH2	8.83382	11.097	16.7211	20.9015	8.54801	11.1155	10.0685	22.0076	20.6138	25.2204
ALKBH3;LOC729799	7.38609	6.62492	5.53582	5.35756	2.64429	2.95084	3.22447	2.28583	6.06539	4.79355
ALKBH4	2.45433	2.10798	2.87302	2.92341	6.24299	5.09688	3.78816	3.02111	11.6683	15.1853
ALKBH5	20.636	28.1231	24.2951	31.958	71.6191	49.6572	24.5745	28.6201	94.0884	114.588
ALKBH6	12.0316	12.4458	5.9631	8.30325	8.6247	8.08595	14.3917	10.2023	29.2513	20.1592
ALKBH7	22.1856	16.0695	19.302	17.8753	26.906	25.6158	18.1098	24.6062	62.2561	60.0109
ALKBH8	2.68542	2.44659	2.63542	2.30186	0.665961	1.22681	0.987791	1.40049	0.742535	0.667407
ALLC	0	0.00548332	0	0.0105213	0	0	0	0	0	0
ALMS1	2.52196	2.86612	3.21674	2.65225	2.46863	1.96278	1.63218	0.826469	0.841706	0.676278
ALMS1P	0.113298	0.16887	0.0700996	0.126603	0	0	0	0	0.0308442	0.0207926
ALOX12	0.503648	0.556028	0.673253	0.719226	0.626959	0.34649	0.836947	0.593313	1.60611	1.46199
ALOX12B	0.227945	0.214561	0.0401611	0.0454308	0.24056	0.166182	0	0	1.42288	0.595356
ALOX12P2	0.0180198	0.0308495	0.00602354	0.00274435	0	0	0	0	0	0.0358762
ALOX15	0.00743083	0.00789693	0.0104362	0.00283024	0	0	0	0	0.00914753	0
ALOX15B	0.0306149	0.0266507	0.00551331	0.00279793	0.221687	0.153145	0.369921	0	0.271292	0.0243844
ALOX5	0	0.0213842	0.00804324	0.00690921	0	0	0	0	0	0
ALOX5AP	0.0288052	0	0.00437616	0.0198651	0.236961	0	0	0	0	0
ALOXE3	0.0688284	0.105097	0.103366	0.070923	0	0	0	0	0.184815	0.172505
ALPI	452.636	362.153	283.79	236.504	1367.1	990.717	794.411	658.089	2664.54	2293.15
ALPK1	0.377985	0.38716	0.238656	0.275373	0	0.076827	0	0.26311	0.254048	0.0978618
ALPK2	17.3693	17.6885	17.5834	16.562	6.01881	4.61354	8.3924	9.55803	11.0988	8.95108
ALPK3	0.0644973	0.094833	0.0425529	0.0431869	0.275662	0	0	0	0.179917	0.103092
ALPL	3.18436	2.8635	1.80018	1.84414	1.27517	1.60165	0	0	0.0283728	0
ALPP	63.2155	45.8049	42.2133	32.2908	60.251	56.1248	299.164	249.576	849.059	738.988
ALPPL2	3.25215	1.7449	1.93668	1.17616	2.77531	4.16788	25.3702	19.9833	35.1052	26.8238
ALS2	2.78778	3.00036	3.53409	3.03424	2.45342	2.69183	2.76942	1.79253	2.03986	1.9446
ALS2CL	1.92039	2.99567	1.38348	1.87436	0.804366	0.296356	1.07377	0.507467	5.62613	4.06399
ALS2CR11	0.00953946	0.0135513	0.00479209	0.0102182	0	0	0	0	0.0033147	0
ALS2CR12	0.437295	0.812087	0.595323	0.602376	0.149498	0	0	0	0.0731802	0.098664
ALS2CR8	1.12544	0.690755	1.24039	0.864719	0.250825	0.415857	0.334835	0	0.245561	0.187608
ALX1	5.64225	4.57728	4.3027	3.62751	1.39647	2.89412	3.107	4.95575	3.07612	1.53605
ALX3	0.799863	1.25085	0.849323	1.20901	2.23975	0.562636	0	0	2.47513	1.74691
ALX4	0.0529241	0.0370389	0.0411455	0.0374216	0.220227	0	0	0.130255	0.0763599	0.133231
ALYREF	37.6894	46.9061	66.9725	90.6304	56.2377	95.5137	117.188	151.222	88.6959	148.46
AMACR;C1QTNF3;C1QTNF3-AMACR	3.30175	2.29369	2.75945	2.29493	1.65148	2.45286	3.03134	3.1257	2.67111	2.45686
AMBN	0	0	0	0	0	0	0	0	0.0122637	0.0330687
AMBP	1.2373	1.05365	0.154566	0.221674	0.210007	0.580304	0	0.496843	0.394065	0.207897
AMBRA1;MIR3160-1	2.87879	3.28575	3.2317	3.76421	5.53055	4.78538	6.33886	6.07962	8.78256	8.52891
AMD1	39.0788	35.0321	35.2602	31.752	21.6403	29.2911	16.1469	8.53289	13.8369	12.7434
AMDHD1	1.2485	0.793725	0.517365	0.369703	0.422669	0.389315	0.94039	0.666644	0.678168	0.712866
AMDHD2	11.382	15.8637	11.3383	16.2837	5.64639	3.81761	9.22145	5.96866	21.4352	17.6675
AMELX	0	0	0.0222752	0.0272924	0	0	0	0	0	0
AMELY	0	0	0	0	0	0	0	0	0	0
AMFR	12.8124	9.62216	12.1788	11.0627	14.0673	17.122	15.3696	13.669	15.4867	17.6101
AMH;MIR4321	1.10931	4.36123	1.9486	3.90932	2.66712	1.22832	0	0.701109	10.3962	6.17704
AMHR2	0.0968367	0.0799664	0.0309854	0.0461619	0.161535	0	0	0	0.144966	0.213216
AMICA1	0	0.00328271	0.00230419	0	0	0	0	0	0	0
AMIGO1	0.794594	0.57579	1.05516	1.14515	1.21789	2.69227	2.4387	0.864398	2.17599	2.78639
AMIGO2	0.547887	0.480531	1.64123	1.49567	0	0	0.508396	2.70302	0.677338	1.19806
AMIGO3	1.44497	1.71002	1.76014	1.79725	2.63272	0.979312	0	0	5.84885	5.70259
AMMECR1;SNORD96B	6.76113	6.25198	5.92534	4.87792	2.88124	3.569	3.64731	3.5258	3.44489	2.98889
AMMECR1L	7.76362	8.39131	11.353	11.8169	7.05723	5.83287	3.15432	3.42869	7.2124	9.19725
AMN	0.114258	0.186827	0.0359803	0.0339736	1.15969	0	0	0	0.37845	0.1063
AMN1	6.31815	4.94775	2.99083	3.4957	2.28201	2.75878	4.2839	3.37429	1.3265	0.768714
AMOT;MIR4329	0.00289867	0	0.00200733	0.00269168	0	0	0	0	0.00658494	0.00887804
AMOTL1	2.02504	1.58204	3.60121	2.65457	5.85227	4.8976	4.35261	4.50968	6.36785	8.35729
AMOTL2	14.4737	11.6769	19.7364	16.7583	13.1027	12.9308	11.8892	17.9994	25.9658	33.2014
AMPD1	0.0376571	0.0432371	0.0326161	0.0323557	0	0	0	0	0	0
AMPD2	5.09706	5.44386	4.78805	5.52641	10.3947	9.63283	9.51878	12.8959	27.2099	21.8145
AMPD3	0.662353	0.567952	0.289614	0.2684	0.372253	0.293895	0.532428	0.125813	0.94147	0.678531
AMPH	0	0	0.00655369	0.00443454	0	0	0	0	0.00716636	0.00966193
AMT;NICN1	3.51966	5.31995	2.58751	3.74774	0.824333	1.62703	1.96505	0.835816	2.22414	2.08546
AMTN	0	0	0	0	0	0	0	0	0	0.199408
AMY1A;AMY1B;AMY1C	0	0	0	0	0	0	0	0	0	0
AMY2A	0	0	0	0	0	0	0	0	0	0
AMY2B;LOC648740;RNPC3	3.84829	4.0883	3.79144	3.74368	8.11445	10.1666	0.841012	0.953912	0.916947	0.970157
AMZ1	0.0367151	0.053471	0.0143841	0.0143172	0.0681632	0	0	0	0.0834155	0.119961
AMZ2	57.9093	58.063	43.4497	49.6643	13.6791	13.6496	5.57965	5.39376	37.1627	28.8554
AMZ2P1	8.80309	10.0586	13.0626	13.7829	0.96175	0.966387	0.583577	0.620548	2.13278	1.87532
ANAPC1	5.19873	5.0098	6.91373	5.40399	2.06177	2.09614	2.85618	3.03713	1.80268	1.76292
ANAPC10	5.61327	6.12313	5.30622	5.55548	2.30704	6.37494	5.98838	9.0968	1.71487	2.08648
ANAPC11	69.9524	68.2315	49.2659	58.0687	63.6008	76.238	112.415	83.3609	83.9974	58.184
ANAPC13	82.8745	79.6917	120.941	115.464	9.47586	19.1867	11.4501	20.8723	11.5429	11.7168
ANAPC16	14.4611	12.4986	12.1888	11.6969	16.2967	18.1743	9.99947	8.47179	13.8977	11.5591
ANAPC2	14.9124	14.9798	12.0263	15.962	14.6012	14.7836	26.0384	26.6332	51.8319	42.5664
ANAPC4	9.56191	10.7669	13.2992	12.1203	3.04094	6.22437	5.63812	5.32916	1.56206	1.68482
ANAPC5	52.9636	48.3564	46.0142	52.718	58.2714	51.2886	60.2896	50.0364	57.8301	42.3708
ANAPC7	33.8355	41.4133	42.4772	52.4007	14.8653	23.505	38.0347	39.6628	22.4768	25.8891
ANG;RNASE4	7.15508	5.67931	4.42056	4.45099	2.57715	2.58957	10.1646	6.09711	5.46661	3.01511
ANGEL1	3.6936	2.51991	4.96635	4.80395	4.61183	5.765	2.93166	4.67608	6.53365	8.61564
ANGEL2	23.2211	20.5294	21.5185	17.3497	5.37278	4.74011	6.48099	4.13494	3.64398	3.14
ANGPT1	6.11346	5.46009	6.09617	4.78638	1.59558	2.58789	1.1576	1.9695	0.962156	0.82411
ANGPT2	0.162571	0.24964	0.290797	0.292293	0	0	0	0.135177	0.079245	0.100556
ANGPT4	0.0181737	0	0	0	0.156658	0	0	0	0	0
ANGPTL1	0.0517983	0.0504635	0.0320776	0.0227983	0	0	0	0	0	0
ANGPTL2	0.191762	0.0898253	0.162146	0.126372	0.505499	0.232804	0	0.199321	0.21995	0.231675
ANGPTL3	0.0371486	0.0634277	0.081457	0.0356002	0	0	0	0	0	0.03114
ANGPTL4	0.235457	0.350717	0.181109	0.250315	0.31628	0.436982	1.05553	0.748267	0.683791	1.54811
ANGPTL5	2.94139	2.54531	2.71396	1.96797	0.326399	0.901926	1.0893	0.257403	0.718984	0.825749
ANGPTL6	1.16561	1.56167	1.51064	1.95092	0.774954	0.713799	0	0.611138	1.77027	4.90134
ANGPTL7	0.141872	0.249722	0.399982	0.25551	0.268937	0	0	0	0.0548525	0
ANK1;MIR486	0.0487242	0.0416685	0.037618	0.0291324	0.128758	0.0444741	0	0	0.0682801	0.0778948
ANK2;MIR1243	0.0421528	0.039193	0.128257	0.0776091	0	0	0	0.194875	0.0436808	0.0453015
ANK3	0.0109855	0.010337	0.00315398	0.00693864	0.0159709	0.0882636	0	0	0.0247565	0.0140537
ANKAR	0.200473	0.224565	0.216703	0.198788	0.0681477	0.18831	0	0.161226	0.0222391	0
ANKDD1A	0.4178	0.64226	0.670042	0.738493	0.0967032	0.133608	0.645461	0.228784	0.0867839	0.0638209
ANKFN1	0.0370023	0.0487051	0.0153337	0.00313123	0	0	0	0	0.647702	0.723163
ANKFY1	14.6124	14.5227	9.70563	8.26138	10.5542	8.4555	20.0574	10.7507	14.1506	9.54115
ANKH;MIR4637	9.71401	7.95174	9.28477	8.25276	15.885	11.3439	12.5236	8.01023	31.8766	28.5334
ANKHD1;ANKHD1-EIF4EBP3;EIF4EBP3	16.4751	18.8034	17.8078	19.2426	9.71614	11.2691	14.6405	15.7602	11.9221	9.99022
ANKIB1	12.2282	8.55484	9.70138	6.15892	12.5701	8.54687	3.79868	3.2783	6.63359	5.8354
ANKK1	0	0.00277826	0	0	0	0	0	0	0.0193094	0
ANKLE1	0.266958	0.414627	0.403246	0.395494	0.467734	0	0	0	0.908201	0.504192
ANKLE2	16.578	18.7983	20.8919	23.4654	14.9188	16.8815	11.2644	12.4572	24.9265	24.9191
ANKMY1	1.40258	1.3871	1.79413	1.84508	2.56307	0.976888	1.17984	0	4.19655	4.15109
ANKMY2	16.4466	14.6381	15.2913	12.9041	3.65133	6.83487	9.82717	6.9665	3.49781	4.39198
ANKRA2	20.0801	18.0154	13.2868	11.5198	1.09532	2.64833	4.11239	1.29568	1.75371	1.2801
ANKRD1	3.35215	2.94271	9.6643	8.17872	0.152452	0.210632	1.01757	0.360677	0.895512	1.66012
ANKRD10	22.1044	28.7043	27.251	24.7184	13.3885	17.8314	12.0762	17.6924	11.3165	13.254
ANKRD11	6.35257	6.61395	9.94961	9.45727	8.60131	3.86406	4.40267	3.12106	16.7059	17.5869
ANKRD12	4.62755	4.5572	4.85145	4.24314	2.22669	2.03905	1.46896	1.77642	0.506966	0.578135
ANKRD13A	9.50015	6.21017	6.67943	4.55549	8.39368	6.80922	2.82695	4.00805	7.65207	7.13196
ANKRD13B	2.18732	4.46444	4.49702	6.98827	10.6225	6.68301	3.79831	3.59017	17.882	27.2075
ANKRD13C	7.39225	6.7099	7.59989	6.13161	5.89454	5.50275	2.65838	5.65359	4.62272	5.03507
ANKRD13D	7.21512	8.24415	12.4615	13.2195	4.62578	3.28686	3.96971	2.81413	14.7075	20.2507
ANKRD16	1.99412	1.9335	2.7659	2.88347	2.28158	2.36422	0.761438	0.809677	3.66697	4.58004
ANKRD17	11.1145	11.9192	9.72962	8.56539	9.82269	11.0433	15.3195	14.885	7.62093	6.5109
ANKRD18A	3.59886	4.09146	6.37316	5.00758	0	0.333698	0.537366	0.19047	0.466343	0.106266
ANKRD18B	9.46203	12.4208	17.5061	14.6058	1.36317	0.664729	0	0.189708	0.883164	0.714427
ANKRD18DP	0	0.0133806	0	0.00262396	0	0	0	0	0.00848082	0
ANKRD19P	3.04091	3.3248	2.31298	3.91136	3.13072	2.88366	3.0474	3.39477	20.5079	19.1695
ANKRD2	3.25121	2.89137	3.59885	3.15226	0.414804	1.43276	3.46084	5.39747	7.52972	8.76022
ANKRD20A11P	0	0	0	0	0	0	0	0	0.0450908	0
ANKRD20A1;ANKRD20A3	0	0	0	0	0	0	0	0	0	0
ANKRD20A2;ANKRD20A3	0	0	0	0	0	0	0	0	0	0
ANKRD20A4	0	0	0	0	0	0	0	0	0	0
ANKRD20A5P	0.00560558	0	0	0	0	0	0	0	0	0
ANKRD20A8P;LOC90499	0.00224333	0.00238404	0.000937695	0.00384497	0	0	0	0	0	0
ANKRD20A9P	0.0535096	0.0559958	0.0394036	0.0350513	0.0240323	0.0332037	0	0	0.0300634	0.0088114
ANKRD22	0.0100147	0.00951141	0	0.00251969	0	0	0	0	0.0123284	0
ANKRD23	1.13783	1.34127	1.44713	1.32645	0.34966	0.322067	0	0	1.01745	0.589729
ANKRD24	0.0567756	0.0676839	0.0906495	0.108953	0.0747492	0.206551	0	0	0.128065	0.098664
ANKRD26	10.0328	10.845	12.1727	10.7968	1.243	2.63739	1.18523	2.73069	0.525156	0.527363
ANKRD26P1	0.0103177	0.0227194	0.0215422	0.0247219	0	0.0679059	0	0	0	0
ANKRD26P3	0	0	0	0	0	0	0	0	0	0
ANKRD27	34.8121	31.5594	43.9545	29.2478	5.94717	5.32224	2.7065	3.03785	7.11252	7.25518
ANKRD28	16.6704	14.6378	19.2048	15.0631	10.001	10.9286	5.91679	6.23785	4.5766	3.8202
ANKRD29	0.494453	0.45558	0.538506	0.515907	0.926785	2.01217	0	0	0.874927	0.509706
ANKRD30A	0	0.00160389	0.00126168	0	0	0	0	0	0.0111473	0
ANKRD30B;MIR3156-2	0.0031886	0.00487877	0.00555689	0.00161832	0	0	0	0	0	0.0141039
ANKRD30BL;MIR663B	0	0.00656287	0.0138597	0.00332736	0	0	0	0	0	0
ANKRD30BP2	0	0	0	0	0	0	0	0	0	0.0484227
ANKRD31	0.0442128	0.0420574	0.0456573	0.0400883	0	0	0	0.117955	0	0.00548406
ANKRD32	60.4366	41.8874	47.4749	31.4722	31.3332	46.8893	40.0365	52.2825	5.23492	5.62548
ANKRD33	0	0	0	0	0	0	0	0	0	0
ANKRD33B	2.66865	4.29739	5.83393	5.56016	1.48326	0.757355	0.322834	0.534001	1.16801	2.18834
ANKRD34A	0.574214	0.53386	1.0321	0.96493	0.666534	1.15113	0	0.197114	1.64495	3.19837
ANKRD34B	0	0	0.00564952	0	0	0	0	0	0	0.0252364
ANKRD34C	0	0	0.00261644	0.00265561	0	0	0.702211	0	0	0
ANKRD35	0.0111264	0.0162273	0.0132869	0	0	0	0	0	0	0.0393717
ANKRD36	0.628207	0.553659	0.818757	0.465466	0.240061	0.13267	0	0.113589	0.164515	0.158432
ANKRD36B	0.19205	0.163449	0.250124	0.172474	0.050274	0	0	0	0.106641	0.0442389
ANKRD36BP1	4.27149	3.9158	6.38284	5.51995	9.27222	7.86626	0	0.384852	0.132713	0.196821
ANKRD36BP2	0.0043258	0.00816776	0.0226162	0.0131729	0	0	0	0	0	0
ANKRD37	4.85949	4.62476	7.67074	6.8788	2.49329	2.75584	6.65675	4.12911	1.48492	2.96188
ANKRD39	10.515	8.30323	9.65561	10.6475	11.3942	17.1316	8.94732	13.4784	25.755	31.8485
ANKRD40	9.61431	10.557	8.37681	8.44594	14.1483	9.47466	5.78174	4.44024	16.1069	13.0216
ANKRD42	0.533114	0.497855	0.727576	0.719887	0.704778	0.486871	0.392013	1.11159	1.90704	1.87344
ANKRD43	0.00817573	0.0045808	0.0156479	0.00439478	0.0870524	0	0	0	0.0284084	0.0191506
ANKRD44	2.29186	2.21864	1.65877	1.5941	0.466646	0.902625	0.155735	1.43521	0.487308	0.585145
ANKRD45	0.084836	0.0475152	0.0243491	0.0214436	0.0911388	0	0	0	0.0223064	0.0501238
ANKRD46	2.85948	3.2952	9.29977	7.78015	1.13332	2.77031	0.581887	4.74376	0.675677	1.24659
ANKRD49	16.124	11.0657	11.1717	7.74203	1.26379	1.96435	0.527211	1.49496	1.48214	0.886189
ANKRD5	4.44144	3.09226	3.13667	2.85725	1.57437	3.37155	3.94064	3.35223	3.2432	2.58026
ANKRD50	4.97081	5.4937	7.12725	5.58407	1.8131	2.26871	2.5117	2.67082	0.870776	1.03102
ANKRD52	15.4697	22.4986	27.1008	28.9195	23.6761	17.0043	19.7247	22.3726	41.0372	46.0886
ANKRD53	0.0105901	0.0449329	0.0605055	0.0737034	0.141953	0	0	0	0	0.015614
ANKRD54;MIR658	10.4289	11.5623	11.3518	14.8175	14.0269	14.486	9.45703	9.05054	37.9492	38.0109
ANKRD55	0.0159555	0.0232906	0.0269435	0.0513221	0	0	0	0.28479	0.0589247	0
ANKRD56	0	0	0.00380535	0.00260061	0.103026	0.142344	0	0	0	0.0113323
ANKRD57	1.37235	1.27603	1.92098	1.63598	4.00909	4.19898	1.2948	0.764907	5.09609	6.65023
ANKRD58	0.0444395	0.0481891	0.236243	0.218896	0.189271	0	0	0	0.10809	0.541287
ANKRD6	0.125889	0.181817	0.114537	0.149118	0.101395	0.14009	0	0	0.00827222	0.0167293
ANKRD62P1-PARP4P3	0	0	0	0	0	0	0	0	0	0
ANKRD63	0.0189111	0.0061812	0.0114104	0	0	0	0	0	0.365165	0.66609
ANKRD65	0	0.00683532	0.0102431	0.00457844	0	0	0	0	0	0
ANKRD7	0	0.0116697	0	0	0	0	0	0	0	0
ANKRD9	3.7908	4.3778	5.84928	6.54584	33.1293	20.457	4.94139	3.50296	39.0476	47.2504
ANKS1A	4.60875	4.94003	3.86057	3.83348	6.01786	4.3209	4.74415	4.37208	10.2522	8.92304
ANKS1B	0.168174	0.398948	0.271011	0.414418	0.219002	0	0.313235	0.370088	0.122517	0.168623
ANKS3	4.13386	5.63204	6.36552	7.72661	2.0382	2.39363	5.10161	3.85764	14.3254	15.3122
ANKS4B	0.00228772	0.00272468	0.0019125	0	0.103558	0	0	0	0	0.0341725
ANKS6	1.80225	1.9697	2.4917	2.42852	5.38972	3.02518	1.12421	0.398475	7.05263	7.98944
ANKUB1	0.00268828	0	0.0105475	0.00614345	0	0	0	0	0.00992801	0
ANKZF1	8.91607	15.5504	14.3651	26.4881	12.7817	11.5102	17.1389	20.7896	26.8051	30.2899
ANLN	31.623	32.4178	51.2111	48.1106	16.6879	28.7135	104.14	153.814	23.8991	30.0311
ANO1	0.00278788	0.00886744	0	0	0	0	0	0	0	0
ANO10	7.5126	5.74136	19.7865	18.1815	3.37424	6.2645	7.74191	12.7228	3.32062	5.21927
ANO2	5.67819	3.53301	23.2193	14.5606	2.26697	2.12536	3.51261	7.0872	5.62773	14.6407
ANO3	0	0.000762395	0.000807631	0.00108298	0	0	0	0	0.00794819	0.021432
ANO4	0.889825	0.726976	0.702409	0.549133	0.657394	0.706436	0	0.345619	0.476737	0.313342
ANO5	0.00199613	0.00106067	0.000834367	0.00301334	0	0	0	0	0.00368593	0
ANO6	16.1079	12.8128	11.2199	8.08426	7.57294	6.21967	8.84569	7.067	7.26296	5.60412
ANO7	0.216411	0.316966	0.370763	0.449727	1.15018	1.12173	0.45159	0.4802	1.19779	2.24747
ANO8	2.69088	3.18055	6.39858	6.87378	4.49381	3.70524	2.41892	4.11547	13.1511	17.8903
ANO9	0.143709	0.229009	0.255351	0.228155	0.523374	0	1.048	1.73351	1.17849	1.62343
ANP32A;ANP32A-IT1;MIR4312	46.0157	60.7383	57.4458	65.0081	7.39043	9.85381	11.211	14.061	24.8134	24.8363
ANP32AP1	110.31	157.069	107.042	136.369	2.03889	2.81699	8.16534	14.4711	24.1195	21.395
ANP32B	188.96	241.64	224	288.537	69.0896	97	93.8458	87.6752	285.66	257.85
ANP32C;MARCH1	3.57557	4.47866	4.10147	4.46668	0.140233	0.516667	1.09201	0.221179	1.12883	0.724969
ANP32D	1.85146	2.24923	1.64784	2.29071	2.27985	2.09994	17.7534	21.575	2.666	2.00617
ANP32E	50.3391	65.2819	110.331	117.887	27.7817	52.0759	24.8752	47.6922	26.2381	28.7789
ANPEP	0.0132076	0.0289682	0.0117143	0.0269795	0.0824494	0	0	0	0.0403594	0.0272069
ANTXR1;MIR3126	11.7136	9.95552	10.2184	7.77722	8.69746	8.7814	11.7221	10.8819	15.2763	15.9507
ANTXR2	0.000917675	0	0.00136302	0	0	0.0509856	0	0	0.0782773	0.0771225
ANTXRL	0	0	0	0	0	0	0	0	0	0
ANXA1	619.842	541.968	223.173	230.203	56.5742	87.6751	316.592	211.201	72.287	42.4479
ANXA10	1.08749	0.966676	0.0564349	0.0365563	0	0	0.694082	0.492036	0.20361	0.0686284
ANXA11	203.293	200.518	168.103	130.362	108.361	87.879	108.527	87.1062	235.654	174.894
ANXA13	0	0	0.0128853	0.0047686	0	0	0	0	0.0154124	0
ANXA2	212.193	190.332	127.983	136.286	58.2947	76.8703	261.061	188.21	210.575	163.335
ANXA2P1	46.8871	41.4242	26.6981	36.7499	3.13713	4.95354	32.1567	21.2055	21.1516	16.6372
ANXA2P2	263.261	214.725	151.455	139.987	37.2155	72.3662	187.834	110.329	188.038	123.538
ANXA2P3	178.314	166.346	119.637	134.222	3.78962	8.62375	61.7481	42.1912	24.8429	14.4422
ANXA3	27.2088	17.256	31.7682	25.2269	4.64988	12.5918	101.179	99.0078	31.6839	32.3653
ANXA4	122.065	85.8764	72.999	54.8241	8.14871	15.7231	44.0745	37.2275	26.5578	23.4123
ANXA5	342.957	266.863	187.095	208.112	73.9647	135.476	345.457	298.326	211.356	171.802
ANXA6	61.1051	40.6514	42.2898	40.8635	38.644	50.3217	63.1942	56.6838	79.8274	83.8755
ANXA7	86.6039	76.0766	49.5361	48.2433	26.4893	41.5033	113.466	81.7286	44.2693	27.4546
ANXA8;ANXA8L1	0.127309	0.0592956	0.251262	0.212374	0	0	0	0	0	0
ANXA8L2	0.562061	0.476206	0.626784	0.561116	0.14832	0.204923	0.494991	1.0527	1.58517	2.20243
ANXA9	1.0892	1.23229	1.25885	1.22963	0.989935	1.36772	0	0.780675	1.85755	1.88738
AOAH	0.00478188	0	0	0	0	0	0	0	0	0
AOC2	0.577124	0.874771	0.704739	0.88631	0.451693	0	0	0.267158	1.03183	0.720414
AOC3	0.140119	0.49072	0.14213	0.28403	0.0725682	0	0	0	0.254578	0.167624
AOC4	0.0072201	0.0144554	0.00629138	0	0	0	0	0	0	0
AOX1	0.44958	0.351636	0.162656	0.10278	0.0610055	0	1.01798	0.288658	0.532548	0.174467
AOX2P	0.0270249	0.0264986	0.0167477	0.00609798	0	0.0718983	0.173671	0	0.0127366	0
AP1AR	5.09094	3.98394	4.38173	3.45623	3.51856	3.86048	1.38148	4.65184	3.71488	3.97267
AP1B1;MIR3653;SNORD125	12.0618	12.3166	12.6325	15.461	29.687	29.8654	41.6912	44.9966	59.7996	59.5338
AP1B1P1	0	0	0	0.0242707	0	0.502767	0	0	0	0.0800526
AP1G1;SNORD71	16.7887	16.2701	21.1701	17.6709	8.89714	10.4936	18.9743	22.1787	7.14889	6.86477
AP1G2;JPH4	3.63256	4.55287	3.53104	3.71881	2.2018	2.86988	3.18881	5.2091	6.52776	5.42862
AP1M1	27.1833	31.602	24.6011	32.484	31.5918	29.7364	45.7853	30.9684	75.2578	67.8925
AP1M2	63.8642	53.6022	44.8678	41.2883	15.9837	20.6588	13.1923	16.6711	85.7145	93.029
AP1S1;MIR4653	54.9852	38.0277	32.7209	29.2422	54.7362	50.0151	51.6724	47.981	78.6908	68.8661
AP1S2	7.22049	4.54058	9.40871	7.37204	2.10081	3.62817	0.438192	0.931906	0.696282	1.03985
AP1S3	10.017	7.63748	5.87351	4.16432	11.2796	10.5973	0.501917	0.71162	3.93249	2.134
AP2A1	34.8316	23.7899	37.6478	32.8422	42.7457	36.3621	54.2497	52.4978	116.985	127.421
AP2A2	15.8419	12.4539	10.2136	9.4208	21.1356	17.6817	31.4934	22.0199	49.7473	35.3626
AP2B1	118.343	104.054	100.777	98.783	39.269	42.6394	61.867	60.2888	50.6589	41.8784
AP2M1	240.742	176.827	202.188	188.327	198.559	193.749	234	218.731	425.888	448.256
AP2S1	141.337	154.187	94.8057	163.082	188.003	195.28	238.107	155.195	302.072	253.768
AP3B1	42.1567	39.245	41.5195	39.9056	7.75309	11.1279	28.1355	24.0412	9.98537	7.96496
AP3B2	1.92797	1.44012	0.775478	0.86517	1.13311	1.38136	1.55711	1.10384	1.41928	1.24636
AP3D1	10.7942	12.3473	12.4452	13.2615	21.5724	17.2079	18.0979	18.3281	47.66	50.7473
AP3M1	18.8157	14.9534	18.0211	14.7902	7.67676	11.4771	21.6048	22.2281	7.84747	8.19195
AP3M2	2.59957	2.42401	3.05268	3.56856	1.558	2.15258	1.64197	2.52199	2.56892	1.99332
AP3S1	14.2387	13.0946	8.70396	8.9412	6.53711	9.67699	7.7916	7.73286	8.20938	8.93671
AP3S2;C15orf38;C15orf38-AP3S2	10.016	8.59442	7.49902	6.73631	7.25734	6.31139	5.90135	5.14219	10.4802	7.84085
AP4B1	9.43414	10.0282	8.32228	8.99002	1.34172	3.38039	7.11175	9.70961	3.95999	3.6201
AP4E1;LOC100132724	7.42145	7.75925	6.47143	5.40446	3.29699	2.79627	2.83249	1.46735	2.05332	1.21721
AP4M1	6.75452	6.60868	8.42663	8.11954	8.07787	6.34624	10.572	4.87141	9.8854	11.2894
AP4S1	2.74937	2.65446	1.76299	2.02674	1.63243	1.09723	0.588967	0.31314	1.24542	1.45102
APAF1	8.53069	8.25221	7.65126	7.08062	3.18057	3.18013	6.28496	4.05938	2.1066	1.90573
APBA1	0.00959525	0.0141721	0.0302645	0.0405413	0.137123	0.126303	0	0	0.00372903	0.00502761
APBA2	0	0.00217704	0.00305621	0	0	0	0	0	0.0202518	0
APBA3	5.24683	4.94344	4.2734	4.66387	8.64611	7.70691	5.11942	6.26855	24.9274	25.4782
APBB1	0.731627	0.402773	0.334451	0.395785	0.764778	1.1623	2.04185	1.62841	4.04312	2.80124
APBB1IP	2.01305	2.25319	1.98152	1.79045	1.25534	1.10372	5.71295	5.1299	4.76701	4.63199
APBB2	2.95719	2.37356	3.188	2.42468	1.5065	1.04071	1.31157	1.47215	1.65657	1.95246
APBB3	6.40862	8.00389	6.09282	8.90464	1.53399	3.08277	2.79241	3.29924	8.99935	5.96691
APC	6.98452	9.85174	10.4266	9.45816	2.70997	2.74325	3.76089	4.76089	1.57609	1.5878
APC2	0.111386	0.179342	0.149549	0.204497	0.800452	0.409603	0.197879	0	1.03036	1.20655
APCDD1	0.328033	0.258413	0.215308	0.231248	1.29209	0.649162	0.784026	0.277898	1.45663	1.12406
APCDD1L	0.0259155	0.0804	0.0622442	0.0462004	0	0.133608	0	0	0.0394472	0
APCS	0	0	0	0	0.969732	0.893207	0	0	0	0
APEH	30.8708	24.1111	33.6655	36.1031	36.0081	41.6089	66.276	75.1215	79.3888	91.3359
APEX1	118.502	95.8958	109.734	101.432	79.0622	122.889	197.246	202.636	219.26	206.22
APEX2	21.8554	19.8546	18.2461	19.9492	29.3786	30.7056	41.1488	32.7718	63.696	59.5899
APH1A	70.1706	60.7576	68.998	62.556	66.8018	61.1021	37.2305	26.3928	95.6183	101.453
APH1B	2.58763	2.15708	1.06311	0.896696	1.14835	1.38827	3.59291	1.18861	1.64539	1.26313
API5	54.4224	79.446	87.999	94.462	6.67883	14.7643	11.2758	12.4549	5.39759	6.04993
APIP	14.3261	14.9411	18.2491	16.2514	3.77285	5.82594	8.14727	4.7255	4.12821	3.41759
APITD1;APITD1-CORT;CORT	16.8224	15.0858	15.9332	16.7919	4.42418	4.38511	4.49368	2.95803	8.24676	7.06679
APLF	0.0518357	0.053327	0.0454357	0.0156445	0.0781866	0	0	0	0.0255152	0.0258003
APLN	0.0879251	0.0546347	0.267634	0.261433	0.74675	0.515866	0.311519	0	0.753922	1.72491
APLNR	0	0.0172851	0	0	0	0	0	0	0	0
APLP1	0.68201	0.907086	0.973557	1.30831	3.31649	2.37593	1.2298	0.871807	1.81384	2.93187
APLP2	83.9409	74.1754	76.8744	77.33	20.5803	35.4128	57.8651	54.7537	61.2569	49.4454
APOA1	0.014823	0	0.0185877	0.0308453	0	0	0	0	0.0821136	0.0369028
APOA1BP	258.197	225.615	170.8	208.57	118.658	119.061	163.059	146.079	378.157	360.399
APOA2	0.221427	0.276075	0.232334	0.398564	0	0.879044	2.12333	0	0.0519069	0
APOA4	0	0	0	0.0137479	0	0	0	0	0	0
APOA5	0.00774704	0.0040983	0	0	0	0	0	0	0	0
APOB	0.00100076	0	0.000923591	0	0	0	0	0	0	0
APOBEC1	0	0	0	0	0	0	0	0	0	0
APOBEC2	0.8388	1.25965	0.737986	1.12456	0	0	0	0	0	0
APOBEC3A;APOBEC3B	5.51032	4.06082	4.28927	4.3263	2.52382	4.46334	9.77047	7.16514	6.53127	5.59654
APOBEC3C	15.8446	11.8808	8.56971	5.44267	19.5381	24.7448	49.8093	28.2479	41.9088	34.8031
APOBEC3D	0.156431	0.140939	0.0399676	0.0908253	0.120232	0	0	0	0.186371	0.0925739
APOBEC3F	0.400558	0.250358	0.246965	0.257478	0.119634	0	0	0.141518	0.117123	0.14475
APOBEC3G	0	0	0	0	0	0	0	0	0	0
APOBEC3H	3.58701	2.29676	0.130376	0.0574367	0.52658	0	1.75737	0	0.923652	0
APOBEC4	0.0383031	0.0479271	0.0583377	0.0353483	0	0	0	0	0	0
APOBR	0.0977668	0.140542	0.0663639	0.0904973	0.396809	0.109649	0.529713	0	2.09132	0.602327
APOC1	0.346184	0.137931	0.0769956	0.207115	0	0	0	1.54442	0.213032	0.718043
APOC1P1	0.00707999	0	0.00797052	0	0	0	0	0	0.0261469	0
APOC2;APOC4;APOC4-APOC2	0	0.0163838	0.0112227	0.0124599	0.164538	0	0	0	0	0.0180983
APOC3	0	0.0132554	0	0	0	0	0	1.33579	0	0
APOD	0.127985	0.107584	0	0.0268898	0.266319	0	0.888794	0.630067	0.0217274	0
APOE	0.509337	1.71912	0.691541	1.26214	0	0	0	0	0.686623	0.47689
APOF	0.0560951	0.0741407	0.0453213	0.0491443	0	0	0	0	0.0872183	0
APOH	0	0	0	0.0167126	0	0	0	0	0	0
APOL1	0.936609	1.2377	1.07488	1.2053	0.19695	0	0	2.79572	1.23724	2.20967
APOL2	13.1097	18.6741	10.2782	16.2811	5.1099	11.4161	17.4162	11.0603	21.0661	24.7665
APOL3	0.0786923	0.0778013	0.0190906	0.0320323	0	0.101436	0	0	0.107815	0.0403779
APOL4	0	0.0113431	0.0021916	0.00293878	0	0	0	0	0	0
APOL5	0	0	0	0.00528627	0	0	0	0	0	0
APOL6	0.857044	1.06469	1.087	1.27253	0.801399	0.615132	0.693397	1.12354	0.469778	0.780286
APOLD1;MIR613	1.22283	0.975224	2.0024	1.42176	2.99717	2.19725	0.408267	0.578842	1.49208	2.09914
APOM	0	0	0	0	0	0	0	0	0	0
APOO	24.6359	32.1798	25.5624	30.4445	11.995	24.3065	23.1291	26.4863	16.8319	18.1488
APOOL	5.31622	5.22913	4.31923	4.08319	3.95545	3.79333	7.60979	4.84412	2.0615	1.78638
APOPT1	19.7067	20.4337	19.3924	23.2424	10.4781	13.4668	13.0116	9.22398	15.3475	13.4819
APP	214.049	171.232	145.829	144.945	67.9833	116.711	198.866	153.39	217.109	149.721
APPBP2	5.29073	4.40575	3.14477	2.69463	4.51317	4.62844	8.54028	6.38445	4.35391	2.93249
APPL1	13.8466	11.9449	15.815	12.9142	7.18726	9.05907	8.69677	8.25335	3.52163	3.71701
APPL2	8.20046	8.16807	7.64457	6.60221	4.30759	3.26749	7.61075	4.19632	4.77533	4.46869
APRT	66.3958	47.5135	41.9829	51.6901	73.0908	99.4388	88.3617	69.6978	158.994	180.029
APTX	32.8634	32.3377	25.5258	27.4257	11.1459	11.8997	10.9902	13.1847	12.524	10.1702
AQP1	0.155942	0.205531	0.17409	0.172671	0.189748	0.131081	0	0	0.270908	0.292197
AQP10	0.0120689	0.0241449	0.0156397	0.0280177	0	0	0	0	0	0
AQP11	0.426644	0.516107	0.706159	0.57719	0.279554	0	0	0.66138	0.353512	0.384368
AQP12A	0	0	0	0	0	0	0	0	0	0
AQP12B	0	0	0	0	0	0	0	0	0	0
AQP2	0.00636335	0.00358531	0.0343294	0.0138918	0	0	0	0	0.00587508	0
AQP3	131.714	81.7813	78.14	67.1238	143.795	121.114	169.626	129.762	336.641	275.129
AQP4	0.00142004	0.00552434	0	0.0038087	0	0	0	0	0	0
AQP5	0.104995	0.12469	0.152967	0.123654	0.495783	0.684988	0	0	0.0539307	0.127245
AQP6	0.0861396	0.187125	0.155883	0.207583	0.113391	0.156665	0	0	0.305281	0.436534
AQP7	0.0443404	0.0357875	0.0342192	0.0220289	0	0	0	0	0.0390955	0.158129
AQP7P1	0	0.00497982	0.00349542	0.00477759	0	0	0	0	0	0.0104094
AQP7P3	0	0	0	0.00648708	0	0	0	0	0	0
AQP8	0.0330511	0.0181603	0.018469	0.0153455	0	0	0	0	0.0375412	0
AQP9	0.00495441	0	0	0.00251452	0	0	0	0	0	0.0109572
AQPEP	0.00143867	0.014683	0.00161963	0.00381569	0	0	0	0	0.0159394	0
AQR	9.11282	8.24665	8.04241	7.39771	5.27238	8.26665	24.9107	23.5457	6.55847	4.97178
AR	0.00383463	0.0109023	0	0.0023278	0.111069	0.19182	0.185336	0	0.208413	0.091627
ARAF	19.5058	27.5711	14.7059	23.0496	39.8417	29.5274	34.8549	23.7935	128.701	100.188
ARAP1	3.78685	4.07867	4.06841	4.55728	6.9825	5.00772	3.37981	7.44006	22.9082	24.6944
ARAP2	1.27359	1.30885	1.56691	1.24689	1.02194	1.41194	0.81853	0.773677	0.333496	0.400171
ARAP3	0.763525	1.08426	1.38428	1.31656	2.23046	2.05444	2.67212	2.7061	4.74522	6.02651
ARC	0.138105	0.242715	0.1089	0.21789	0.102256	0.14128	0	0	0.250275	0.202457
ARCN1	53.1651	43.4383	41.4533	34.7489	17.3144	21.9544	59.7849	60.2919	33.6023	29.3093
AREG	0.016785	0.0114138	0.0105348	0.0162131	0	0	0	0	0	0
ARF1;MIR3620	110.613	86.5977	86.2901	87.1331	113.133	113.397	167.169	184.169	412.078	432.271
ARF3	51.4498	48.8185	58.9842	66.2429	48.6678	37.2646	42.0248	45.6937	91.9605	107.597
ARF4	82.9904	74.1109	61.3005	60.8354	38.5688	78.3784	125.831	128.892	31.085	28.4409
ARF5	347.158	238.296	305.726	220.592	81.0013	83.8405	86.1384	74.0559	151.59	136.484
ARF6	15.3167	18.2655	26.7108	29.0893	19.864	25.0169	15.2984	19.521	42.4533	49.6905
ARFGAP1;MIR4326	15.1731	17.4636	18.4951	20.0136	18.0258	13.8222	15.9419	10.2351	45.795	54.3666
ARFGAP2	29.065	32.4099	38.7776	48.9208	10.0579	12.3828	17.2818	20.2614	32.2945	37.1875
ARFGAP3	11.1822	9.41643	9.35422	9.27638	7.01096	9.24626	19.4982	16.0842	6.52581	7.39619
ARFGEF1	11.3562	11.7422	10.8209	8.91343	5.99798	7.7115	13.0668	8.47473	4.38707	3.60111
ARFGEF2	12.6248	10.9849	11.7708	9.35715	11.8317	10.7595	8.25421	8.77713	7.92676	6.37845
ARFIP1	10.7095	8.70258	8.91165	7.17418	5.35654	8.34267	17.8765	14.9768	3.12263	2.43175
ARFIP2	13.5775	16.4843	13.2404	17.6216	9.38971	10.919	14.6237	12.4031	37.811	35.2018
ARFRP1	3.42374	4.49632	4.19521	6.4405	4.86783	4.33424	3.61012	3.32699	14.3676	15.5871
ARG1	0.162543	0.193994	0.12832	0.0828982	0	0	0	0	0.0537831	0
ARG2	12.8562	15.6653	9.01397	12.9101	7.14353	5.45984	11.6665	13.6642	8.94039	6.26927
ARGFX	0.00147752	0.00452141	0.00219456	0	0.594157	0.410452	0	0	0	0.00653539
ARGFXP2	0.410083	1.23513	1.45817	1.17025	0	0	0	0	0	0
ARGLU1	124.274	131.669	177.708	145.644	10.1402	19.9464	8.03011	13.8248	40.8311	37.7145
ARHGAP1	5.22144	6.72961	5.08676	6.39899	12.8692	10.4444	26.1296	22.7815	27.944	24.9946
ARHGAP10;MIR4799	6.66805	5.67637	7.53497	8.447	3.65359	5.18074	4.49224	6.14164	5.73402	7.67792
ARHGAP11A	11.4802	14.9216	18.0023	17.0491	6.24188	7.7757	7.34214	7.62572	5.95224	5.87525
ARHGAP11B	1.7418	2.2112	2.98895	2.60206	1.18364	0.408838	0	0	1.25536	1.17174
ARHGAP12	6.99474	7.07958	7.09828	6.36266	1.80333	2.98985	1.92586	4.26639	1.67132	1.40437
ARHGAP15	0.0193724	0.0120497	0.010574	0.00863715	0	0	0	0	0	0
ARHGAP17	16.6889	22.1585	17.4985	21.2821	16.4401	18.0517	15.5935	21.6991	25.8579	31.3886
ARHGAP18	84.2542	59.1617	35.0547	23.734	21.4159	24.2414	27.2684	15.0575	12.89	7.4453
ARHGAP19;ARHGAP19-SLIT1;SLIT1	2.12478	2.93706	3.31114	3.88899	0.565638	0.752557	0.62924	0.991265	0.803301	0.831865
ARHGAP20	0.112389	0.0779238	0.311565	0.241126	0.135763	0.312623	0.151028	0.107064	0.107069	0.283729
ARHGAP21	39.3796	49.0776	28.0171	24.1482	10.6234	6.72965	5.60534	3.77495	17.036	10.4658
ARHGAP22	0.023768	0.0102456	0.00931205	0.0267836	0	0	0	0	0.0571356	0
ARHGAP23	5.25229	5.12969	8.92767	9.28255	15.1336	7.1105	4.42139	4.21929	52.9576	64.3764
ARHGAP24;MIR4451	0.180346	0.127577	0.227	0.138368	0.157067	0.434017	0.524184	0.24773	0.230655	0.132453
ARHGAP25	0.014378	0	0	0.00588445	0	0	0	0	0.0215936	0.00970442
ARHGAP26	1.05524	1.05595	2.23641	1.68707	0.480639	0.456545	0.501266	1.20818	0.517116	0.968139
ARHGAP27	0.0199187	0	0.00807221	0.0110332	0	0	0	0	0	0
ARHGAP28	2.45011	2.3569	3.57586	2.95197	1.36024	1.12761	2.179	4.37664	0.688041	0.993472
ARHGAP29	5.48951	4.92377	3.15713	2.10719	0.396104	0.820904	1.43209	2.2647	0.592457	0.820555
ARHGAP30	0.193111	0.214143	0.218439	0.186304	0.204027	0	0	0	0.0221939	0.0224419
ARHGAP31	0.256435	0.31012	0.221436	0.166817	0	0.0514653	0.124314	0	0.0516628	0.0614589
ARHGAP32	0.57167	0.530015	0.74675	0.557289	1.00832	1.1543	0.673019	0.749735	2.35507	2.3291
ARHGAP33	0.557052	1.40926	1.01186	1.59552	1.29922	0.944758	0.456413	0	3.96089	4.43012
ARHGAP35	11.8903	14.1471	13.3997	13.5687	27.4598	16.2797	7.45795	8.41106	22.3752	20.6663
ARHGAP36	0	0	0.00180036	0	0	0	0	0	0	0.010723
ARHGAP39	1.21627	1.78565	2.77868	4.09273	3.39384	1.61691	2.53867	2.63028	8.45451	13.3746
ARHGAP4	0.149138	0.155699	0.186597	0.173529	0.535481	0.123306	0.297846	0.422287	0.51696	0.706799
ARHGAP40	0	0	0.00195832	0.00707254	0	0	0	0	0.0346046	0.0233275
ARHGAP42	3.71598	2.80916	1.88018	1.16566	0.506634	0.437487	1.05675	0.749133	0.656166	0.299532
ARHGAP44	0.769179	0.770548	0.70427	0.648473	1.27277	1.27003	0.707944	1.00373	5.23806	5.84103
ARHGAP5	7.71791	7.53056	6.92589	5.01413	8.7111	10.044	4.07842	4.6704	1.36513	1.44415
ARHGAP5-AS1	3.74869	2.62588	4.03607	3.68555	1.40956	2.59665	3.1361	0.555797	1.87829	2.91998
ARHGAP6	0.0336141	0.0324252	0.0632358	0.0616373	0	0.0609124	0.147134	0.312911	0.223003	0.392799
ARHGAP8;PRR5;PRR5-ARHGAP8	0.58623	0.675215	0.541467	0.581329	1.86765	1.54824	1.45436	1.031	5.53105	4.64959
ARHGAP9	0.0164852	0.0435253	0.0206242	0.0839823	0	0	0.337592	0	0.0247583	0.0445066
ARHGDIA	47.3396	55.2858	61.4274	86.3604	84.8418	90.3887	119.05	126.429	505.231	770.021
ARHGDIB	0.129898	0.0978712	0.0826341	0.0372537	0	0	4.95561	10.5391	6.72352	11.4332
ARHGDIG	0.0291168	0.0579327	0.0394899	0.018718	0	0	0	0	0.208509	0.14056
ARHGEF1	19.3888	21.4893	17.2139	20.6362	16.6385	13.9929	23.5391	16.473	59.4839	56.2571
ARHGEF10	2.32497	1.983	3.35701	3.01951	3.01425	2.90033	5.74831	6.87653	7.24131	8.76241
ARHGEF10L	3.69379	8.47051	6.38173	12.0441	6.22774	4.07091	1.56439	1.58428	9.15645	10.15
ARHGEF11;MIR765	6.50394	6.71871	6.60962	6.90906	6.57488	4.69045	3.01172	3.66002	12.0148	11.5334
ARHGEF12	9.89813	9.58785	13.505	11.5952	21.1261	20.1358	7.05049	6.30195	10.711	9.67896
ARHGEF15	0.00176251	0.00186479	0	0.00178907	0	0	0	0	0.0231295	0.0467759
ARHGEF16	11.614	12.471	11.4097	12.4175	11.0884	9.87926	13.8338	12.5037	33.556	31.5515
ARHGEF17	2.26641	2.58005	2.22179	2.07561	2.85032	1.70296	1.41402	1.36691	7.55759	6.46105
ARHGEF18	5.63535	5.86844	7.20999	7.31756	11.3698	9.05733	4.10212	4.96784	18.2468	23.6659
ARHGEF19	2.57539	2.17993	3.267	3.85087	4.47089	2.88265	1.32629	0.470106	5.24434	6.92853
ARHGEF2	9.3915	11.1348	12.8295	15.4211	15.4292	13.7595	14.7456	19.7448	36.1499	45.4831
ARHGEF25	0.148238	0.108035	0.15563	0.134532	0.408886	0.282465	0	0	0.275209	0.213632
ARHGEF26	0.27102	0.253976	0.359111	0.317477	0.0555856	0.153597	0.556522	0.394519	0.185931	0.183423
ARHGEF26-AS1	0	0	0	0.00284828	0	0	0	0	0	0.0620581
ARHGEF3	6.13366	3.50039	3.05954	2.37033	5.80116	6.08039	1.60224	1.60909	1.94209	1.81747
ARHGEF33	0.0210476	0.0139695	0.0156688	0.0274783	0	0	0	0	0.0758245	0.0545222
ARHGEF35	0.1764	0.157806	0.0910856	0.128399	0.364924	0.672252	0	0	0.69468	0.615473
ARHGEF37	1.49053	1.71688	0.695909	0.688873	2.35061	1.02558	2.27085	0.43904	3.1693	1.35401
ARHGEF38	0.444439	0.340442	0.391837	0.332475	0.0459872	0.127075	0	0.108798	0.0450219	0.03035
ARHGEF4	2.03283	3.39354	2.39141	3.38075	1.34317	0.781373	1.65148	1.83973	6.32111	6.60169
ARHGEF40	3.0651	2.40464	1.41474	1.24803	3.5288	1.98067	2.57617	1.30446	6.68454	4.72449
ARHGEF5	0.662537	1.23247	0.920529	1.30715	0.603197	0.530342	0.183006	0	1.49871	1.29681
ARHGEF6	0.00678443	0.00970989	0	0.00190471	0	0	0	0	0.0139791	0.0125647
ARHGEF7	4.28294	4.73022	5.11798	5.31887	4.31873	5.06712	6.17701	4.86544	4.93836	5.46292
ARHGEF9	4.95957	3.42668	3.97776	3.29743	4.81013	3.88851	1.87854	1.3317	6.22044	5.46537
ARID1A	5.48861	6.29359	6.55439	6.4314	15.9497	11.0425	8.42309	10.1178	19.144	19.8109
ARID1B	2.4963	2.5583	4.59121	4.11038	7.8868	7.07852	2.69426	3.89339	4.96764	6.48237
ARID2	10.9761	11.856	12.1963	9.83443	7.14493	9.2823	12.3377	11.0169	3.11467	3.15534
ARID3A	0.633407	0.632042	0.925149	0.798289	3.21289	1.62764	1.42966	1.26686	4.78807	6.73815
ARID3B	0.291098	0.376585	0.39536	0.38616	0.14192	0.4902	0	0	1.20994	1.76397
ARID3C	0.0543315	0.0632173	0.109748	0.0792554	0.485779	0.335584	0.810603	0.574637	1.12951	1.14881
ARID4A	7.3965	7.63244	8.08158	6.49317	1.82483	2.01699	2.08802	2.2203	1.24631	1.06095
ARID4B;MIR4753	7.0954	7.27245	9.03374	8.33145	2.8338	3.46597	5.42633	7.14394	2.05421	2.17681
ARID5A	0.126622	0.150969	0.424864	0.564681	0.545676	0.565441	0.455275	0.322745	1.3912	3.48124
ARID5B	20.9851	18.3795	29.039	18.6702	8.50753	9.23189	8.89548	10.0205	4.31342	5.18094
ARIH1	9.66345	11.6068	9.80982	10.7776	11.8634	13.5402	11.4759	10.1691	14.3122	12.5006
ARIH2	15.7811	16.6254	18.9493	21.4207	14.4754	15.2334	4.74063	7.04134	23.658	21.0857
ARL1	140.375	133.91	103.708	91.9932	9.18759	16.8388	21.2757	16.1914	13.255	11.003
ARL10	0.00552858	0.0413811	0.0518256	0.0545947	0	0	0	0	0.0102087	0.0137637
ARL11	0.00530435	0.00774289	0.00642486	0.0080074	0	0	0	0	0.0195893	0.0176073
ARL13A	0.0822058	0.206377	0.160933	0.129727	0	0	0	0	0.0798698	0.0215366
ARL13B	4.65614	3.79379	7.3503	5.74904	1.46144	2.42301	1.75583	2.35112	1.52138	1.94187
ARL14	0	0.00548534	0.029054	0	0	0	0	0	0.0190621	0
ARL15;MIR581	1.11622	0.917703	0.859153	0.693932	0.932425	0.9662	1.16693	1.10298	0.228213	0.269224
ARL16	10.5193	7.61579	8.89807	8.48043	4.48793	8.61201	8.32093	8.25821	28.132	24.4629
ARL17A	0	0	0	0	0	0	0	0	3.73147	1.82278
ARL17A;ARL17B	0.154402	0.196069	0.198377	0.231149	0	0	0	0	0	0
ARL2;ARL2-SNX15;SNX15	37.5467	34.7284	22.5727	28.1782	43.7059	35.6508	47.3964	30.0502	95.7926	69.5038
ARL2BP	15.5022	11.8426	8.93867	8.59667	17.4832	15.4436	14.8259	9.83205	18.7647	12.8309
ARL3	10.5628	9.44442	9.28362	10.055	6.60298	11.3767	6.48126	10.4756	6.37565	6.53662
ARL4A	3.06061	3.09284	3.1246	2.78768	1.5802	1.81938	0.585961	1.24617	1.23906	1.40016
ARL4C	2.55449	2.8644	3.89315	4.05331	2.02729	1.55609	2.50583	0.355277	5.01698	3.13839
ARL4D	24.5145	25.2775	27.1762	31.8643	15.5692	15.215	6.33651	13.9251	26.1939	38.2184
ARL5A	5.68667	4.33341	6.40854	3.94619	9.21149	9.05313	3.16925	2.47136	1.98337	3.52013
ARL5B	3.12625	2.64734	5.77335	4.42693	3.85713	8.34125	4.4774	5.35619	0.909839	1.80773
ARL5C	0	0.0534629	0	0	0	0	0	0	0.0260914	0.105532
ARL6	4.44134	3.5444	4.30524	3.62283	2.4854	3.4339	6.22094	4.90004	0.692795	0.979612
ARL6IP1	97.5057	86.1287	117.933	113.395	32.5664	50.6879	74.0831	67.6125	38.9643	44.5353
ARL6IP4	81.9624	71.7048	73.2184	73.1358	65.934	48.8322	41.3875	25.4277	199.603	182.492
ARL6IP5	75.1433	52.264	64.0474	49.4071	34.5063	59.9844	65.1309	65.9113	24.102	21.513
ARL6IP6	17.5029	11.9274	15.5778	10.795	6.60237	8.82777	8.17401	8.06201	6.88949	6.7
ARL8A	11.67	10.266	12.053	13.4205	16.6442	15.563	15.1492	16.7056	41.4777	52.3156
ARL8B	19.6498	18.0849	18.0543	18.3256	9.47685	14.0685	8.41153	7.63257	8.61169	9.03784
ARL9	0.00895172	0.0179223	0.0179051	0.033096	0	0.497354	0	0	0	0
ARMC1	10.9484	7.30802	8.41209	7.45035	8.0132	13.9416	15.1872	15.6813	4.56011	4.46145
ARMC10	15.0129	9.43496	13.2701	10.9017	3.08481	4.26206	2.28778	1.89212	2.15319	2.66423
ARMC12	0.0184905	0.0648143	0.0431682	0.111843	0	0	0	0	0	0
ARMC2	1.13991	0.876606	0.999765	0.839578	0.352699	0.365474	0.294268	0.208607	0.381264	0.45584
ARMC3	0	0.00251607	0.00266535	0	0	0	0	0	0	0
ARMC4	0.797831	0.926423	3.01478	2.90088	0.421249	1.16402	1.40585	2.98982	0.811067	1.67733
ARMC5	2.3977	4.28265	2.72749	4.40132	3.67079	2.49135	1.28954	2.28539	5.73737	6.12733
ARMC6	12.9347	11.7868	16.3498	17.7003	12.7005	22.2266	23.413	27.7579	40.3213	45.3154
ARMC7	5.16054	5.01062	5.54682	7.05234	3.39726	3.71588	7.0861	7.70247	17.519	22.0782
ARMC8	5.25684	4.92228	7.0909	6.32585	1.91995	3.26955	4.17232	4.85918	1.52994	1.68456
ARMC9	15.9272	15.8491	17.5752	19.0859	3.80765	4.50922	14.9766	14.4776	6.25726	7.22465
ARMCX1	0.00311679	0.00662458	0.00521118	0	0	0	0	0	0	0
ARMCX2	0.371053	0.21665	0.217205	0.114137	0.104132	0	0.347521	0.246358	0.0764594	0.0801773
ARMCX3	12.0831	14.7443	16.5558	15.7868	2.51869	3.23991	11.0144	9.24644	8.63039	7.58523
ARMCX4	0.204736	0.276754	0.132161	0.181768	0.142626	0.0656853	0.237994	0.112476	0.151268	0.151651
ARMCX5;ARMCX5-GPRASP2;GPRASP1;GPRASP2	2.09253	1.91841	2.41601	1.84752	0.911112	1.29029	2.43254	2.58665	1.10941	1.04226
ARMCX6	6.41593	5.37953	3.50517	4.09258	1.399	1.2886	5.70646	2.20654	6.51844	4.99262
ARMS2	0	0.0272873	0.0828152	0.0406251	0	0	0	0	0.0607722	0
ARNT	68.89	75.4615	66.3557	66.9243	19.336	20.4193	22.4008	19.9592	21.3819	22.752
ARNT2	0.24173	0.185227	0.0354693	0.0392564	0.413001	0.126803	0.918881	1.41136	3.61279	2.68024
ARNTL	13.0707	8.52347	14.9741	10.4956	2.20508	4.64243	6.30777	5.21685	4.41181	6.5141
ARNTL2	0.362586	0.303846	0.364062	0.326079	0.4447	0.390988	0.134919	0.0956443	0.567294	0.520272
ARPC1A	28.6012	28.0036	21.4505	29.9699	36.8919	43.4676	43.7483	43.8616	70.1419	52.0112
ARPC1B	54.67	45.3121	28.5841	30.7131	55.0381	57.5748	65.6	57.6649	98.3201	81.6626
ARPC2	112.874	100.602	77.4322	80.1919	93.4227	93.0992	156.554	146.722	133.576	107.023
ARPC3	215.876	157.866	152.426	124.809	20.4258	47.9755	105.66	99.0645	54.2143	48.3795
ARPC4;ARPC4-TTLL3;TTLL3	19.6978	17.9402	13.1323	15.3701	16.1702	19.1043	28.2091	25.2142	27.2466	26.4016
ARPC5	117.376	88.315	121.527	101.492	40.8106	73.9271	95.8433	114.789	110.391	125.84
ARPC5L	74.0595	90.4399	100.73	121.62	39.9296	46.6494	49.9719	37.509	101.01	106.798
ARPM1	1.95268	1.72223	1.71024	1.23366	1.20196	1.86824	1.00283	1.42182	1.48317	1.65261
ARPP19	27.3112	22.2684	21.3504	15.8	21.9788	23.0367	12.8412	10.3445	8.11423	9.00968
ARPP21;MIR128-2	0	0	0.00619149	0	0.105649	0.218951	0	0	0.00861926	0
ARR3	0.0266704	0.0416903	0.0184549	0.0443497	0	0	0	0	0.0750251	0
ARRB1;MIR326	2.96181	2.63178	1.87162	1.79233	2.72612	1.85595	2.24153	2.14985	6.04049	4.72386
ARRB2	42.3438	32.7875	30.0418	26.3062	28.2364	17.8635	32.7339	20.0408	94.6675	76.8942
ARRDC1	11.6234	9.66671	12.6773	12.9988	9.7928	8.84655	15.0839	7.57421	25.8579	30.0775
ARRDC2	21.1325	43.591	24.6132	40.7627	6.95579	3.67454	3.41379	3.63006	20.7048	16.9447
ARRDC3	11.0413	10.02	10.6186	8.4273	4.50871	6.05389	3.39088	6.15974	1.80293	2.68921
ARRDC4	1.34736	1.20843	3.00814	2.63569	0.369978	1.12458	0.246948	0.875308	0.398434	0.634851
ARRDC5	0.00862744	0.00914714	0.00339299	0.0154021	0.551173	1.01536	0.613148	0.869323	0	0
ARSA	2.21755	2.82469	1.93888	2.4167	1.81331	1.54174	5.35336	4.45501	7.52206	8.4538
ARSB	5.27529	3.96197	1.84313	1.27598	5.86101	2.42932	1.95601	2.0266	4.39912	2.47953
ARSD	0.729253	0.618772	0.50585	0.428646	0.174189	0.160443	1.5502	1.51104	2.28798	1.75632
ARSE	0.0131077	0	0	0	0	0	0	0.64142	0.0331783	0.104375
ARSF	0.00566038	0	0.00236599	0	0	0	0	0	0	0.0140919
ARSG	3.17315	2.45241	5.54928	3.98946	2.03607	2.38502	9.74941	13.8227	6.84306	7.76059
ARSH	0.00787225	0	0	0	0	0	0	0	0	0
ARSI	0.0162772	0.00696184	0.0386776	0.0399182	1.04526	4.33249	0	0.224811	0	0.0522605
ARSJ	0.943568	0.664243	1.05792	0.777167	0.707641	0.444408	0.429387	0.45659	1.23337	1.32322
ARSK	5.09775	4.31327	5.04003	4.07064	0.809705	1.86452	2.70225	1.91563	0.645911	0.306773
ART1	0.0646269	0.0672199	0.046766	0.059547	0.688126	0.950735	0	1.08533	1.64678	2.2707
ART3	0.128033	0.145291	0.0404997	0.0149812	0	0	0	0.469951	0	0.0946805
ART4	0.00545852	0	0.0283764	0.00554075	0	0	0	0	0	0.0241443
ART5	0.667843	0.871253	1.08008	1.19415	0.770654	0.798568	1.28596	1.82324	2.4049	4.00527
ARTN	0.254448	0.459432	0.515212	0.816484	0.774023	0.855531	0	0.366243	0.808295	2.50307
ARV1	28.1185	25.193	27.343	22.4881	12.0793	16.6891	27.1067	30.0557	9.37902	9.3922
ARVCF	0.58724	0.613504	1.42233	1.24232	1.49128	0.824159	0	0.705625	1.95272	3.5021
ARX	0.0147513	0.0230148	0.029909	0.0209519	0.209423	0.144672	0	0	0.0170856	0.034553
AS3MT;C10orf32;C10orf32-AS3MT	6.53484	4.57734	4.63431	3.8227	1.28948	2.96931	2.86895	3.48652	1.68322	1.66826
ASAH1	100.948	67.5274	63.5112	50.621	5.58802	12.0722	43.4015	31.2481	17.0587	12.74
ASAH2	0.097627	0.0492189	0.00689543	0.0633814	0	0	0	0	0.0710768	0
ASAH2B	0.466867	0.207968	0.330529	0.127477	0	0.657892	3.17828	2.25309	0.233088	0.157129
ASAP1;ASAP1-IT1;LOC100507117	6.29734	7.44097	9.22314	8.09945	4.97578	5.48234	2.5224	3.50176	6.5054	7.53415
ASAP2	8.07439	7.57098	11.9115	9.68191	6.84314	7.92739	4.91891	4.85693	4.93874	6.02166
ASAP3	1.71131	1.45844	1.75533	1.53162	2.46435	2.30326	0.725677	0.514433	1.12352	1.68219
ASB1	5.94494	10.0423	8.7443	13.1391	4.8006	3.651	2.05777	0.93777	8.56965	8.39534
ASB10	0	0	0	0	0	0	0	0	0	0
ASB11	0.00251297	0.00237244	0	0	0	0	0	0	0	0
ASB12	0	0	0	0	0	0	0	0	0	0
ASB13	4.3968	3.96574	6.24486	6.20318	7.18056	7.84785	3.93437	2.28197	11.4279	13.1323
ASB14	11.478	10.3896	13.3623	11.5003	3.02688	3.53411	0.56911	0.706025	1.33907	1.17701
ASB15	0.00245681	0.00585211	0.00758549	0.00370877	0	0	0	0	0	0.0366982
ASB16	1.14092	1.97323	1.23968	2.01072	1.42668	1.72475	1.19033	1.47669	5.94339	4.59011
ASB17	0.0187713	0.0206874	0.0117814	0.184274	0	0	0	0	0	0
ASB18	0.0522236	0.161027	0.298632	0.275536	0	0.296779	0	0	0	0.094509
ASB2	0.00673797	0.0116257	0.00166798	0	0.180636	0	0	0	0.00736854	0.0099345
ASB3;GPR75;GPR75-ASB3;MIR3682	18.079	15.4847	13.5916	12.136	6.12844	8.79651	12.6124	10.9547	7.72197	5.93203
ASB4	0.00961586	0.0167415	0.00648095	0.0133679	0	0	0	0	0	0.0076589
ASB5	0.0244189	0.0320116	0.0202565	0.015761	0	0	0	0	0.0243169	0.0327848
ASB6	9.88806	11.2059	12.2044	15.1899	12.6314	15.9226	13.0377	10.6288	27.2451	30.6095
ASB7	1.91061	1.85268	1.95541	1.74633	3.16779	3.80936	2.15355	1.52665	2.87157	2.53587
ASB8	32.7958	42.0685	61.0582	74.0881	9.78949	9.86562	7.30287	10.6265	7.45109	9.43774
ASB9	6.42316	4.71698	1.97027	1.49768	3.36328	2.22238	9.76032	3.45955	5.54746	4.02111
ASB9P1	0.619014	0.527883	0.381001	0.233051	0.555582	0.511739	0	0.438139	0.54392	0.855553
ASCC1	17.4418	18.7333	12.2647	12.8145	7.30685	10.9171	13.894	11.0555	8.15164	6.11196
ASCC2	9.81702	8.95097	7.24398	8.62698	16.2037	9.86815	20.6346	12.6103	37.6324	35.6228
ASCC3	14.6933	13.3643	11.8973	9.54482	5.0195	7.33137	22.1123	14.0468	2.98592	2.97512
ASCL1	0.00301274	0.00637513	0.00223741	0.00611624	0.242303	0	0	0	0	0
ASCL2	0	0	0.00601159	0	0	0	0	0	0	0.0179025
ASCL3	0.0217412	0.0230508	0.0230287	0.0350602	0	0	0	0	0.226634	0
ASCL4	0	0.0035035	0	0.00444068	0	0	0	0	0	0
ASF1A	36.9519	45.6606	20.8121	27.0343	8.63943	14.9206	18.8213	18.4523	5.5702	4.42149
ASF1B	40.9838	28.8476	32.4121	30.2419	45.2019	45.1578	45.2561	55.1154	87.5701	88.3288
ASGR1	0.0381654	0.269156	0.126462	0.201242	0	0	0	0	0.0490059	0.374405
ASGR2	0	0	0	0	0.19491	0	0	0	0.0477046	0
ASH1L;MIR555	6.76938	6.85889	11.2473	9.69786	5.64465	6.30271	5.3823	7.63104	4.39838	5.58539
ASH2L	53.5976	55.4139	53.4769	56.8327	6.87922	7.80223	16.7903	16.518	17.7166	16.5565
ASIP	0.0953621	0.170414	0.242356	0.220652	1.03062	0	0	0	0.126123	0
ASL	10.3133	6.76593	7.76632	7.14007	7.6727	10.6008	17.0709	17.8162	32.6896	28.1474
ASMTL	0	0.00163016	0	0	0	0	0	0	0	0
ASMTL-AS1	0	0.00210899	0	0	0	0	0	0	0	0
ASNA1	74.8873	52.1033	42.0037	38.7739	68.652	69.8394	116.126	96.228	201.614	161.578
ASNS	28.2013	30.5287	57.7485	91.642	12.8668	47.8996	36.5792	28.4678	7.98959	9.02895
ASNSD1	59.2409	58.5778	62.5432	53.7677	9.8649	16.1536	10.1612	16.1354	6.87574	9.21652
ASPA	0	0	0.00504674	0	0	0	0	0	0	0
ASPDH	0.0337273	0.0420581	0.0503449	0.0640932	0	0	0	0	0.097661	0.13167
ASPG	0	0.00803033	0	0	0	0	0	0	0	0
ASPH	138.311	123.38	61.6014	61.8813	26.085	25.7082	44.9043	19.5848	41.5443	21.2701
ASPHD1	5.95132	8.02485	7.14308	11.3426	14.8638	15.4725	12.911	21.6772	45.8813	61.3435
ASPHD2	0.0722621	0.0840523	0.139773	0.0964514	0	0	0	0	0.0963403	0.0999148
ASPM	13.2859	19.3679	17.8571	18.3355	5.47265	6.75923	20.7546	25.5024	2.34064	2.68146
ASPN	0.117909	0.15188	0.312734	0.251711	0	0.164734	0	0	0	0
ASPRV1;PCBP1-AS1	0.439776	0.3965	0.688273	0.641582	0.462274	0.54745	0	0.156238	0.355591	0.493948
ASPSCR1	8.18882	9.2123	8.475	11.0478	21.6677	18.3925	25.0493	28.8141	69.0921	73.9455
ASRGL1	4.9757	4.95002	5.5273	7.09591	3.85661	7.73479	5.39743	4.12057	9.76395	8.5936
ASS1	62.3033	35.9836	96.5857	83.5278	62.5331	116.547	82.6078	98.6287	199.843	195.458
ASTE1	5.90944	6.27574	5.60047	5.55628	1.48784	2.60381	3.31027	2.11199	1.95024	1.42925
ASTL	0.0769736	0.0597789	0	0.00774378	0.696621	0	0	0	0.0189444	0
ASTN1;MIR488	0	0	0.00201652	0.00475072	0	0	0	0	0	0.0089187
ASTN2;SNORA70C	2.03733	1.95206	1.87565	1.67374	2.0457	2.8264	2.30046	2.26208	2.38372	2.167
ASUN	34.3978	33.2152	47.002	38.7559	7.28081	12.1551	22.6111	21.5315	10.362	9.22089
ASXL1	12.3213	15.0729	18.4376	19.33	9.44365	9.96771	10.0096	9.97246	17.9486	19.0586
ASXL2	8.88988	8.57838	9.65971	6.22728	7.34103	5.39006	4.89989	4.26749	6.01307	5.05247
ASXL3	0	0.000924511	0	0.00230729	0	0	0	0	0	0
ASZ1	0.52982	0.329069	0.512097	0.307843	0	0.13809	0	0.709375	0.0489245	0
ATAD1	54.9167	55.0137	69.1927	64.4741	16.6638	26.5863	37.4061	36.8425	8.61827	8.42273
ATAD2	16.7332	16.0586	23.9219	21.5698	8.7621	12.5543	23.8268	30.1988	5.47609	6.1932
ATAD2B	7.21481	8.31344	10.0136	8.68954	1.83067	1.85827	2.4937	2.20973	0.990613	1.3438
ATAD3A	6.85341	8.06689	8.72521	11.5387	13.4013	15.7013	21.4678	18.5159	55.7951	54.4463
ATAD3B	8.7434	10.1326	13.2433	17.6187	7.17408	6.15223	5.36637	8.48635	25.0061	31.4419
ATAD3C	0.508749	0.463072	0.645185	0.730631	0	0.107745	0	0	0.025449	0.0171556
ATAD5	6.17567	6.93866	8.30736	8.20154	1.68743	4.06329	3.7007	6.6156	0.77487	0.636369
ATAT1	0	0	0	0	0	0	5.84917	4.3904	6.93915	6.95149
ATCAY	0.0178323	0.025035	0.00959391	0.00350125	0	0	0	0	0	0
ATE1	4.00057	2.90835	5.66672	4.25141	5.01996	11.5595	9.02099	14.6171	4.90409	5.16773
ATF1	15.9601	13.1479	17.5943	13.7877	13.8156	25.3954	13.2308	17.0533	10.7813	12.5007
ATF2;MIR933	4.42458	3.48678	6.45531	4.50396	8.40615	16.6954	5.61082	15.9101	6.75522	11.1071
ATF3	17.1703	16.6879	11.8648	10.8794	5.55764	6.53498	2.76242	1.95828	6.59864	5.51479
ATF4	93.0169	94.4715	104.402	132.557	53.8775	68.8867	15.8945	14.7888	146.219	166.278
ATF5;MIR4751	6.91727	8.45401	6.01015	7.0029	9.1194	6.60713	9.64995	6.57775	46.1551	44.3436
ATF6	16.9532	15.0097	18.6613	17.2293	8.2952	11.1854	16.3707	18.2098	7.63304	6.69405
ATF6B	0	0	0	0	0	0	31.8654	29.6657	65.791	76.6301
ATF7	5.96519	5.50648	4.7201	4.18617	8.78569	6.65664	4.99939	4.88508	8.53522	7.1031
ATF7IP	11.6074	10.7579	11.7337	10.7384	6.32743	9.81263	14.6524	18.483	3.91904	4.13328
ATF7IP2	1.67508	2.62773	2.31159	3.52161	0.334657	0.693558	0.279215	0.593808	0.211596	0.285281
ATG10	4.56724	2.66744	2.57691	2.04766	2.35691	2.9136	3.7259	2.6413	4.23031	2.18313
ATG12	16.9305	15.6238	14.0752	13.8335	3.62817	6.10649	3.7426	2.341	4.55842	3.79488
ATG13	7.80715	6.25704	7.00599	5.97258	11.5937	8.55672	4.46445	7.73632	18.1088	17.788
ATG14	4.03567	4.33892	3.4981	3.36613	3.74351	4.12018	6.14079	2.702	4.73646	3.55235
ATG16L1;SCARNA5;SCARNA6	17.2861	19.6314	20.0477	21.643	7.54446	10.3184	9.91875	9.55551	11.6511	10.3186
ATG16L2	2.04977	4.13302	3.70962	5.33032	0.561194	0.193841	1.40467	1.32769	5.16221	3.73456
ATG2A	3.07368	3.44036	3.51982	3.76302	8.02759	4.9584	6.14611	7.59679	17.7562	16.2315
ATG2B	2.96887	2.76774	4.1834	3.55844	1.89799	2.62232	3.2576	3.01494	1.28744	1.55085
ATG3	121.834	120.78	93.5325	85.1932	24.2303	34.8164	60.6484	41.8472	33.5267	24.9729
ATG4A	27.5088	19.1975	17.2466	13.7749	5.72229	3.77336	3.03818	2.15377	4.63665	2.54629
ATG4B	18.8941	21.0418	14.5702	18.7936	9.3492	11.0513	11.0938	15.2373	24.7554	21.3213
ATG4C	3.76092	3.24012	2.62188	2.46774	2.20955	3.35805	5.53049	3.39783	0.982439	0.656202
ATG4D;MIR1238	12.3357	19.3999	14.3866	24.0818	14.1422	8.8242	6.08996	7.91484	30.631	32.4327
ATG5	36.3317	29.9867	34.8919	28.7111	6.67932	10.8946	10.5263	10.5348	4.7454	4.93874
ATG7	13.2246	12.0856	10.7815	9.77884	8.04335	5.76226	8.35125	7.47074	10.6549	7.71348
ATG9A	13.1473	16.2227	12.6334	15.373	44.5069	26.7788	30.0795	30.7586	79.61	74.2399
ATG9B	0.0256317	0.0499427	0.0276835	0.0215177	0.0559057	0.154482	0	0	0.0182441	0.00614932
ATHL1	0.841223	1.4672	2.1341	2.26684	0.736696	0.25446	0.921974	0.653589	2.13365	3.07923
ATIC	69.0819	79.0386	84.1626	113.058	34.6572	54.2679	142.169	129.481	66.5872	57.7534
ATL1	9.35215	5.87549	3.2781	2.03033	1.54012	2.12788	5.1399	3.64368	1.94338	1.2423
ATL2	75.6512	58.5523	84.34	54.7905	6.70544	10.7467	19.9913	14.1718	4.12846	4.25819
ATL3	23.9126	18.1827	22.4035	19.6458	29.347	47.1816	108.625	116.769	17.8916	11.9436
ATM	4.81924	4.48516	5.71329	4.35565	1.80834	1.92919	3.89604	5.30719	1.10556	0.986985
ATMIN	11.9562	10.2033	12.4601	10.9564	8.03992	12.3899	2.06399	0.877899	8.65323	9.05435
ATN1	14.5089	22.5155	17.8906	20.9228	39.1583	19.8532	19.7731	19.9785	138.811	158.969
ATOH1	0	0.00743465	0.012246	0.00713274	0	0	0	0	0.0230535	0.21757
ATOH7	0.0826536	0.0504415	0.128789	0.0564332	0	0	0	0	0.113143	0.0871673
ATOH8	7.18251	5.57141	3.33602	3.33345	13.8588	8.43916	8.39374	4.61455	33.3669	20.2913
ATOX1	83.1495	89.8057	59.6474	83.172	49.849	68.0226	96.5313	109.199	84.8022	61.9389
ATP10A;MIR4715	0	0.00596116	0	0	0.0566423	0	0	0	0	0
ATP10B	0.000989114	0.00104651	0	0	0	0	0	0	0	0.0131252
ATP10D	3.62138	3.47712	2.29917	1.89618	1.88375	1.71394	3.83335	1.63048	2.06911	1.24321
ATP11A	8.3107	7.77073	9.22142	6.31745	18.2841	13.0535	4.99049	4.50261	12.7959	13.4127
ATP11B	8.86022	6.61067	9.03644	6.26152	6.33126	6.70259	2.60688	2.33435	1.89842	1.70935
ATP11C	3.40244	2.55409	5.13373	3.05931	1.42649	3.19419	3.44738	6.40057	1.35642	1.54201
ATP12A	0	0.00613308	0	0.00203438	0	0	0	0	0.00657524	0.0797847
ATP13A1	13.8882	17.4112	14.7192	18.586	14.4084	17.4321	24.4326	27.086	56.1696	49.7726
ATP13A2	4.84973	6.52713	6.40446	10.681	14.083	7.28357	5.52938	7.30506	28.6255	29.6723
ATP13A3	8.32398	7.04766	19.2432	14.4037	8.09024	14.6956	7.40095	13.0192	2.54968	3.16201
ATP13A4	0.00700387	0.00495914	0.0108536	0	0	0	0	0	0	0
ATP13A5	0.00204639	0	0	0	0	0	0	0	0	0
ATP1A1	160.273	178.878	135.114	144.497	41.2502	59.4743	133.383	110.189	85.5419	64.7217
ATP1A1OS	145.71	176.029	126.977	138.329	28.2721	38.7722	77.8122	74.6493	59.9077	45.1569
ATP1A2	0.022548	0.0169427	0.0200568	0.00830137	0	0	0	0	0.0314942	0.0242637
ATP1A3	0.0641917	0.089241	0.0679561	0.102438	0.082112	0.340345	0	0	0.107185	0.063223
ATP1A4	0	0.006006	0.0056771	0	0	0.10513	0	0	0	0
ATP1B1	42.4993	35.9332	34.5734	35.1734	37.2072	59.1553	176.215	158.253	75.5196	67.994
ATP1B2	0.029187	0.0359736	0.0189927	0.0189708	0	0	0	0	0.0663168	0.129149
ATP1B3	226.21	230.925	139.476	139.364	95.333	128.798	333.334	233.611	182.185	119.849
ATP1B4	0.00627164	0.0016589	0.00116441	0.00210265	0	0	0	0	0	0
ATP2A1	4.99576	7.7645	9.26497	12.7566	1.12068	0.825795	0.249339	0.176757	2.75509	3.84599
ATP2A2	36.4076	30.6628	36.7273	36.4791	23.2022	33.3571	48.5619	47.2709	35.9952	41.4031
ATP2A3	0.138167	0.154205	0.277039	0.317963	0.431235	0.255346	0.616788	0	0.959964	1.22649
ATP2B1	27.5387	22.6278	27.7268	22.1874	6.38082	12.4143	21.2949	26.2896	5.07825	4.19203
ATP2B2;MIR885	0.00248461	0.00672697	0.00248483	0.00447338	0	0	0	0.0787933	0.00271713	0
ATP2B3	0	0.00361328	0.00536552	0	0	0	0	0	0	0.0100705
ATP2B4;SNORA77	6.94702	6.64804	7.25371	5.65999	6.61952	6.40604	8.27215	8.14081	6.24505	5.69338
ATP2C1	11.7073	10.6253	11.7079	10.9037	7.38558	8.72884	6.97869	8.31551	4.33761	4.46316
ATP2C2	0.0864476	0.11584	0.117229	0.12662	0.177808	0	0	0	0.166823	0.234695
ATP4A	0.0121469	0.017798	0.0114725	0.036207	0.0845575	0	0	0	0.0206957	0.0465043
ATP4B	0	0	0.0111377	0	0	0	0	0	0	0.11056
ATP5A1	197.957	167.389	164.826	155.835	109.816	165.596	294.931	253.355	154.39	123.164
ATP5B;SNORD59A;SNORD59B	1467.37	1503.24	990.64	1187.21	434.574	631.088	1011.9	830.222	481.443	343.076
ATP5C1	482.246	319.642	321.313	222.146	81.6688	122.269	188.423	132.952	68.964	66.1747
ATP5D	54.8011	98.16	76.9608	178.496	116.629	132.752	141.172	126.526	295.684	396.058
ATP5E;SLMO2;SLMO2-ATP5E	122.217	112.292	127.195	112.878	76.5884	145.29	71.595	64.5095	47.4682	37.2037
ATP5EP2	35.444	37.8164	28.2665	30.4392	71.1462	158.18	182.855	154.777	66.8507	42.9064
ATP5F1	125.337	84.9652	69.4592	48.4126	25.7826	37.2052	67.4019	56.931	25.0895	20.4503
ATP5G1	41.5836	60.0082	32.2623	61.578	47.051	108.131	346.698	306.392	161.26	133.586
ATP5G2	72.1404	114.891	68.0543	117.998	201.796	219.686	276.251	286.007	223.829	195.19
ATP5G3	106.517	89.5095	81.643	81.1793	48.3994	96.7226	148.833	135.566	65.674	62.4009
ATP5H	990.841	958.485	764.019	960.909	52.7371	117.651	245.433	236.944	83.0504	70.9932
ATP5I	157.491	173.307	135.773	164.416	156.654	199.35	126.574	142.395	214.577	176.754
ATP5J	56.2945	49.9121	50.9391	45.4284	35.0633	77.6394	106.943	96.6881	72.2919	82.5501
ATP5J2;ATP5J2-PTCD1;PTCD1	87.3086	98.5274	70.7953	97.4513	16.1177	20.0418	28.9442	24.6949	41.0233	45.6342
ATP5L	111.189	96.3723	93.0182	91.8519	30.2887	51.7119	101.083	69.6109	147.735	190.853
ATP5L2;CYB5R3	20.4023	16.9527	19.7704	22.0016	28.9366	32.658	52.125	57.0768	170.407	231.712
ATP5O	186.758	179.093	102.189	94.6846	130.681	190.87	376.315	246.453	144.174	102.591
ATP5S	2.90313	1.85755	2.69148	1.83066	2.61448	3.61224	3.67384	2.60439	1.33593	1.25626
ATP5SL	16.3624	17.0346	14.0736	16.8169	21.8836	18.4138	17.0227	8.56395	44.0835	45.7706
ATP6AP1	41.3092	39.9302	96.3429	142.339	39.2843	94.8844	72.7295	161.119	71.7493	188.139
ATP6AP1L	1.28209	1.58117	1.04692	0.965946	0.794038	0	0	0	0.680199	0.436699
ATP6AP2	85.3763	75.7152	68.762	66.2636	25.5711	53.0967	106.057	102.46	35.1518	30.4679
ATP6V0A1	7.17491	10.4153	6.12648	8.64077	4.23661	6.14609	18.3806	14.1994	19.1715	20.0304
ATP6V0A2	2.26093	2.30275	3.42513	2.86582	2.99054	3.94112	3.99217	3.70084	2.48485	2.09005
ATP6V0A4	0.797011	0.573566	2.91157	2.30825	0.08859	0.979189	0	2.93425	0.332467	0.954952
ATP6V0B	136.341	144.903	127.349	173.257	97.7614	146.868	165.096	205.512	198.986	241.494
ATP6V0C	71.3513	112.243	80.9944	144.821	122.234	159.087	272.501	243.495	352.822	503.599
ATP6V0CP3	0	0.0255829	0.024182	0	0	0	0	0	0	0
ATP6V0D1	63.0709	57.6733	53.6623	61.3903	34.2387	52.0357	123.888	115.11	84.4176	83.3887
ATP6V0D2	0.00315765	0.0182462	0.0289533	0	0	0	0	0	0	0.013967
ATP6V0E1;SNORA74B	155.83	123.162	86.8346	81.8737	43.5061	86.9096	101.728	85.8829	96.5801	82.5715
ATP6V0E2	5.47303	5.21866	4.62429	4.97021	4.96601	4.11671	2.94635	1.5665	26.8928	18.839
ATP6V1A	113.171	101.349	70.5341	53.0004	24.1774	29.6927	57.9467	44.9538	7.62805	5.16742
ATP6V1B1	0.00771907	0.008167	0	0	0	0.214434	0	0	0	0
ATP6V1B2	46.7933	63.6862	48.4937	64.506	7.71135	9.83467	30.6844	27.8335	15.0748	11.6139
ATP6V1C1	31.48	31.7318	31.8081	27.1376	8.44152	8.38282	18.1358	20.3457	4.74769	5.47827
ATP6V1C2	51.7993	67.3496	27.9681	27.1737	20.7129	22.8427	14.8791	16.4809	16.1937	11.463
ATP6V1D	40.1326	33.5057	13.7728	13.5384	18.3297	21.411	54.4989	29.9613	18.5159	9.45765
ATP6V1E1	257.934	228.179	173.247	205.079	43.6952	53.8601	100.076	88.1735	55.2375	41.3006
ATP6V1E2	0.549864	0.681576	1.5544	1.71277	0.152067	0.2101	0	0	0.483844	0.501795
ATP6V1F	72.038	53.9788	50.1553	65.0189	51.9371	55.9812	65.1528	71.459	160.715	204.526
ATP6V1G1	139.057	157.8	168.723	177.515	40.91	66.8461	64.8361	86.6215	90.0239	98.6272
ATP6V1G2-DDX39B;DDX39B;SNORD117	0	0	0	0	0	0	0	0	0	0
ATP6V1G2;ATP6V1G2-DDX39B;DDX39B;SNORD117;SNORD84	0	0	0	0	0	0	0	0	0	0
ATP6V1G3	0	0.020841	0	0	0	0	0	0	0	0.0976453
ATP6V1H	42.1572	34.8908	33.6775	34.3237	11.8245	21.7229	57.242	48.2643	18.2656	13.921
ATP7A	5.62665	5.13632	2.40051	1.89921	2.07218	2.49489	5.63124	4.13207	1.11578	0.843336
ATP7B	1.26194	1.33995	2.30929	1.89372	0.679733	0.626092	0.453698	0.428837	0.388188	0.423679
ATP8A1	0.527141	0.406107	1.36295	0.68006	0.432904	0.448584	0.722371	0.682787	0.200136	0.111106
ATP8A2	0	0	0	0	0	0	0	0	0.0490451	0
ATP8B1	2.67356	1.86852	3.40877	2.51911	0.890607	1.0547	0.424607	1.10368	0.667775	0.611095
ATP8B2	2.5437	2.08969	1.4587	1.36612	4.44034	2.11093	0.159343	0.225917	2.96431	1.71732
ATP8B3	0.38451	0.518931	0.644818	0.804996	1.07575	0.966085	1.07704	0.509009	2.00979	1.35484
ATP8B4	0.736934	0.509094	0.578489	0.438954	0.255728	0.211993	0	0.242004	0.166907	0.230655
ATP8B5P	0.805713	0.538978	0.970043	0.826957	0.0681169	0.188225	0.681985	1.61153	0.261191	0.831665
ATP9A	5.01651	4.25919	8.28064	6.79298	12.387	10.861	10.4674	13.9014	17.1345	22.4507
ATP9B	2.75938	2.31551	2.49474	2.42478	2.00305	1.81317	1.84409	0.817048	2.12442	1.69421
ATPAF1	56.9405	32.9267	40.7028	29.0624	17.6201	21.8327	20.5348	17.2039	29.5262	24.0572
ATPAF1-AS1	0.0338755	0.087212	0.0649584	0.0732629	0.350338	0	0	0	0.0857461	0
ATPAF2	9.36398	8.44724	9.26553	10.2925	6.01105	8.30504	21.3551	15.5974	21.4671	18.8544
ATPBD4;MIR3942	2.36863	1.88421	1.56947	1.57158	1.22921	2.49753	8.92851	6.5005	1.49247	0.42948
ATPIF1	128.642	120.402	93.7427	94.7967	57.0614	85.9655	81.9121	82.8481	289.522	275.372
ATR	6.62162	6.68488	7.9308	6.41576	2.29781	3.62826	6.20787	6.04028	1.09206	0.790334
ATRIP	1.55943	2.235	2.19463	3.38258	3.08708	4.67796	8.30854	9.4239	5.86582	5.22487
ATRN	7.17056	7.19916	10.7337	9.83378	5.54935	6.71471	7.13193	5.78975	4.52739	5.08033
ATRNL1	0.0565237	0.0388426	0.0504653	0.0544974	0.0330558	0.137013	0	0.0782047	0.0566335	0.214522
ATRX	9.14713	11.3976	14.9882	14.5261	5.83906	8.29048	9.15972	12.5411	1.67719	2.13693
ATXN1	5.10473	4.75504	3.49579	3.38093	4.1027	2.0719	0.849852	0.736342	1.8998	1.5001
ATXN10;MIR4762	104.227	74.52	82.0633	64.1114	56.9179	93.2928	134.501	120.858	42.9028	39.2944
ATXN1L	3.87444	4.25157	4.10142	4.00472	6.84966	3.72812	2.37502	1.26274	9.29196	9.28246
ATXN2	3.86413	4.98035	5.08044	5.35038	8.06433	12.5568	11.3207	18.1704	9.56075	12.0664
ATXN2L	14.3984	25.3625	25.0349	37.2051	30.9417	21.3273	36.3373	40.9219	79.3905	85.957
ATXN3	2.88713	2.90728	2.85419	3.10437	1.78524	2.1729	1.41855	1.91067	0.624202	0.640529
ATXN3L	0.0265773	0.00806981	0.0288199	0.0373343	0	0	0	0.406611	0	0
ATXN7	1.81432	2.18304	2.58407	2.37888	2.83981	2.37625	0.400453	1.13553	2.22873	1.90938
ATXN7L1	1.54398	1.62034	1.44585	1.20323	0.51014	0.64609	0.993129	0.502879	1.02661	1.16901
ATXN7L2	1.5279	1.81395	1.8595	2.15038	1.89509	0.872771	0.843272	0.597797	4.33937	4.80823
ATXN7L3	9.69814	9.14634	15.6699	15.0931	15.988	8.51364	1.94531	1.18203	33.8592	41.4184
ATXN7L3B	52.5547	50.4004	63.1636	57.7641	18.5534	15.9224	7.91031	9.66833	27.2926	25.8018
ATXN8OS	0	0	0	0	0	0	0	0	0.0220791	0
AUH	5.35741	4.67079	4.53738	3.76779	6.06429	7.06944	8.85435	9.4153	6.69458	5.62813
AUP1	79.4636	83.2278	63.357	98.8341	61.5113	58.3042	93.6904	102.376	179.172	151.289
AURKA	34.6218	40.9162	30.9063	35.4547	17.6051	20.0793	59.9369	51.9935	50.9162	43.9797
AURKAIP1	86.0819	78.9254	65.0394	74.2502	72.1522	78.6626	94.567	70.1423	255.88	248.393
AURKAPS1;MIR664;RAB3GAP2;SNORA36B	13.5453	13.0894	14.1825	11.5186	3.64432	7.1138	13.3897	14.9498	4.07245	3.64079
AURKB	19.8254	29.2865	23.8995	39.0218	21.1827	30.2758	84.5073	65.6677	77.9465	74.3183
AURKC	2.11551	3.46638	1.09713	1.67327	0	0	0	0	0.320817	0.0254433
AUTS2	0	0.00237347	0.00416496	0.00455418	0.0902099	0	0	0	0.0147194	0.0148839
AVEN	6.15424	5.47386	3.796	4.46332	6.20668	4.17179	8.39746	3.96865	14.1099	14.7427
AVIL	0.32334	0.445417	0.417276	0.558261	0.273914	0.252299	0.304714	0	0.45439	0.401721
AVL9	7.29084	6.43125	7.98614	5.76704	4.16342	7.07975	11.0445	8.33459	4.95568	4.96703
AVP	0	0	0	0.0162131	0	0	0	0	0	0
AVPI1	70.547	66.2146	56.1165	61.0811	73.7217	74.3759	123.378	142.191	301.732	282.031
AVPR1A	0.00180155	0	0.00401376	0	0	0	0	0	0	0.0159373
AVPR1B	0	0	0	0	0	0	0	0	0	0.0186699
AVPR2	0.0234959	0.0317026	0.00847755	0.00346234	0	0	0.457765	0	0.201429	0.0452622
AWAT1	0	0	0	0	0	0	0	0	0.0175497	0
AWAT2	0	0	0	0	0	0	0	0	0	0.0311693
AXDND1	0.0452137	0.0589635	0.0129414	0.0139243	0	0	0	0	0	0.0135386
AXIN1	15.7168	15.4549	21.7406	19.6288	29.5185	17.2677	5.76259	4.86322	30.5826	39.487
AXIN2	0.0375131	0.023718	0.0303099	0.0280777	0.142221	0	0.474639	0.336473	0.487326	0.57099
AXL	37.7272	34.0231	24.5092	24.6191	39.5155	27.8245	23.1101	19.2385	33.161	31.3199
AZGP1	0	0.0230144	0.0177494	0.0238006	0	0	0	0	0.116452	0.0261674
AZGP1P1	0	0	0.0141178	0	0	0	0	0	0	0
AZI1	1.5287	2.33041	3.02654	4.19634	4.90618	3.79138	7.7705	5.31178	19.4367	27.1016
AZI2	33.3638	24.2736	25.6192	21.1813	6.98182	9.5354	6.69558	7.78427	6.18709	6.06424
AZIN1	68.8572	57.3645	37.8133	31.829	18.3416	20.3686	27.7186	24.7259	14.4669	9.66103
AZU1	0.0227849	0.102313	0.024376	0.0333174	0	0	0	0	0.107684	0
B2M	1037.63	753.351	556.677	407.706	317.71	554.384	1865.2	1969.29	402.632	416.841
B3GALNT1	0.00205538	0.00217465	0	0	0	0	0	0	0	0
B3GALNT2	12.4843	18.2256	17.3843	21.9224	5.92933	6.03239	4.67719	4.20835	5.22878	4.32819
B3GALT1	0.00958481	0.0101698	0.0102541	0	0	0	0	0	0	0
B3GALT2	0.354489	0.565291	0.813894	0.536426	0	0	0	0	0	0.0279891
B3GALT4	0	0	0	0	0	0	0	0	0	0
B3GALT5	0.00260663	0.00246086	0	0	0	0	0	0	0.0171034	0
B3GALT6	5.59464	6.52677	10.3217	14.9181	14.2278	11.0202	3.23748	6.12014	16.752	25.3361
B3GALTL	3.6785	3.92803	1.73572	1.56613	1.50006	1.28299	2.3839	1.35196	1.42195	0.919275
B3GAT1	1.32381	1.25512	0.542068	0.490308	7.90215	2.50201	0.549418	0.194742	4.73445	1.63879
B3GAT2	1.87515	2.13657	0.427797	0.540016	2.06528	0.203818	0	0	0.601764	0.194716
B3GAT3	18.7551	22.7408	17.5027	25.0865	12.4704	11.1485	3.67216	4.33867	47.892	47.2825
B3GNT1	14.586	13.9707	25.3839	27.3102	8.14138	14.2613	12.6149	17.1975	15.0633	21.0444
B3GNT2	9.70897	8.11698	11.1889	7.52537	5.29638	7.61034	8.48437	5.26276	4.07039	3.6236
B3GNT3	0.0641758	0.0579956	0.0246826	0.0139639	0.11064	0	1.47697	0.261756	0.550614	0.486791
B3GNT4	0.250917	0.333447	0.340162	0.545075	1.60075	1.10582	0	0.946776	0.604004	1.38658
B3GNT5	0.147781	0.144119	0.155664	0.146197	0.0729906	0.100846	0	0	0	0.0481714
B3GNT6	0	0.00317351	0.00891017	0	0	0	0	0	0.00984047	0
B3GNT7	0.00596287	0.00218425	0.00613265	0.00486409	0.083018	0	0	0	0.00677296	0.0730522
B3GNT8	0.0847339	0.180575	0.135987	0.118262	0.321174	0	0	0	0.131014	0
B3GNT9	9.42739	8.15591	6.60784	6.89461	19.9144	13.0654	7.05449	7.1066	41.4615	35.4758
B3GNTL1	1.68361	1.82359	2.60275	3.17306	1.5232	1.80385	0.726202	1.54442	3.83458	3.56628
B4GALNT1	0.421517	0.470417	0.136284	0.140824	0.303062	0.10468	0.252854	0.358497	1.47732	0.81671
B4GALNT2	0	0	0	0	0	0	0	0	0	0.015688
B4GALNT3	0.0198232	0.0153772	0.00808278	0.00220953	0	0	0	0	0.114262	0.00962821
B4GALNT4	1.94002	2.9844	5.3627	6.52478	6.88312	3.12985	0	0.824523	10.8757	19.9818
B4GALT1	36.7116	34.0077	37.6937	35.0723	77.9048	83.9696	49.0329	49.6806	59.2603	66.377
B4GALT2	4.55552	5.08125	7.58111	9.20058	29.2874	18.1746	4.14159	3.22958	56.9403	82.7476
B4GALT3	22.4099	23.6877	14.0062	17.0345	14.5797	11.3631	11.2286	8.84442	40.8284	37.7758
B4GALT4	29.5968	31.4274	30.8626	33.0675	2.56775	5.32152	4.28471	5.77114	7.00736	5.54991
B4GALT5	21.7527	18.2563	18.1564	14.298	10.3136	9.4997	5.94911	3.01238	15.0626	12.1987
B4GALT6	0.664288	0.451169	0.594083	0.404143	0.562622	0.604594	0	0.295794	0.377409	0.440073
B4GALT7	20.8016	19.9021	15.9804	20.4916	15.1603	6.50045	3.4893	4.53488	36.5223	30.1692
B7H6	0.70311	0.84376	1.80281	1.659	1.32033	2.0848	0.944221	1.22716	1.82351	1.95021
B9D1;MIR1180	8.35051	6.42353	6.17758	5.81982	7.89551	13.0065	11.148	12.2135	12.4866	10.6554
B9D2	3.81057	3.58327	3.63987	3.87332	3.21081	2.823	7.79311	6.90568	11.4306	14.3837
BAALC;MIR3151	0.0251044	0.0186961	0.00699043	0.0119142	0.0751036	0	0	0	0.0183818	0.016522
BAAT	0.0221492	0.0272422	0.0295738	0.0179168	0	0	0	0	0.0278367	0.0281478
BABAM1	101.316	90.4998	63.0354	83.6652	84.62	71.9247	46.3753	57.4095	213.556	186.36
BACE1	3.01268	2.58867	1.70408	1.70801	7.21647	3.52992	2.39341	1.16648	10.4476	6.28115
BACE1-AS	0.789549	0.712056	0.526165	0.516304	2.64646	1.04469	0	0	2.68344	2.53669
BACE2	69.4003	58.0837	67.4962	61.3757	33.0983	30.5717	21.0106	22.5059	47.7462	43.6036
BACH1	9.4802	15.3548	14.8853	16.7721	4.82864	6.60961	6.86369	9.30826	2.64815	3.01462
BACH2	0.00842052	0.0208973	0.00702696	0.0130373	0.0324289	0	0.108226	0	0.0158741	0.017835
BAD	7.57572	6.50746	4.09054	4.02702	18.9317	12.9084	10.667	4.07176	64.0477	58.0904
BAG1	77.5687	68.9694	66.8643	70.6277	61.0896	60.8863	34.2388	27.0301	267.529	244.784
BAG2	81.0082	65.6931	79.6624	66.7427	17.5988	41.9435	52.8598	54.4738	23.0085	32.6017
BAG3	50.1658	62.4536	48.1784	51.9608	17.9229	22.6587	30.8846	39.3541	56.7113	60.7789
BAG4	4.52365	4.49631	6.14805	5.30976	3.30333	4.93655	3.1498	5.10377	1.6775	2.55827
BAG5	12.4629	12.1128	19.6508	19.5636	7.73257	7.99288	4.77891	5.82698	5.43938	6.18059
BAG6	31.5424	38.868	25.2081	31.927	0	0	0	0	0	0
BAGE;BAGE2;BAGE3;BAGE4;BAGE5	0.631347	0.648664	1.08673	0.753137	1.51862	2.09817	0	0.299401	0.567854	0.45936
BAHCC1	0.171502	0.257348	0.550606	0.516197	2.79809	1.57053	1.26454	1.65496	5.96143	12.1988
BAHD1	2.65021	2.91431	3.36486	3.4473	7.11459	5.05266	5.32569	6.13501	15.7803	19.1546
BAI1	0.00541508	0.00557504	0.0053754	0.0128088	0.0544393	0	0.181682	0	0.0177655	0.0239521
BAI2;MIR4254	0.515346	0.609821	0.503536	0.444339	3.17875	1.36299	0.365812	0.259325	1.72145	1.62163
BAI3	0	0.00140463	0.00428552	0.00625592	0	0	0	0	0.0043555	0
BAIAP2	1.50203	1.59987	2.37939	2.97247	2.2738	2.20757	5.53749	9.30497	12.7849	19.9814
BAIAP2L1	33.6124	33.3557	30.3743	31.647	14.678	14.8415	11.7674	14.3559	18.4775	17.5611
BAIAP2L2	0.187976	0.262311	0.0885085	0.0834687	0.280597	0.193841	0	0.663847	2.98744	5.49381
BAIAP3	0.827701	1.39651	0.926143	1.84461	2.45348	1.65356	0.599127	0.424722	5.50698	5.46321
BAK1	5.15726	4.87413	3.32975	4.08691	7.27307	6.63592	12.3653	10.0644	18.5847	18.2943
BAMBI	22.2247	23.9364	17.4444	17.9325	6.4587	8.44117	11.0687	18.5841	15.993	14.938
BANF1	265.666	355.358	259.941	493.027	29.5193	39.702	18.3082	29.0476	66.1752	72.5825
BANF2	0	0.0110392	0	0	0	0	0	0	0	0
BANK1	0.0018685	0.0039714	0.00156203	0.010597	0	0	0	0	0	0
BANP	10.0724	8.21348	9.10495	8.70124	6.25099	5.70629	4.47034	3.43312	18.7965	18.3189
BAP1	13.5553	14.8497	19.9218	25.3149	32.9993	20.8822	7.84638	11.7206	56.7696	64.264
BARD1	3.64243	2.72159	5.15356	3.43692	10.4413	16.8303	10.4538	13.998	2.58392	3.1647
BARHL1	0.0113348	0.00785686	0.00291438	0.0132295	0.157808	0	0.526658	0	0	0
BARHL2	0	0	0	0	0.402327	0	0	0	0	0
BARX1	0.0100994	0.00534272	0	0.00512576	0.609191	0.280559	0	0	0	0
BARX2	0.00376237	0	0	0	0	0	0	0	0	0
BASP1	178.695	179.683	270.068	268.202	302.448	376.916	275.536	313.792	1132.3	1944.99
BASP1P1	0.0728776	0.0252719	0.143831	0.124564	0.783699	0	0	0	0.0426249	0.0287342
BATF	0.0300676	0.00751608	0.00796204	0.00808125	0	0	0	0	0.0261191	0
BATF2	0.00971022	0.0255012	0.0234774	0.00937938	0	0.194293	0	0	0.0344186	0.170149
BATF3	0.826184	0.795324	1.45387	1.36963	1.84061	1.69536	0	0	1.35148	3.74546
BAX	90.0246	123.395	53.1401	85.6162	35.4611	35.4214	45.579	28.9098	95.9208	84.0458
BAZ1A	15.9862	14.4288	20.718	15.475	5.60261	9.19212	12.1869	16.0952	6.43591	7.05944
BAZ1B	21.2692	25.3911	40.2087	42.3052	18.3074	22.0303	19.8732	25.6148	24.2348	27.786
BAZ2A	10.5763	11.1789	12.0029	8.92305	21.0867	12.9846	12.8156	11.3164	26.341	25.6692
BAZ2B	7.65982	6.99426	6.67521	4.81869	2.5494	2.45032	2.95937	3.75874	1.88096	1.27205
BBC3;MIR3191	4.75422	6.07679	2.97849	3.86362	7.60999	5.16151	4.15588	4.25549	13.2863	13.9864
BBIP1	12.8579	13.9249	9.38485	8.76469	5.01567	7.26784	2.4496	2.31537	2.9642	3.04106
BBOX1	0.00396799	0.0196348	0	0	0	0	0	0	0	0.0175513
BBS1	3.06835	3.14744	2.56278	2.9195	3.66129	3.33124	5.36441	3.59157	9.42737	5.79527
BBS10	4.2901	3.23918	3.36088	2.48237	1.84781	2.43694	5.88643	5.36515	1.28139	1.06243
BBS12	0.342008	0.294986	0.432697	0.377421	0.438433	0.242301	1.17056	0.414904	0.300461	0.559412
BBS2	30.9711	32.2961	29.9521	31.4229	8.0208	9.75196	19.6299	17.2048	9.99877	8.0343
BBS4	22.9206	14.8533	14.2973	10.7422	4.50259	3.61681	9.43531	6.44098	9.02972	5.7358
BBS5	0.414457	0.288694	0.628193	0.555864	0	0.263407	0.63626	0.225523	0.373296	0.597656
BBS7	4.0515	3.24441	3.18521	2.83686	1.26505	2.42753	3.75278	3.65798	1.96095	1.50744
BBS9	3.25189	2.48185	2.06349	1.82581	2.77054	1.96566	2.74887	1.59437	1.25234	1.2931
BBX	5.81241	4.74296	4.55676	3.4152	11.6683	9.99985	6.54659	7.12136	3.4684	2.7343
BCAM	2.84439	3.92129	9.0195	12.424	9.7106	10.1233	4.12459	8.77178	17.6812	50.5314
BCAN	1.14388	1.22346	1.07114	0.984627	2.52641	1.43729	3.96775	1.23058	9.17213	8.94974
BCAP29	7.25466	6.56388	8.78911	8.37626	2.22078	4.56835	4.11748	4.78698	1.22397	1.44936
BCAP31	61.6511	50.3761	48.4061	62.4741	34.1635	48.2425	85.9303	84.9854	98.8227	85.3932
BCAR1	3.56144	3.93171	4.94319	5.05716	9.20904	6.32318	8.94068	6.60215	24.0921	29.4061
BCAR3	9.72107	6.73551	8.29463	7.36742	2.09715	2.17311	7.19328	7.16662	10.9928	12.1617
BCAR4	0.0209534	0.167132	0.0269465	0.0884872	0	0	0	0	0	0
BCAS1;MIR4756	0.00210629	0	0	0.00282464	0	0	0	0	0	0
BCAS2	107.71	81.3717	89.7064	71.3675	12.7223	18.5363	19.2993	28.4571	11.6249	9.28681
BCAS3	3.03079	2.51379	3.04116	2.90989	2.50158	3.34105	6.95717	7.49656	5.59885	5.21887
BCAS4	1.452	1.2037	2.12661	1.61025	2.01823	4.02775	2.24516	2.12213	1.55508	1.84995
BCAT1	18.704	28.725	36.5594	36.9102	14.1539	19.8807	6.08867	8.28446	1.0131	1.52449
BCAT2	9.13099	8.4951	6.50055	6.83887	13.7228	11.3759	19.2349	14.285	27.9778	23.0037
BCCIP	22.6664	23.2368	19.9453	20.2398	8.58478	12.8883	17.8218	17.5915	14.2779	13.034
BCDIN3D	3.00757	2.7916	3.28788	3.25722	1.50805	1.46622	1.11842	1.71783	1.65411	1.52362
BCHE	0.00611658	0.00288726	0	0	0	0	0	0	0	0
BCKDHA	23.2197	16.6913	14.9928	16.0779	32.5708	38.4381	43.593	39.7326	71.8844	64.972
BCKDHB	9.263	6.35788	4.82293	3.60851	3.97254	4.7045	5.95243	4.21968	4.12727	2.87144
BCKDK	15.5068	18.2069	12.1793	16.7288	35.5757	29.0707	28.1806	24.2347	51.1142	52.302
BCL10	2.81861	2.28239	2.73769	2.28053	2.52076	3.34881	5.50056	8.7162	1.48704	1.45034
BCL11A	0.0277952	0.0545265	0.0334785	0.0568699	0.242498	0.390883	0	0	0.00329734	0.0133367
BCL11B	0	0	0	0.00128419	0.038508	0	0	0	0	0.00423567
BCL2	6.92323	8.93831	6.82676	6.99491	2.18204	1.44458	0.758562	0.860394	2.1177	1.61009
BCL2A1	0.00793599	0	0	0	0	0	0	0	0	0
BCL2L1	22.8572	14.1696	29.7338	28.175	13.9945	11.6986	9.81181	5.00804	35.9405	57.4333
BCL2L10	0.00749506	0	0	0	0	0	0	0	0	0
BCL2L11	1.18209	1.34375	1.61939	1.649	2.9067	2.34266	0.646707	0.573065	2.16588	2.49915
BCL2L12	8.02225	11.9186	9.40732	13.2248	12.3296	8.74163	10.287	12.6659	53.8025	48.7337
BCL2L13	45.3995	32.0734	29.1225	23.8548	18.8791	13.9854	9.11571	10.0733	20.0099	16.7983
BCL2L14	0.00968865	0.0138139	0.0125552	0.0170246	0	0	0	0	0	0.0296744
BCL2L15	0.0140405	0.0588368	0.0296231	0.0358908	0	0	0	0	0	0.0066563
BCL2L2;BCL2L2-PABPN1;PABPN1	11.1081	16.4204	17.0496	19.9025	12.2869	12.3014	8.02281	8.21511	36.6463	37.8859
BCL3	9.35938	13.6967	11.5987	14.5798	17.9208	11.8223	7.00449	9.93099	26.2511	39.5481
BCL6	2.72517	2.50939	3.0449	2.19538	3.21901	3.30975	9.74357	6.02169	7.06022	6.24981
BCL6B	0.00424603	0.00400858	0.00212321	0	0	0	0	0	0	0
BCL7A	2.43033	2.44417	4.83443	5.04884	3.80835	4.03025	2.16335	2.10871	8.1906	11.3815
BCL7B	38.3144	36.5724	38.5007	38.0343	20.2899	15.4075	6.7197	7.69506	51.1636	63.0007
BCL7C	27.1943	24.264	27.2717	29.6267	41.0373	33.4375	19.8994	17.426	206.059	212.847
BCL9	3.98929	4.6593	4.99246	5.04756	9.20659	5.63129	5.1209	3.97055	11.2549	12.0255
BCL9L	3.69704	6.03984	5.26545	5.75451	21.0402	10.7467	8.82591	7.72887	52.2388	59.2949
BCLAF1	14.4366	15.1433	15.8807	15.0382	5.67656	6.35446	12.9984	14.6061	5.73657	5.40074
BCMO1	0.00308349	0	0	0	0	0	0	0	0	0
BCO2	0.121837	0.149934	0.226825	0.177018	0	0.554015	1.67278	0.948669	0.33532	0.485169
BCOR	5.66411	6.12869	10.3671	9.32056	8.96665	9.24521	9.67713	13.087	12.4143	15.5891
BCORL1	0.962109	1.37876	1.26874	1.44108	3.42026	2.91699	2.95932	1.39858	3.64128	3.63204
BCORP1	0.00362493	0	0	0	0	0	0	0	0	0
BCR;FBXW4P1	1.94363	1.60586	2.28285	2.05749	5.65084	3.85829	3.83753	2.79816	10.0861	12.1927
BCRP2	0.982626	0.928995	0.95365	0.815322	0.773625	1.6033	0	0.610091	0.262982	0.439655
BCRP3	0	0.00310077	0.00164238	0.0116078	0.0660391	0	0	0	0.0107755	0
BCS1L	10.2437	12.9709	8.79305	12.934	6.64868	12.0869	17.5175	19.4552	22.0825	15.4539
BCYRN1;CXCR3;CXorf49;CXorf49B;INGX;ZMYM3	28.8241	29.3855	31.2938	29.2448	10.3723	12.4112	14.3639	15.3042	16.7302	15.6284
BDAG1;C9orf174;LOC100499484	0.562044	0.715059	0.777418	0.892122	0.304801	0.280748	0.226049	0.0801233	0.801268	0.759933
BDH1	5.61933	4.89132	6.96749	7.13045	2.28418	3.60673	1.90576	3.66699	4.69875	6.11068
BDH2	4.34982	3.21015	2.57823	1.68519	1.75205	2.99026	6.19112	1.21914	1.37895	1.00892
BDKRB1	0.533561	0.361788	0.191266	0.207471	0.462629	0	0	0	0.0754864	0.22899
BDKRB2	5.75078	3.69985	3.38395	2.42708	3.65689	3.0711	1.43579	1.01784	2.97759	1.396
BDNF	1.62584	1.73255	4.16053	4.17215	0.386431	0.90353	0.396814	0.773581	0.894871	1.74925
BDNF-AS1	1.7517	1.89888	4.51815	4.61552	0.440268	0.935827	0.339074	0.881357	0.837187	1.59064
BDP1	6.50684	7.33978	9.41264	8.44876	4.99982	4.76795	1.26959	3.15005	1.8777	1.99956
BEAN1	0.0767643	0.0452994	0.0755552	0.0509426	0.256483	0.118122	0	0.202266	0.244125	0.366753
BECN1	14.3394	12.1571	14.5975	16.1424	11.3846	13.6519	11.4699	10.4179	23.0361	23.7218
BEGAIN	5.19988	5.7261	7.12686	7.11375	19.9412	13.3313	13.2385	11.1603	81.5192	97.4657
BEND2	0	0	0	0	0	0	0	0	0	0
BEND3	0.669315	0.738855	1.68552	1.48262	1.89782	2.37236	0.452404	1.17594	1.31607	1.98312
BEND4	0	0.00357872	0.00210167	0	0.0680091	0.0939634	0.113484	0	0	0
BEND6	2.66618	1.84553	1.86745	1.11276	1.45005	1.23288	0.372252	0	1.93831	1.10421
BEND7	0	0	0	0	0	0	0	0	0	0.0106987
BEST1	1.21878	1.78207	1.73523	2.52932	0.623249	0.984114	0	0	0.065375	0.176282
BEST2	0.0187158	0.0346306	0.0341414	0.0474351	0	0.21769	0	0	0.0257089	0
BEST3	0.0949358	0.0728793	0.0855975	0.106506	0	0	0	0	0.229826	0.0619718
BEST4	0.0595016	0.0777027	0.0904717	0.0997844	0.143578	0.198372	0	0	0.128851	0.0315857
BET1	6.22683	6.84979	10.964	11.7152	2.35955	6.7917	5.24972	7.67566	1.41168	2.0006
BET1L	27.5463	25.365	23.9591	23.9616	18.6306	10.8307	3.73738	1.92686	38.5389	38.5665
BET3L	1.24836	0.591755	3.36779	1.42362	0.0610055	0.84287	0	0.721646	0.144335	0.409327
BEX1	0	0.00819619	0	0	0	0	0	0	0	0
BEX2	0.95773	1.18488	2.61873	3.5304	1.02361	1.06068	1.70806	1.21084	2.23389	2.05479
BEX4	0.00518574	0	0	0	0	0	0	0	0	0
BEX5	0.0335065	0.00694702	0.00735921	0.0197364	0	0	0	0	0	0
BFAR	34.7061	25.9708	27.7964	23.0756	13.4498	14.8935	12.8719	15.6761	19.8562	18.0575
BFSP1	4.368	4.8087	1.53902	1.90515	3.27769	1.50952	1.62055	0.861609	4.55583	2.33675
BFSP2	0.150318	0.0839808	0.0285291	0.0186873	0	0	0	0	0.0150996	0.0407156
BGLAP;PMF1;PMF1-BGLAP	63.6117	57.5517	37.8518	38.249	49.2263	48.1463	107.265	103.255	141.253	102.785
BGN	3.97592	3.98831	6.65459	8.41175	8.9262	13.614	1.93439	1.64555	2.56301	2.52471
BHLHA15	0.0482664	0.0512442	0.0393606	0.0357347	0	0	0	0	0	0
BHLHA9	0.00938999	0	0	0	0	0	0	0	0	0
BHLHB9	0.70952	0.534145	0.727195	0.655954	1.26534	0.874116	0.469207	0.498932	0.84306	0.819619
BHLHE22	0.00660904	0.00441066	0	0.0089448	1.24026	2.81517	0	0	0.0505928	0.146166
BHLHE23	0.00628961	0	0	0	0	0.393366	0	0	0	0
BHLHE40	11.877	10.8402	12.2779	11.7021	13.093	12.1968	23.1719	39.6585	40.1134	53.4713
BHLHE41	0.78677	0.925068	0.938239	0.937575	0.557297	0.439987	0.265698	0	0.292285	0.21017
BHMT	0.058852	0.0807378	0.0439576	0.0485057	0	0	0	0	0	0.0132407
BHMT2	0.00815367	0.0142904	0.0203216	0.0104369	0.227039	0	0	0	0	0
BICC1;LOC728640	2.5645	2.30667	7.15535	5.05335	2.88237	4.3511	7.48176	13.6384	4.00635	7.25092
BICD1	4.189	3.94611	4.28114	3.48856	1.67701	3.12797	3.91772	2.38053	3.41361	3.91983
BICD2	8.25443	7.48172	10.5748	8.85143	9.52165	9.20229	11.2706	8.10072	15.1307	15.6274
BID;MIR3198-1	9.90228	10.7801	9.80209	9.14855	7.57842	10.6223	9.16366	9.35443	8.98745	9.96677
BIK	2.31263	1.99963	1.90116	2.25561	1.26313	0.436294	3.16161	2.98836	1.57153	2.36193
BIN1	12.2539	12.49	12.4134	14.9503	22.6204	18.5373	22.9436	27.2828	67.3144	86.9135
BIN2	0	0.00958632	0	0.00687144	0	0	0	0	0	0.0149714
BIN3;FLJ14107	1.88761	1.79752	2.50644	2.36564	1.06137	0.676812	1.08989	2.12472	4.1031	4.8135
BIRC2	6.44641	6.3475	5.55605	5.06527	3.14373	3.9486	6.19961	8.45176	2.48318	2.22407
BIRC3	5.36693	4.09986	2.68964	2.12187	0.522466	0.240618	0.581213	2.78116	1.74407	1.38403
BIRC5	20.8883	25.7127	20.9872	30.3118	36.4472	42.6568	39.8015	36.6536	78.5572	76.7838
BIRC6;MIR558	5.27299	5.39915	8.08384	6.70961	6.66809	7.79142	9.21935	10.3218	1.83409	1.84411
BIRC7;MIR3196	0.0263944	0.0450869	0.0374791	0.0328847	0	0	0	0	0.531428	0.501542
BIRC8	0	0	0	0	0	0	0	0	0	0
BIVM;BIVM-ERCC5;ERCC5	10.9147	11.0952	13.155	12.4371	5.39956	7.61669	4.53653	7.95055	6.90351	7.43855
BK250D10.8	0.221324	0.430956	0.322833	0.615113	0.399655	0.276088	0	0	0.554294	0.549498
BLCAP	24.9521	32.038	30.4198	38.4006	16.581	13.7231	13.3662	11.7494	26.3295	25.9915
BLID;MIR100;MIR100HG;MIR125B1;MIRLET7A2	1.56225	1.71892	1.69423	1.59477	37.6895	176.988	2.16038	0.510499	0.205382	0.356018
BLK	0	0	0	0	0	0	0	0	0	0.0127806
BLM	1.69009	1.95886	3.23379	3.29093	2.25971	4.86678	5.76695	5.50335	1.36099	1.49864
BLMH	29.7061	32.414	25.3015	30.3769	18.3862	24.7473	41.567	32.5539	29.923	23.6423
BLNK	0	0	0	0.00415557	0	0	0	0	0	0
BLOC1S1;BLOC1S1-RDH5;RDH5	80.2626	68.6543	68.2755	78.6254	18.2155	26.0532	26.5426	21.244	51.8354	44.4743
BLOC1S2	34.6243	30.4304	21.1411	19.7413	9.11528	7.14283	6.35656	6.11553	6.82616	5.65663
BLOC1S3	1.94357	3.74337	2.39123	4.83473	3.93537	3.83804	1.15885	0.547674	7.7622	9.01387
BLVRA	38.425	31.8893	25.1932	23.1183	23.3069	33.6169	65.8161	70.8946	35.6683	25.0728
BLVRB	341.309	213.059	163.017	148.424	108.634	145.234	286.283	165.518	233.703	177.651
BLZF1	11.1881	7.34174	10.8216	7.28532	2.84228	2.35618	10.6239	15.0626	3.31131	4.45192
BMF	2.74531	1.96731	2.31785	1.73067	6.69177	4.18666	0.632056	1.04549	3.89885	6.28427
BMI1;COMMD3;COMMD3-BMI1	21.3579	14.1257	14.4684	10.9968	4.47418	7.7033	12.6346	11.888	7.0702	6.04948
BMP1	3.78492	4.02776	3.95635	4.1806	5.83521	5.80078	11.1619	7.576	27.716	31.7633
BMP10	0	0	0	0	0	0	0	0	0	0
BMP15	0	0	0	0	0	0	0	0	0	0
BMP2	97.0246	89.3172	119.287	90.5974	49.679	50.9505	44.6372	39.5542	122.549	128.183
BMP2K	3.49446	3.21962	2.96385	2.34545	2.48768	2.48232	4.84296	2.28879	1.56727	1.26934
BMP3	0	0.00261301	0.000969257	0.00525075	0	0.0725127	0	0	0.0128455	0
BMP4	0.188074	0.140206	0.374981	0.478701	0.435514	0.401146	0	0.686904	0.781683	2.60279
BMP5	0.0612896	0.072695	0.29962	0.138005	0	0	0	0	0	0
BMP6	20.433	19.742	14.8569	16.1221	10.1767	6.96328	3.88149	4.1274	20.5983	16.2364
BMP7	0	0	0.00185669	0	0.0746565	0	0	0	0	0.041059
BMP8A	0.196162	0.401697	0.25131	0.337825	0.052138	0	0	0.2467	0.323276	0.177782
BMP8B;OXCT2	0.326406	0.304015	0.512037	0.579879	1.74072	1.27325	0.341727	0.484502	1.13612	1.13193
BMPER	0.329606	0.275586	0.212925	0.104602	0.119634	0.247936	0.19963	0.990624	0.863784	0.638217
BMPR1A	3.78197	3.3762	3.07611	2.45234	1.99739	2.4147	0.555496	0.196896	1.6635	1.06189
BMPR1B	0.211584	0.254017	0.380274	0.353786	0.101259	0.419705	0.506899	0.359342	0.223049	0.21162
BMPR2	4.14599	3.80108	2.35784	1.70481	4.93672	3.30701	1.58098	1.12076	2.26195	1.45077
BMS1	12.8272	18.0301	20.887	26.293	2.50534	3.15147	4.74215	6.8119	4.84145	4.55314
BMS1P1;BMS1P5	0.0589028	0.135623	0.127045	0.0946957	0	0	0	0	0	0
BMS1P4	1.34233	1.33622	1.83351	1.51137	0.460623	0.212137	1.02483	0.363253	0.651379	0.50666
BMX	0	0.00589788	0	0	0	0	0	0	0	0
BNC1	0.00162264	0	0.00120506	0.0043521	0	0	0	0	0	0.0143546
BNC2	0.545092	0.494471	0.679696	0.560459	0.419072	0.225168	0.543893	0.165243	0.522342	0.430226
BNIP1	10.8032	8.76633	8.38214	9.85098	9.1194	9.29973	8.69556	8.73275	9.74284	8.90834
BNIP2	22.6047	18.2324	21.0964	17.4375	12.9128	15.8584	17.5569	19.5178	9.97881	10.6262
BNIP3	20.292	14.5299	15.1175	12.7572	37.078	31.4416	26.8434	24.5989	32.9067	40.8485
BNIP3L	18.3318	12.4613	13.0207	9.43579	13.9292	16.5127	23.5302	25.8346	12.5005	12.8529
BNIPL	0.356341	0.700981	0.400927	0.678726	0.374304	0.344766	0.416392	0	0.376626	0.247028
BOC	1.3782	1.31222	1.16492	1.08875	2.17971	1.36005	0.234658	0.332699	1.15876	0.928087
BOD1	15.1827	16.006	22.3157	23.5078	18.3614	24.5087	9.3475	11.4122	27.3702	35.1043
BOD1L	14.1013	12.9851	14.2087	10.9952	10.9334	8.91369	10.0034	9.59026	5.99942	4.16677
BOD1P	0.362687	0.304552	0.546018	0.555224	0.719308	1.11804	0.600141	0	1.63582	1.90877
BOK	1.75775	2.08733	4.53136	5.22812	7.85436	4.45965	2.51353	2.5455	14.4924	19.7522
BOK-AS1	0.130607	0.124188	0.587129	0.315136	2.07069	1.90728	3.45529	1.63297	2.33694	6.49129
BOLA1	38.9938	32.6428	32.378	33.4862	15.4508	14.0698	18.7507	11.6309	20.5125	17.9993
BOLA2;BOLA2B	0	0	0	0	0	0	0	0	0	0
BOLA3	97.3275	77.0143	68.8869	73.732	26.0743	29.2703	45.3221	16.707	34.3018	26.9475
BOLA3-AS1	0.633797	0.469198	0.685014	0.518705	0.718235	0.396934	0.239699	0	0.492211	0.387109
BOLL	0.0544334	0.105704	0.0498682	0.0608842	0	0	0	0	0	0
BOP1	2.74818	2.39268	5.47322	4.10638	3.33368	2.51231	1.68569	4.30197	17.2086	15.8342
BORA	2.68627	3.64499	2.95956	3.46063	1.7364	2.99883	5.79495	4.3648	2.5942	2.42325
BPESC1	0.00638899	0.00402112	0.00474478	0	0	0	0	0	0.0069869	0.00941997
BPGM	14.1934	13.8511	9.04263	8.70391	6.8623	7.70344	5.24832	5.41169	6.72992	4.98492
BPHL	8.39044	5.06361	5.19263	5.00033	10.0575	10.2047	15.2093	10.0383	12.7439	8.62547
BPI	0	0	0.00903694	0	0	0	0	0	0	0.0717654
BPIFA1	0	0	0	0.00930977	0	0	0	0	0	0
BPIFA2	0.0900615	0.0292955	0.00711437	0	0	0	0	0	0.14003	0
BPIFA3	0.00674809	0	0.00501147	0	0	0	0	0	0	0
BPIFA4P	0	0	0	0	0	0	0	0	0	0.110064
BPIFB1	0.0129999	0	0	0.0058112	0	0	0	0	0	0
BPIFB2	0	0	0	0	0	0	0	0	0.0129425	0
BPIFB3	0	0	0	0	0	0	0	0	0	0
BPIFB4	0.0156744	0.00728418	0	0.00461635	0.276854	0	0	0	0	0
BPIFB6	0	0	0	0	0	0	0	0	0	0
BPIFC	0.00377961	0	0	0.0101373	0	0	0	0	0	0
BPNT1	27.624	33.8514	39.7586	41.2015	5.74734	8.10964	24.078	24.8801	11.2235	8.6756
BPTF	9.74943	10.6979	14.356	12.1589	6.52943	6.92244	4.625	6.62039	5.52702	6.2762
BPY2;BPY2B;BPY2C	0	0	0	0	0	0	0	0	0	0
BRAF	5.75813	4.51424	6.97487	4.42927	3.26887	2.68159	5.11373	5.07518	1.51679	2.00004
BRAP	3.19234	3.2223	3.50883	3.68004	3.58796	4.44086	5.73764	6.01271	4.97016	4.92498
BRAT1	4.40801	4.35614	5.09905	4.86004	18.378	19.1817	21.3334	22.2123	38.421	39.8034
BRCA1	5.57819	6.06986	8.64473	8.72033	4.78267	4.68764	7.36677	8.22031	3.68179	3.79488
BRCA2	1.10269	1.18097	1.52974	1.56927	0.740061	1.13204	1.49954	0.937962	0.239353	0.290723
BRCC3	12.7666	12.066	14.7566	12.0968	4.82408	7.65776	13.0166	11.1702	9.3619	7.97062
BRD1;LOC90834	2.48021	3.35391	4.31816	4.4481	4.79518	3.6675	2.42904	3.03874	7.07672	8.24601
BRD2	0	0	0	0	0	0	0	0	0	0
BRD3	2.99228	3.5742	6.12733	6.3141	9.13235	7.08352	3.20817	3.28507	7.92983	11.7545
BRD4	11.7458	16.2208	19.9093	21.0548	27.9419	18.9121	16.036	15.9533	41.2669	49.8636
BRD7	25.4897	41.564	37.984	54.6139	5.72724	4.85566	3.04081	2.15564	12.3185	13.0145
BRD7P3	0.402653	0.64619	0.547383	0.359677	0.244568	0	0	0	0.0498821	0.0672527
BRD8	27.9386	28.9834	29.9343	30.6695	5.34862	6.14333	10.9681	15.8556	20.1147	15.3884
BRD9	13.4525	14.3245	13.9044	15.7186	12.0417	10.5227	14.0827	14.1226	38.3477	37.2791
BRDT	0	0	0.00137194	0.00375037	0	0	0	0	0	0.00817126
BRE;MIR4263	4.78741	4.4773	3.75623	4.23266	4.01869	4.91518	18.4685	15.2744	11.8782	11.2682
BREA2	0.0705177	0.368237	0.19073	0.307286	0	0	2.00466	0	0.833101	0.165178
BRF1	4.79441	5.20625	5.6997	6.26643	8.61361	7.0347	3.83286	2.62655	18.8989	19.7027
BRF2	8.1994	6.44818	5.17391	5.84304	3.61128	4.36577	11.0477	7.47575	12.3742	8.65611
BRI3	38.2776	50.1113	39.5486	53.592	28.5929	25.8756	8.58815	7.10285	59.263	69.2385
BRI3BP	5.15366	4.77207	5.9892	6.64731	17.9807	19.2858	16.581	18.4711	22.9885	26.0494
BRIP1	5.36008	5.44063	6.3189	4.65488	1.54782	2.29126	3.32073	3.48751	0.989174	0.916116
BRIX1	54.8615	57.8004	75.0786	74.9825	33.5691	84.5947	104.931	148.771	39.8463	55.7243
BRK1	204.267	199.973	225.012	217.418	47.3418	59.0447	49.5336	44.1958	60.6283	60.6021
BRMS1	31.9341	28.4011	25.1335	32.7035	17.8009	21.4115	18.8706	14.3683	94.3123	86.7741
BRMS1L	18.2881	17.683	35.0353	25.0722	3.84328	5.79271	3.49808	5.51065	3.91463	4.59889
BROX	16.0562	11.588	12.3646	7.92594	12.7107	20.035	53.7717	43.2014	5.84223	4.41094
BRP44	39.7014	28.9298	19.0691	13.0342	21.355	22.057	31.1369	22.5635	24.8987	18.1986
BRP44L	7.52224	5.68493	4.40978	4.81299	4.68887	6.47828	14.2257	7.56348	6.17277	4.10256
BRPF1	5.44107	7.6347	11.2394	14.6733	8.27459	7.29915	4.88573	6.32466	16.072	22.2639
BRPF3	4.994	5.49759	4.48723	4.2645	10.2429	4.3491	4.00201	3.30987	17.5121	15.8886
BRS3	0.00470496	0.0112072	0.0196664	0	0	0	0	0	0	0.0234266
BRSK1	0.153532	0.127191	0.235152	0.238528	0.488381	0.539809	0.977933	0.231086	1.07579	1.92315
BRSK2	1.05889	1.12339	1.80478	2.07926	2.76147	2.23943	0.801386	1.13621	5.54415	7.99646
BRWD1	7.59481	7.13061	7.75472	5.93031	3.78427	3.68084	2.57639	2.50683	0.80642	0.674323
BRWD1-IT2	0.440677	0.43227	0.471286	0.700861	0.292744	1.61785	0	0	0.429898	0.805004
BRWD3	7.62203	6.63313	11.7729	7.71899	3.12867	2.92511	1.25611	1.89222	1.83089	1.73621
BSCL2;HNRNPUL2;HNRNPUL2-BSCL2	34.8528	38.6464	50.381	67.4187	26.8028	30.7377	26.8703	35.3398	76.1912	89.2878
BSDC1	22.3972	19.3255	17.6446	16.3196	11.2762	8.00417	8.97654	7.83198	30.8904	23.1906
BSG	239.816	186.411	219.518	238.715	184.443	239.748	312.918	336.084	522.224	653.982
BSN	0.0466744	0.074329	0.057656	0.0533908	0.169714	0.104214	0.0629323	0	0.11846	0.0912637
BSN-AS2	0.00542902	0.00847028	0.0179064	0.0290765	0	0	0	0	0.00943218	0.0254336
BSND	0	0	0	0	0	0	0	0	0.0358423	0.0483238
BSPH1	0	0	0	0	0	0	0	0	0	0
BSPRY	0.00283139	0.0164978	0.00637505	0.00427425	0	0	0	0	0	0
BST1	0.805484	0.660507	0.522624	0.582499	0.203338	0.280938	0	0	0.19907	0.0223661
BST2	311.963	349.241	170.211	225.403	307.991	336.527	453.502	448.871	911.848	1251.98
BSX	0	0	0	0	0	0	0	0	0	0.0471535
BTAF1	15.0779	13.4043	19.8752	12.454	4.87457	5.7896	9.27563	6.57551	3.2129	2.23406
BTBD1	20.1816	16.6133	24.3137	18.8431	18.7516	18.7041	20.1478	23.8047	15.4252	18.9153
BTBD10	5.44287	4.17104	4.84457	3.96031	4.08136	5.30723	3.2049	2.27196	3.46685	4.31762
BTBD11	0.00604756	0.00535808	0.0028207	0	0.0509119	0.140683	0	0	0.00415361	0.00560003
BTBD16	0.199275	0.203154	0.0705738	0.07237	0	0	0	0	0.0398571	0.0179122
BTBD17	0.00445985	0	0	0.0284506	0	0	0	0	0	0.0197269
BTBD18	0.0662684	0.168332	0.149615	0.168653	0	0	0	0	0.0241653	0
BTBD19	2.41787	3.24046	1.81188	1.91224	1.14863	1.32248	1.27778	0.905822	1.15575	0.884398
BTBD2	2.53194	2.72754	2.83798	3.67177	27.3582	19.3759	10.3579	5.98299	44.4055	50.5124
BTBD3	33.8936	26.5851	41.4509	34.6993	36.7796	45.8927	48.3726	50.8656	37.4759	43.8633
BTBD6	11.2025	11.9858	11.3247	12.666	19.8532	15.7869	7.15	3.71701	39.5139	37.0451
BTBD7	4.00395	3.53272	3.06954	2.49962	4.07444	3.27289	1.05409	0.97142	3.10249	2.18177
BTBD8	0.622755	0.264503	0.317816	0.224395	0.207975	0.57469	0	0.492036	0.0848375	0.137257
BTBD9	0.853892	0.912392	1.17826	1.04225	1.02644	1.28521	1.49869	1.44186	1.15145	1.29486
BTC	0.121287	0.0899557	0.0673814	0	0	0	0	0.538153	0.222694	0.175142
BTD	17.9276	11.8745	9.69717	7.49307	9.0355	16.108	52.5271	33.7887	14.2556	9.95458
BTF3	69.3218	77.065	68.7569	82.802	89.8725	117.18	114.184	122.558	148.747	149.872
BTF3L4	5.66577	4.96282	6.65923	6.28877	3.11116	2.50744	0.865248	0.460032	1.26911	1.83225
BTF3P11	0.0428562	0.11439	0.046777	0.0474773	0.470219	0.649669	0	0	0	0
BTG1	6.51507	7.45254	7.50082	7.75156	12.6678	16.1695	10.7301	12.9312	13.1521	14.5704
BTG2	13.1307	13.9379	2.81869	2.86235	11.2117	4.90786	7.77981	3.1515	29.9315	12.2956
BTG3	137.993	177.221	172.958	196.636	12.4605	26.8671	58.5968	57.1725	27.1704	28.8862
BTG4	0	0	0	0	0	0	0	0	0	0
BTK	0.026422	0.0368098	0.0114658	0.00581875	0	0	0	0	0.00940328	0.0126778
BTLA	0.0390403	0.0908197	0.0520677	0.0486007	0	0	0	0	0.0152734	0.0205921
BTN1A1	0.160655	0.144074	0.159798	0.0910577	0	0	0	0	0.155011	0.232212
BTN2A1	13.4068	15.4396	13.7711	13.9512	3.2409	4.15788	4.89292	2.73837	11.722	10.0833
BTN2A2	2.15343	1.77952	2.0987	1.85778	1.24163	1.92991	2.33085	2.01953	3.53908	3.55089
BTN2A3P	1.4921	1.24158	1.75766	1.57026	0.727202	0.837269	0.80897	0	1.61175	1.18649
BTN3A1	9.66921	9.0008	3.93067	4.01907	4.23657	2.0834	1.67749	0.679528	10.3515	5.29976
BTN3A2	14.7881	13.7571	4.60329	4.66591	7.10421	4.24996	3.91078	2.59908	18.29	8.31371
BTN3A3	2.7091	2.37159	1.15308	1.2088	1.30321	0.692518	0.669112	1.423	2.58442	2.71254
BTNL2	0	0	0	0	0	0	0	0	0	0.0241972
BTNL3	0	0	0	0	0	0	0	0	0	0
BTNL8	0.0031001	0	0	0	0	0	0	0	0	0
BTNL9	0.00189946	0	0	0.00217039	0	0.118797	0	0	0	0
BTRC	3.0752	3.01586	4.12502	3.59323	1.72078	2.51334	2.62529	2.32634	1.86516	2.52549
BUB1	21.1944	34.2233	34.7718	41.097	8.76525	14.7224	38.143	38.0181	16.4334	16.428
BUB1B;PAK6	6.90082	8.25592	9.94319	10.9249	3.72585	5.5407	10.9157	15.2744	9.56229	8.0588
BUB3	73.8879	78.9873	82.6914	89.9622	31.1393	57.6146	82.1202	92.732	47.1764	48.2634
BUD13	5.13065	6.22413	7.83992	10.0228	5.45676	5.8429	9.56078	12.9098	11.5303	15.0504
BUD31	67.3654	61.1306	57.6578	69.0342	9.21246	15.5567	17.0806	14.7319	24.7259	24.4698
BVES	0.34975	0.283409	0.29869	0.277784	0.884048	0.718486	0.520651	0.12303	0.161219	0.257401
BYSL	24.7352	27.7234	32.9144	38.25	13.7616	26.3263	32.805	49.731	38.6169	41.9844
BZRAP1	0.182253	0.182572	0.360755	0.303037	0.81116	0.266839	0	0	1.47482	1.42757
BZW1	25.3035	16.3076	14.9255	11.4681	19.6854	36.3772	82.1207	64.8133	23.2939	16.2306
BZW2	73.2591	57.9602	48.9093	51.0398	38.4008	51.5018	65.4186	73.7444	22.7037	20.4832
C10orf10	0.211057	0.101412	0.13637	0.0392441	0.292175	0	0	0	0.238369	0.482065
C10orf103	9.90002	11.4295	11.9523	14.1094	11.5092	18.3212	16.7	17.8763	13.664	12.2081
C10orf105	0	0	0	0.00163986	0	0	0	0	0.0120353	0.0108176
C10orf107	0.0292194	0.0119673	0.0179337	0	0.480735	0	0	0	0	0
C10orf108	0	0	0.00369529	0	0	0	0	0	0.00544148	0.00733639
C10orf11	0.580562	0.372677	0.458738	0.477458	0	0.93226	1.12594	1.59636	0.137623	0.593754
C10orf111	0.180413	0.214914	0.172503	0.141499	0	0.72775	0	0.415388	0.515677	0.830441
C10orf113;NEBL	0.572559	0.365832	0.406931	0.297576	0.371179	0.394486	0.190576	0.0675499	0.130447	0.0628117
C10orf114;MIR1915	1.54637	1.30633	1.07332	0.972837	2.47269	0.602883	0.970843	0	4.66357	3.40777
C10orf118;MIR2110	9.16123	7.17547	10.1601	6.73807	1.29447	2.9808	1.92003	1.47454	0.747081	0.711923
C10orf12	2.73006	3.33004	3.69772	2.99896	1.58912	2.56151	2.20976	2.1931	0.966953	0.546234
C10orf120	0	0	0	0	0	0	0	0	0	0
C10orf122	0.702336	0.552519	0.363119	0.290108	0	0.450963	1.0893	0	0.0532581	0
C10orf125	14.9189	8.92347	10.5882	7.44385	7.44514	10.2864	10.4618	17.614	30.2744	27.671
C10orf128	0	0	0	0	0	0	0	0	0	0
C10orf129	0.0252369	0.102329	0.021716	0.0323038	0	0	0	0	0	0
C10orf131	0.0565623	0.0247562	0.0236298	0.0235274	0	0.353561	0.854028	0.605422	0.271408	0.422216
C10orf136	0.140161	0.0950818	0.0846792	0.0203293	0	0	0	0	0.175215	0.147644
C10orf137	7.33582	5.84835	7.98434	6.65224	3.53594	4.61888	7.50946	8.21335	2.86378	2.92054
C10orf140	0.0654088	0.10582	0.115973	0.0989077	255.863	47.1512	0	0	0.137723	0.170628
C10orf2	4.3159	5.61265	6.88775	8.94246	5.00883	4.99172	3.83648	4.2738	13.6325	16.8805
C10orf25	0	0	0	0	0	0	0	0	0	0
C10orf26	9.00146	9.86137	9.56813	10.788	6.22966	3.02666	2.51313	1.13372	10.9132	11.6112
C10orf27	0	0.0200073	0.00351088	0.00479872	0	0	0	0	0	0
C10orf28	4.40193	4.34249	4.24502	3.91374	2.1948	3.73218	2.53549	1.99713	2.38977	1.78276
C10orf35	2.21418	3.01148	1.39941	1.99576	1.95779	1.54568	1.8668	2.64675	4.92865	4.98372
C10orf40	0	0	0	0	0	0	0	0	0	0.0182379
C10orf46	9.15636	10.8136	14.8529	15.7599	14.0647	13.6951	1.93715	3.27467	5.64622	6.52704
C10orf47	1.6457	1.52003	2.79908	2.80194	2.26697	3.55922	3.43892	2.19407	8.29748	11.7196
C10orf53	0	0.00664254	0	0	0	0	0	0	0	0
C10orf54	0.980395	0.673993	0.665697	0.627906	0.630506	0.958238	1.89378	2.68501	5.59659	5.24302
C10orf55	0.395474	0.248902	0.295491	0.321266	0.0678864	0.0937938	0.226559	0	0.426461	0.164277
C10orf58	35.5292	29.1725	34.1039	32.5595	13.1661	18.7105	20.5052	15.7228	42.0964	37.6671
C10orf62;HOGA1	1.02192	0.604642	0.929062	0.697988	0.803579	0.333074	0.268181	1.71102	0.976834	1.90921
C10orf67	0	0.00240065	0	0.0034101	0	0	0	0	0.0417125	0.0224953
C10orf68;CCDC7	1.59917	1.43199	1.05361	0.89652	0.255576	0.794499	0.213235	0	0.22936	0.126504
C10orf71	0.00141575	0	0.00141587	0	0	0	0	0	0	0.0187865
C10orf76	4.54554	4.4249	4.92394	4.55455	3.22882	4.05548	5.14291	7.81246	5.20854	4.68962
C10orf81	0.00804934	0.0250154	0.0293173	0.0261444	0	0	0	0	0	0
C10orf82	0	0	0	0	0	0	0	0	0	0.0333016
C10orf88	3.05491	2.76931	2.46915	2.2613	1.4623	1.07752	3.25344	5.30465	1.24867	0.857837
C10orf90	0.229129	0.265062	0.0799728	0.0555735	0.0977079	0	0	0	0.302914	0.150463
C10orf91	0.523808	0.869199	0.748858	1.14426	4.07778	5.07058	5.44356	3.85895	3.69277	4.39563
C10orf93;TTC40	0.00261118	0.0009565	0	0	0	0	0	0	0	0
C10orf95	0.324804	0.303331	0.426405	0.465549	3.07291	1.98129	1.36737	0	3.69366	3.87577
C10orf96	0	0.00466033	0.00440513	0.0118139	0	0	0	0	0	0
C10orf99	0.00802912	0	0	0	0	0	0	0	0.0296521	0
C11orf1	3.5729	3.18821	2.95068	2.94453	3.36759	5.07574	17.369	10.14	5.99438	7.61038
C11orf10;MIR611	47.758	54.0334	24.2194	28.6662	103.926	125.97	363.859	242.856	73.7079	42.7097
C11orf16	0.0548418	0.112068	0.0995092	0.124722	0	0	0	0	0.0765256	0
C11orf2	14.6163	15.3916	14.3442	18.153	53.9105	32.2765	31.9852	30.0436	95.0411	107.752
C11orf20	0.124024	0.0414232	0.112349	0.196153	0	0.558855	0	0	0	0
C11orf21	0	0	0	0	0.133042	0	0	0	0	0
C11orf24	15.7102	17.4761	18.5863	21.0301	14.3169	16.6157	12.4228	13.2098	38.4165	49.1645
C11orf30	3.45738	3.72126	3.351	2.64273	2.18429	2.5652	2.55139	3.87575	4.88723	4.59497
C11orf31;CTNND1;TMX2;TMX2-CTNND1	27.3342	26.8426	20.9331	20.2004	12.8003	15.6204	19.1471	19.2765	26.1922	24.9748
C11orf34	0.336598	0.319039	0.222933	0.122517	0	0	0	0	0.031865	0
C11orf35	1.11863	1.19659	1.85444	1.63066	1.14753	0.594549	0.478711	0.339359	1.93092	2.46133
C11orf36	0.00732254	0.0138261	0.00271904	0.00490995	0	0	0	0	0	0
C11orf40	0	0	0	0.0232305	0	0	0	0	0	0
C11orf41	0.00350467	0.0156407	0.0101014	0.00996814	0.0258985	0	0	0	0.0190162	0.0113948
C11orf42	0.0574643	0.140251	0.120263	0.165178	1.05316	0	0	0	0.0214803	0.202723
C11orf45	0.510382	0.451959	0.208076	0.171713	0.332164	0.114732	0.277135	0	0.711357	0.420166
C11orf46	8.98488	9.90575	8.87279	8.93675	3.40046	7.28216	7.94391	6.83819	2.41358	3.01095
C11orf48	20.6962	22.2465	14.7025	20.9456	5.38336	7.14613	8.10233	6.49294	20.005	18.7046
C11orf49	5.11571	5.28148	4.48581	5.71335	7.41291	7.26844	9.57651	8.20314	10.925	10.4816
C11orf51	279.13	285.787	358.67	458.832	6.84845	8.92133	6.53015	10.6472	36.7002	48.4474
C11orf52;HSPB2;HSPB2-C11orf52	0.0461437	0.0844313	0.059724	0.0347184	0	0.190728	0	0	0.0450495	0.0607372
C11orf53	1.41252	0.851763	0.732352	0.78307	1.43169	1.58245	0	0.677427	0.607375	0.787387
C11orf54	3.62787	2.82836	3.27437	2.61879	2.14058	2.78352	6.72359	7.14955	1.66419	1.34346
C11orf57	10.8994	9.95051	15.0617	14.215	5.25173	5.38699	0.796671	3.01206	8.37441	9.50516
C11orf58	55.2464	47.5453	47.0871	41.3661	7.93938	17.133	20.6924	16.8155	13.189	13.2407
C11orf61	2.21424	3.04347	3.02078	3.23036	0.946779	1.3081	0.902775	0	1.7545	2.0233
C11orf63	0.441871	0.324567	0.365283	0.320563	0.912695	0.114637	0.553811	0.392598	1.54338	1.21382
C11orf65	0.372569	0.336077	0.246698	0.334296	0	0	0	0.689231	0.0475353	0.0640886
C11orf67	16.7137	22.9976	15.3187	23.189	10.1508	14.0246	5.97819	16.9518	25.8185	17.0763
C11orf68	5.35616	5.91138	4.80706	7.1276	10.8169	9.60742	10.9587	15.5373	32.0531	38.6896
C11orf70	0.013222	0.0373404	0.0312579	0.0401408	0	0	0	0	0	0
C11orf71	2.82674	1.96802	1.57142	1.59487	1.71802	1.38464	1.4334	4.06456	3.62089	2.31492
C11orf73	22.609	20.0928	16.4293	16.9841	10.0537	12.9644	13.421	14.7998	10.2619	9.82978
C11orf74	14.0483	11.1769	6.13262	5.49965	4.91794	6.53344	6.31261	3.58002	4.21288	2.26781
C11orf75	2.81279	3.64215	2.78907	3.77971	10.4943	6.82319	4.12036	3.65116	11.1554	6.75616
C11orf80;RCE1	4.95663	5.67326	7.14408	8.39161	5.29825	6.19402	4.89655	10.0278	13.8387	17.4295
C11orf82	1.13038	1.51031	1.42983	1.61383	0.929089	2.21722	1.4094	2.19807	1.01984	1.48647
C11orf83	21.455	24.6878	21.5494	28.1646	13.7352	11.3009	10.8159	7.66743	43.9795	45.6295
C11orf84	11.5553	9.31632	16.4747	11.681	10.7424	6.14883	4.09724	6.89829	44.6593	58.6075
C11orf85	0	0.0169224	0.0179265	0.0240382	0	0	0	0	0	0.0396428
C11orf86	11.3219	5.43246	2.53612	1.74461	11.936	8.07015	15.2557	7.81071	80.2031	52.6835
C11orf87	0	0.00252367	0	0.0012795	0.050689	0	0	0	0	0
C11orf88	0	0.0199193	0	0.00955519	0	0	0	0	0	0
C11orf9	0.119071	0.131567	0.164377	0.115191	0.347958	0.180281	0.145156	0.205803	0.98293	0.985542
C11orf91	0.927038	1.42426	0.495987	0.377634	6.33208	3.22316	0	0	0.462219	0.659836
C11orf92	0.00699476	0.00363771	0.00613752	0.00125332	0	0	0	0	0.0243049	0.0163843
C11orf93	0.0187922	0.00526457	0.0223194	0.0369775	0	0	0	0	0.163244	0.132055
C11orf94	0.112934	0.248923	0.181833	0.171013	0	0	0	0	0	0
C11orf95	0.552795	0.688391	0.660936	0.578803	3.12693	1.93667	0.359848	0	5.2693	6.20881
C11orf96	0.176499	0.0968636	0.173371	0.110102	0.453223	0.313093	0.756278	0	0.0554638	0.0997041
C12orf10	28.0366	26.0038	17.3239	19.8215	29.2271	27.7192	55.3832	40.4332	82.2036	70.5354
C12orf12	0	0.0047705	0	0.00338823	0.406402	1.12299	0	0	0.016578	0.0447019
C12orf23	36.9834	42.1753	35.6263	33.8876	22.5102	35.1735	12.2226	14.1592	10.8877	10.2086
C12orf24	50.9584	70.5476	122.492	161.801	9.49713	19.4089	21.7903	30.8944	7.74815	11.7086
C12orf26	8.69057	5.67799	5.51784	4.02882	1.00601	2.5813	4.79626	3.74008	0.984892	0.584893
C12orf29	65.5193	58.6713	66.5985	59.0143	3.45547	8.24632	3.84402	7.18417	1.48644	1.16328
C12orf32	25.4834	24.9162	17.4476	17.0411	10.4015	10.4869	7.97465	9.64376	33.7374	24.3354
C12orf33	0.170793	0.121538	0.136503	0.0708276	1.08938	0.564418	0	0	1.48867	1.21323
C12orf34	0.323396	0.387619	0.622562	0.654055	1.26147	0.762514	0.263122	0	2.19984	3.38216
C12orf35	6.48991	10.7759	6.78993	7.14384	0.917501	1.33436	1.12811	1.59943	0.543673	0.398369
C12orf36	0	0.00467927	0	0	0	0	0	0	0	0.0103378
C12orf37	0	0	0	0	0	0	0	0	0	0
C12orf39	0.218157	0.222522	0.249381	0.116792	0	0	0	0	0.168453	0.0567783
C12orf4	8.16942	6.81965	7.62726	7.80801	1.73362	2.50409	2.62984	3.35574	1.21506	0.927439
C12orf40	0.00714083	0	0	0	0	0	0	0	0.0263716	0.0592584
C12orf42	0	0	0	0	0	0	0	0	0.0167934	0.0226414
C12orf43	4.39275	3.35545	3.95851	3.91171	4.38871	4.33112	3.13855	3.70821	10.4474	12.258
C12orf44	34.2561	33.4313	32.0818	36.1384	21.9894	27.1984	34.2467	41.1232	88.9133	86.0139
C12orf45	13.9366	12.1625	13.0425	13.3778	10.6442	14.0379	9.68814	19.4591	12.276	12.6127
C12orf47	7.67062	7.59644	7.80683	9.25717	7.50705	5.45892	6.15349	3.73904	11.5292	11.4299
C12orf48	5.65188	5.17964	5.88382	5.36072	3.51634	6.2078	12.3871	11.5543	1.69736	1.61158
C12orf49	9.86334	10.2009	15.2508	15.1612	11.6038	5.84351	1.08577	1.28284	9.31647	11.2486
C12orf5	5.93496	5.06721	4.05596	3.22479	1.20742	2.12317	3.66323	3.89531	1.82983	1.56554
C12orf50	0	0.00828753	0	0.00588618	0	0	0	0	0.0719999	0
C12orf51	2.23009	2.36945	3.3664	2.72201	4.96698	3.49854	1.95017	3.59444	4.37486	4.78851
C12orf52	18.5758	13.0466	15.7131	14.8202	22.0407	13.5863	4.52659	10.4289	58.0118	62.8281
C12orf53	0.0687546	0.132008	0.0293725	0.0982348	0.0991566	0	0	0	0.315495	0.22904
C12orf54	0.0392707	0.0238418	0.0250066	0	0	0	0	0	0	0
C12orf56	0	0	0.0162244	0.00734304	0	0	0	0	0	0
C12orf57	80.5746	51.9516	58.6586	49.9	105.856	124.047	245.998	255.682	347.616	347.416
C12orf59	1.70921	1.17162	2.03403	1.89685	0.647416	0.894488	0.360106	0.51056	1.27646	1.48359
C12orf60	0.39219	0.393234	0.166214	0.203079	0.186341	0.386181	0.93282	1.10213	0.068411	0
C12orf61	0.830354	0.596336	0.756911	0.646933	1.07223	0.740715	0	0.845577	0.728978	1.4939
C12orf62	71.844	72.7859	53.239	52.6529	37.9248	59.1904	70.3153	50.6774	47.8434	37.4664
C12orf65	3.2134	3.40528	5.02198	6.05179	4.33008	5.98256	4.81696	6.48803	10.2447	11.0816
C12orf66	1.13919	0.686276	0.92423	0.862956	2.19918	2.23886	3.09027	1.64302	1.66198	2.03703
C12orf68	0.00319268	0.00337795	0.00711312	0.0107631	0	0	0	0.303744	0	0
C12orf69	0.0805993	0.0704014	0.0558937	0.0624051	0	0	0	0.338392	0	0
C12orf70	0.0562062	0.109555	0.153972	0.25335	0	0	0	0	0.0579056	0
C12orf71	0.0301232	0.0593931	0.0925131	0.00786374	0	0	0	0	0	0
C12orf73	10.3881	7.91094	10.2412	8.78616	5.51043	7.36777	2.96615	5.46703	6.43891	7.17563
C12orf74	0	0	0.00938407	0	0	0	0	0	0	0
C12orf75	3.18323	2.47256	4.7559	4.10851	5.06708	7.00082	0.735239	2.60606	6.66821	13.546
C12orf76	3.32196	2.915	4.94293	4.62602	0.618582	1.06831	0	0	0.857931	1.58194
C12orf77	0	0	0.00368305	0	0	0	0	0	0	0.0219362
C13orf15	0.093772	0.163041	0.0252804	0.0614528	2.44446	1.12578	0	0	0.265906	0
C13orf16	0.0105552	0.0733627	0.0708625	0.0638936	0	0	0	0	0	0
C13orf26	0	0	0	0	0	0	0	0	0	0
C13orf27	15.4825	13.283	13.3923	12.7945	11.7759	23.8626	31.4401	14.8586	8.58251	7.68537
C13orf30	0	0	0	0	0	0	0	0	0	0
C13orf33	0.00626246	0	0.00778232	0	0.629582	0.17397	0	0	0	0
C13orf35	0.0218846	0.0239713	0	0	0	0	0	0	0.0109558	0
C14orf1	98.2444	78.03	32.4134	36.1202	26.1857	28.3492	54.782	36.0611	37.1627	22.118
C14orf101	2.53788	2.24976	2.1423	1.97022	1.55306	1.26794	1.64916	1.67013	0.812064	1.05603
C14orf102	5.9801	4.94225	5.45343	4.4402	2.92685	4.14751	6.51191	4.6163	5.14305	3.65688
C14orf105	0.00264654	0.0122686	0	0	0	0	0	0	0	0
C14orf109	6.04111	6.45502	7.43506	8.72925	2.4305	5.495	2.94959	4.70469	4.38042	4.35038
C14orf118	4.47446	3.79495	4.01129	3.51555	4.90599	6.94358	8.38611	5.09565	3.04581	2.44808
C14orf119	38.8835	53.4818	39.9591	44.271	7.86839	11.2947	17.3926	24.6593	14.2893	13.2969
C14orf126	6.83026	5.48223	10.6665	9.68125	7.18663	8.84325	2.99802	2.92229	2.56513	3.85364
C14orf129	15.3646	10.3402	11.1963	6.70407	3.79091	8.05791	7.29896	10.0035	1.34417	0.465093
C14orf132	1.03455	0.670624	0.557778	0.515181	2.97646	1.59012	0.794675	0.375564	2.10131	1.37069
C14orf133	22.8997	16.0604	12.8774	12.9769	5.06804	4.48138	9.13341	5.99508	7.71539	6.55569
C14orf135	11.8043	11.0768	13.0769	10.0807	5.43407	6.23893	4.8531	3.44037	2.05432	2.24775
C14orf142	13.0567	9.45678	18.5314	17.08	6.65344	13.7889	9.39431	12.1084	8.99821	11.5406
C14orf149	21.8353	19.801	14.4928	12.3545	7.62702	6.92478	3.63627	1.54665	6.47134	5.60884
C14orf159;SNORA11B	0.226806	0.191387	0.182727	0.239883	0.165034	0.228016	0.550774	0.195222	0.370265	0.317675
C14orf162	0.0473211	0.0488833	0.034809	0.0271644	0	0	0	0	0.0707549	0.238485
C14orf165	0	0	0	0	0	0	0	0	0	0
C14orf166	124.085	146.168	129.072	152.904	65.5712	81.1004	110.85	112.453	65.2227	70.3295
C14orf166B	0	0	0	0	0	0	0	0	0	0
C14orf167	2.30843	2.62609	3.98161	4.97955	2.493	3.32138	1.78285	3.3703	7.96849	8.90222
C14orf169	9.17969	9.37801	13.7755	14.7602	7.08958	8.95076	8.97458	15.0377	17.8106	25.7877
C14orf176	1.47899	1.20344	1.41052	1.24369	0.394417	0.544938	1.3163	0.466563	1.59282	1.01952
C14orf177	0	0	0	0	0	0	0	0	0	0
C14orf178	0.328124	0.331424	0.26445	0.239137	1.75988	1.21575	0	1.0409	0.430736	0.532338
C14orf180	0.0243107	0	0	0	0	0	0	0	0	0
C14orf182	1.11962	0.868518	0.101249	0.117357	0	0	0.373915	0.265069	1.05118	0.209505
C14orf183	0.0579764	0.0939525	0.0247769	0.0336667	0	0	0	0	0	0
C14orf2	169.836	149.83	129.767	142.42	51.6271	77.6499	94.8722	103.588	107.378	104.732
C14orf21	10.201	9.70934	17.2259	13.4942	11.7612	17.2653	24.0413	36.8683	15.3165	17.9173
C14orf23	0	0.00424553	0.00149	0.0026906	0	0	0	0	0.0065823	0.0443723
C14orf28	1.56933	1.21365	1.00421	0.923852	0.517791	0.572317	0.345608	0.245002	0.413987	0.261989
C14orf37	0.0463947	0.0486146	0.0144983	0.00325631	0	0	0	0	0.0398312	0.0429614
C14orf38	0.212012	0.249263	0.228217	0.272899	0	0	0	0	0	0.0373609
C14orf39	0	0.00286569	0.00201148	0	0	0	0	0	0	0.0479215
C14orf43	3.25212	3.45819	4.14367	3.29311	9.28491	5.98654	2.9164	4.13489	6.52045	8.46668
C14orf45	3.35455	2.6585	3.01964	3.11928	2.85832	3.38498	4.08821	4.44381	2.06543	1.68877
C14orf49	2.73965	2.5804	2.77295	2.44379	0.0918902	0.253916	0	0.434794	0.314865	0.414404
C14orf55	0.119922	0.267138	0.136758	0.183529	0	0	0	0	0	0
C14orf64	0.018239	0	0.00762376	0	0	0	0	0	0	0
C14orf79	1.54911	1.94154	2.61072	3.65012	1.59228	0.879975	1.06279	0	3.66331	5.35933
C14orf80	5.17896	7.40944	6.87095	9.63717	11.7555	10.1511	10.2984	6.95289	39.4054	41.6358
C14orf93	3.68951	4.49345	3.26582	3.37776	3.57675	2.38567	2.46968	0.291793	6.49017	5.57575
C15orf17	6.20957	8.65464	7.4467	9.65385	4.2386	3.39658	1.98038	1.4039	11.3561	8.8489
C15orf2	0.00278789	0	0	0.00592824	0.22422	0.103263	0	0	0	0.016442
C15orf23	16.3296	19.0697	23.0962	27.9336	14.6547	19.4293	42.9795	39.2235	24.5157	28.1357
C15orf24	190.522	187.479	111.511	114.46	54.3007	77.3926	144.022	119.677	127.773	89.5602
C15orf26	0.0633383	0.159556	0.0566004	0.161731	0.191073	0.527985	0	0	0.0467656	0
C15orf27	0.199572	0.230272	0.272163	0.255443	0.250888	0.173317	0	0	0.194451	0.52433
C15orf29	9.6385	9.9652	12.7704	11.7854	2.19664	3.03495	0.733093	0.51969	0.421147	0.724856
C15orf32	0	0	0	0	0	0	0	0	0	0
C15orf33	1.87166	1.83722	2.27918	1.77943	0.341009	0.883402	0	0.705925	0.208657	0.121905
C15orf34	0.263707	0.361616	0.378321	0.657579	0.112459	0.46613	0	0	0.146798	0.0494795
C15orf37	3.55825	3.56625	3.42301	3.44775	2.16608	2.39417	1.92771	1.36656	8.55313	6.71883
C15orf39	2.23084	2.89113	3.53823	4.26787	10.7406	9.76778	10.8896	9.3279	23.3041	27.5985
C15orf40	10.8716	12.1559	11.6156	11.6872	1.33681	3.47667	3.67408	2.7906	4.47799	3.84904
C15orf41	1.90913	1.60674	1.131	1.05497	0.884173	1.11054	2.95078	3.99345	1.93452	0.9637
C15orf42	2.55132	3.98809	4.46324	4.72909	5.46016	4.48894	7.52989	8.3272	8.01096	8.71099
C15orf43	0	0	0.00436928	0	0	0	0	0	0	0.0260234
C15orf44	13.6929	13.3925	12.7435	13.8427	6.70386	9.26225	18.5276	11.1517	13.8099	12.8928
C15orf48;MIR147B	0.11877	0.117164	0.0484861	0.0357961	0	0	0	0	0	0.0360979
C15orf50	0	0	0	0	0	0	0	0	0	0
C15orf52	2.93048	6.06409	4.57598	6.97241	2.37272	1.24885	0.377074	1.20289	7.6601	7.63074
C15orf53	0	0	0	0	0	0	0	0	0	0
C15orf54	0.00647544	0.00486462	0.0188143	0.00246635	0	0	0	0	0	0
C15orf55	0.0241072	0.0193012	0.0162349	0.00994047	0	0	0	0	0.0258919	0.00872707
C15orf56	0.17212	0.0775592	0.13049	0.0902558	0.424857	0.195665	0	0.670095	0.797217	0.373855
C15orf57	9.81335	10.9435	9.66631	9.14742	2.78326	5.28748	13.3525	11.1118	6.69857	5.18531
C15orf58	1.17776	1.11859	1.14127	1.38389	2.00478	3.38539	8.17743	4.21599	2.12626	1.88663
C15orf59	0.269679	0.263386	0.0567899	0.0282603	0.671742	0	0	0	0.493231	0.0738879
C15orf5;PEAK1	1.11562	1.18258	1.77802	1.43746	1.65004	1.31163	1.13152	1.5508	1.03084	0.977091
C15orf60	0.060207	0.0152759	0.0420584	0.0299116	0	0	0	0	0	0.143143
C15orf61	2.60832	2.70698	3.06589	3.16779	5.25235	8.86943	7.14137	6.90345	8.50669	8.49477
C15orf62	1.91074	2.0949	2.2182	2.28491	0.846017	0.834916	1.21004	0	4.01311	3.12406
C15orf63;SERF2;SERF2-C15ORF63	78.1223	66.4352	67.1846	68.608	47.8748	49.7041	43.5468	39.675	169.454	173.666
C16orf11	0	0.00357145	0	0.00342642	0	0	0.453016	0	0.0110744	0.0149309
C16orf13	64.9048	54.217	53.1425	57.8219	65.562	59.3983	54.9994	46.6175	154.21	169.174
C16orf3	4.78578	7.80347	16.2054	13.2196	0	0.418298	0	0	0.247002	0.399619
C16orf42	21.7788	25.6022	24.0106	38.2325	49.4902	31.4258	25.8592	23.6537	137.993	137.383
C16orf45	0.737938	0.641003	0.569249	0.535133	0.385491	0.532606	2.14419	1.82402	11.2381	13.6534
C16orf46	0.604201	1.1117	1.02146	1.54952	0.81116	1.12072	0	1.27938	0.661778	1.51679
C16orf48	4.8881	5.38561	8.80034	10.2404	5.28309	8.65099	11.1013	8.33262	21.2635	27.1615
C16orf5	10.9979	14.8731	6.63315	9.82822	17.0953	10.6575	14.2632	15.0435	41.6201	32.2533
C16orf52	2.54782	2.37308	2.84915	2.59274	1.42273	2.05928	0.2261	0	0.856721	0.953856
C16orf53;MVP	20.5972	25.3891	16.4862	17.3743	13.5203	10.2803	18.1698	13.8467	54.7228	52.7942
C16orf54	0	0.00544308	0.00642263	0	0	0	0	0	0.0189152	0
C16orf55	1.17227	1.43719	1.92707	2.66715	1.19853	1.05377	1.45451	0.773326	6.12466	9.43197
C16orf57	2.93684	3.65797	3.8493	4.61667	11.7516	10.8242	4.56517	3.82466	23.2381	32.3768
C16orf58	29.1958	26.9447	18.56	20.3486	27.5662	16.4087	26.5447	14.4354	74.4115	48.9456
C16orf59	4.93787	5.3782	7.35446	9.0031	10.1669	11.2375	9.87063	8.3093	30.147	30.3365
C16orf61	139.819	135.455	217.199	230.216	53.5836	89.0974	61.3415	79.5998	76.4771	71.0694
C16orf62	5.88349	5.20218	3.89836	4.11659	5.79623	5.76593	12.896	8.59344	9.74765	7.1831
C16orf7	2.61967	3.58458	2.1528	3.12792	3.97718	2.7475	1.229	1.74248	10.7918	13.0511
C16orf70	4.83301	5.85279	5.5958	6.67966	5.82602	6.87858	5.30273	5.51336	10.6988	9.97364
C16orf71	0.389557	0.453447	0.499467	0.437987	0.333637	0.614616	0	0.52622	0.562536	0.733964
C16orf72	68.8561	73.0553	77.229	60.3158	13.7651	15.7788	12.1156	11.6307	9.40367	11.522
C16orf73	0.135782	0.0911287	0.225843	0.160191	0	0	0	0	0.0532388	0.251224
C16orf74;MIR1910	4.63327	3.2412	6.22665	5.28732	4.62037	3.40461	3.08394	1.45747	12.9922	19.0073
C16orf78	0	0	0	0	0	0	0	0	0	0
C16orf79	4.67026	8.42344	6.0532	8.90002	6.42162	4.03286	0	0.690568	19.2177	20.805
C16orf80	47.0895	41.5378	41.1675	44.6076	12.3546	20.9343	47.4551	33.641	35.1449	41.2298
C16orf82	0	0	0	0.00334789	0	0	0	0	0.0216412	0
C16orf86	0.146745	0.0799606	0.20368	0.129116	0.237148	0.32765	0.79144	0	0.367602	0.391274
C16orf87	20.9935	19.0603	25.7577	22.9571	5.22239	12.9276	10.1668	11.3257	1.13617	1.96265
C16orf88	25.0878	29.127	41.5195	49.0467	4.69467	8.14944	6.02602	8.54371	13.8669	18.3913
C16orf89	0.132512	0.159373	0.0488835	0.0224756	0	0	0	0	0.244618	0.0520741
C16orf90	0	0.00781539	0	0	0	0	0	0	0	0
C16orf91	16.6192	16.2939	17.9331	19.5465	12.3621	9.07368	10.3141	8.22565	21.6524	29.0225
C16orf92	0.0167232	0	0.0167247	0.0197009	0	0	0	0	0	0
C16orf93	0.875777	1.23521	1.26143	1.80483	0.46959	1.11223	0.671647	0.476132	3.25645	3.14341
C16orf95	2.1823	2.1578	2.95529	3.94231	2.59208	3.22316	1.73012	1.22649	3.95454	4.50481
C16orf96	0.018196	0.0352355	0.0364456	0.0125105	0	0	0	0	0.0286655	0.0579716
C17orf100	0.743812	0.703219	0.661694	0.633895	0.193034	0.800105	0	0.456688	1.05515	1.38013
C17orf101	11.0951	11.676	11.3214	12.4192	3.1093	2.55926	3.09095	2.66071	10.2601	10.3111
C17orf102	0	0	0.00139047	0	0	0	0	0	0	0.0165633
C17orf103	0.45032	0.321603	0.54455	0.403198	1.6981	0.695152	0.209893	0	2.48855	2.94007
C17orf104	0.195568	0.247193	0.210369	0.282061	0.0643035	0.177687	0	0.152132	0.0419692	0.0212191
C17orf105	0.00803883	0.0372658	0.0134407	0.0551127	0	0	0	0	0.029688	0
C17orf107	0.0234685	0.0806292	0.069294	0.0629317	0	0	0	0	0.183224	0.247028
C17orf108	6.12944	5.71042	3.04166	3.99649	5.68962	4.21122	1.3563	1.44222	9.16761	6.23592
C17orf109	0.0617136	0.0838344	0.135061	0.109379	0.235156	0	0	0	0.0479624	0.0258658
C17orf110	0.0783166	0.0819444	0.152591	0.158575	0	0	0	0	0.504086	0.319824
C17orf28	0.831445	0.568862	0.352242	0.435882	0.360192	0.622065	1.80312	2.13039	5.28947	3.3082
C17orf39	1.9253	1.81687	2.23253	2.55954	2.91554	3.4387	1.66124	1.68236	4.31052	5.26406
C17orf46	0.146983	0.159192	0.156516	0.0352808	0	0.323822	0	0	0.0956073	0.257802
C17orf47	0.0128951	0	0.0104518	0.0284407	0	0	0	0	0.023086	0.124501
C17orf48	4.75895	4.11741	4.67148	4.84457	2.77547	4.65639	4.63133	2.81413	2.44226	3.57621
C17orf49;RNASEK;RNASEK-C17ORF49	61.0973	73.4169	41.0949	64.1113	74.7154	78.5621	150.997	134.526	163.114	139.334
C17orf50	0	0.0359177	0.00539061	0.0318381	0	0	0	0	0.142882	0.0963194
C17orf51	3.19026	4.37902	4.28764	5.43873	1.55947	1.7342	1.01551	1.88972	4.80364	5.29243
C17orf53	4.44909	4.11809	4.55697	4.99061	4.30704	3.35682	4.79133	7.05444	9.91989	9.83943
C17orf56	4.63293	6.91657	5.18252	6.63394	4.34238	5.09054	8.34386	3.73577	19.356	16.8042
C17orf57	0.703553	0.723258	0.767093	0.632084	0.256174	0	0	0.303033	0.135848	0.0915776
C17orf58	17.2141	13.0221	15.0368	13.52	5.00284	5.05113	5.13727	2.73137	6.9386	4.88907
C17orf59	7.92318	8.69424	8.21821	9.00458	11.4779	8.6894	7.34625	7.06768	26.6942	33.6898
C17orf61;C17orf61-PLSCR3;PLSCR3	12.5402	12.5676	7.75596	8.33187	21.4721	50.9656	38.9534	24.7485	43.076	43.409
C17orf62	11.745	12.207	14.41	16.7342	5.83984	4.94521	5.65824	6.0167	14.7773	18.9597
C17orf63	5.13959	6.33968	4.82879	5.4851	6.02311	3.86365	5.98247	4.7499	16.6195	15.498
[truncated: 19,578 more rows]
